# Supplementary material for: New Tricks for “Old” Domains: How Novel Architectures and Promiscuous Hubs Contributed to the Organization and Evolution of the ECM
Source: Genome Biol Evol. 2014 Oct 15;6(10):2897–917. doi: 10.1093/gbe/evu228 (PMC4224354; doi:10.1093/gbe/evu228)
Supplement: Supplementary Data [file supp_evu228_Supplemental_Spreadsheets_S1-S29.xlsx]

## Sheet: S1 Dom. Arch. Conservation
Supplementary Spreadsheet S1: Conservation of ECM architectures (accompaniment to Fig. 2).
For detailed row/column information this table can be resized as required.
Protein	Gene			Athaliana	Ptrichocarpa	Vvinifera	Osativa_japonica	Osativa_indica	Creinhardtii	Cmerolae	Olucimarinus	Otauri	Pramorum	Psojae	Pinfestans	Tpseudonana	Ptetraurelia	Pberghei	Pchabaudi	Pfalciparum	Pknowlesi	Pvivax	Pyoelii	Tannulata	Tparva	Tgondii	Chominis	Cparvum	Lbraziliensis	Linfantum	Lmajor	Tbrucei	Glamblia	Gtheta	Tvaginalis	Ehistolytica	Ddiscoideum	Ecuniculi	Ncrassa	Mgrisea	Fgraminearum	Aflavus	Aoryzae	Aterreus	Aniger	Afischeri	Afumigatus	Aclavatus	Anidulans
ENSP00000236040	LEPRE1	ENSP00000236040	http://www.genecards.org/cgi-bin/carddisp.pl?gene=LEPRE1	0	0	0	0	0	9	0	0	0	0	0	0	9	0	0	0	0	0	0	0	0	0	0	0	0	0	0	0	0	0	0	0	0	0	0	0	0	0	0	0	0	0	0	0	0	0
ENSP00000350037	ACHE	ENSP00000350037	http://www.genecards.org/cgi-bin/carddisp.pl?gene=ACHE	0	0	0	0	0	3	0	0	0	3	3	5	0	0	0	0	0	0	0	0	0	0	0	3	3	0	0	0	0	0	0	5	0	3	0	3	3	3	3	3	3	5	5	3	3	3
ENSP00000360201	CRISP3	ENSP00000360201	http://www.genecards.org/cgi-bin/carddisp.pl?gene=CRISP3	0	3	3	3	0	3	0	0	0	3	0	0	3	0	0	0	0	0	3	0	0	0	0	3	3	0	0	0	0	0	0	0	0	0	0	0	3	3	0	0	0	0	5	0	0	0
ENSP00000369071	POSTN	ENSP00000369071	http://www.genecards.org/cgi-bin/carddisp.pl?gene=POSTN	0	0	0	0	0	3	3	3	3	0	0	0	3	0	0	0	0	0	0	0	0	0	0	0	0	0	0	0	0	0	0	0	0	0	0	0	0	0	3	3	3	3	7	3	0	0
ENSP00000416330	TGFBI	ENSP00000416330	http://www.genecards.org/cgi-bin/carddisp.pl?gene=TGFBI	0	0	0	0	0	3	3	3	3	0	0	0	3	0	0	0	0	0	0	0	0	0	0	0	0	0	0	0	0	0	0	0	0	0	0	0	0	0	3	3	3	3	7	3	0	0
ENSP00000321108	SPOCK2	ENSP00000321108	http://www.genecards.org/cgi-bin/carddisp.pl?gene=SPOCK2	0	0	0	0	0	0	0	0	0	0	0	0	0	0	0	0	0	0	0	0	0	0	0	0	0	0	0	0	0	0	0	0	0	0	0	0	0	0	0	0	0	0	0	0	0	0
ENSP00000378401	SPOCK1	ENSP00000378401	http://www.genecards.org/cgi-bin/carddisp.pl?gene=SPOCK1	0	0	0	0	0	0	0	0	0	0	0	0	0	0	0	0	0	0	0	0	0	0	0	0	0	0	0	0	0	0	0	0	0	0	0	0	0	0	0	0	0	0	0	0	0	0
ENSP00000349677	SPOCK3	ENSP00000349677	http://www.genecards.org/cgi-bin/carddisp.pl?gene=SPOCK3	0	0	0	0	0	0	0	0	0	0	0	0	0	0	0	0	0	0	0	0	0	0	0	0	0	0	0	0	0	0	0	0	0	0	0	0	0	0	0	0	0	0	0	0	0	0
ENSP00000258411	WNT10A	ENSP00000258411	http://www.genecards.org/cgi-bin/carddisp.pl?gene=WNT10A	0	0	0	0	0	0	0	0	0	0	0	0	0	0	0	0	0	0	0	0	0	0	0	0	0	0	0	0	0	0	0	0	0	0	0	0	0	0	0	0	0	0	0	0	0	0
ENSP00000301061	WNT10B	ENSP00000301061	http://www.genecards.org/cgi-bin/carddisp.pl?gene=WNT10B	0	0	0	0	0	0	0	0	0	0	0	0	0	0	0	0	0	0	0	0	0	0	0	0	0	0	0	0	0	0	0	0	0	0	0	0	0	0	0	0	0	0	0	0	0	0
ENSP00000293549	WNT1	ENSP00000293549	http://www.genecards.org/cgi-bin/carddisp.pl?gene=WNT1	0	0	0	0	0	0	0	0	0	0	0	0	0	0	0	0	0	0	0	0	0	0	0	0	0	0	0	0	0	0	0	0	0	0	0	0	0	0	0	0	0	0	0	0	0	0
ENSP00000331681	DGCR6	ENSP00000331681	http://www.genecards.org/cgi-bin/carddisp.pl?gene=DGCR6	0	0	0	0	0	0	0	0	0	0	0	0	0	0	0	0	0	0	0	0	0	0	0	0	0	0	0	0	0	0	0	0	0	0	0	0	0	0	0	0	0	0	0	0	0	0
ENSP00000285018	WNT7A	ENSP00000285018	http://www.genecards.org/cgi-bin/carddisp.pl?gene=WNT7A	0	0	0	0	0	0	0	0	0	0	0	0	0	0	0	0	0	0	0	0	0	0	0	0	0	0	0	0	0	0	0	0	0	0	0	0	0	0	0	0	0	0	0	0	0	0
ENSP00000386546	WNT7B	ENSP00000386546	http://www.genecards.org/cgi-bin/carddisp.pl?gene=WNT7B	0	0	0	0	0	0	0	0	0	0	0	0	0	0	0	0	0	0	0	0	0	0	0	0	0	0	0	0	0	0	0	0	0	0	0	0	0	0	0	0	0	0	0	0	0	0
ENSP00000262768	TIMP2	ENSP00000262768	http://www.genecards.org/cgi-bin/carddisp.pl?gene=TIMP2	0	0	0	0	0	0	0	0	0	0	0	0	0	0	0	0	0	0	0	0	0	0	0	0	0	0	0	0	0	0	0	0	0	0	0	0	0	0	0	0	0	0	0	0	0	0
ENSP00000266085	TIMP3	ENSP00000266085	http://www.genecards.org/cgi-bin/carddisp.pl?gene=TIMP3	0	0	0	0	0	0	0	0	0	0	0	0	0	0	0	0	0	0	0	0	0	0	0	0	0	0	0	0	0	0	0	0	0	0	0	0	0	0	0	0	0	0	0	0	0	0
ENSP00000287814	TIMP4	ENSP00000287814	http://www.genecards.org/cgi-bin/carddisp.pl?gene=TIMP4	0	0	0	0	0	0	0	0	0	0	0	0	0	0	0	0	0	0	0	0	0	0	0	0	0	0	0	0	0	0	0	0	0	0	0	0	0	0	0	0	0	0	0	0	0	0
ENSP00000368104	BMP2	ENSP00000368104	http://www.genecards.org/cgi-bin/carddisp.pl?gene=BMP2	0	0	0	0	0	0	0	0	0	0	0	0	0	0	0	0	0	0	0	0	0	0	0	0	0	0	0	0	0	0	0	0	0	0	0	0	0	0	0	0	0	0	0	0	0	0
ENSP00000245451	BMP4	ENSP00000245451	http://www.genecards.org/cgi-bin/carddisp.pl?gene=BMP4	0	0	0	0	0	0	0	0	0	0	0	0	0	0	0	0	0	0	0	0	0	0	0	0	0	0	0	0	0	0	0	0	0	0	0	0	0	0	0	0	0	0	0	0	0	0
ENSP00000359866	BMP5	ENSP00000359866	http://www.genecards.org/cgi-bin/carddisp.pl?gene=BMP5	0	0	0	0	0	0	0	0	0	0	0	0	0	0	0	0	0	0	0	0	0	0	0	0	0	0	0	0	0	0	0	0	0	0	0	0	0	0	0	0	0	0	0	0	0	0
ENSP00000267843	FGF7	ENSP00000267843	http://www.genecards.org/cgi-bin/carddisp.pl?gene=FGF7	0	0	0	0	0	0	0	0	0	0	0	0	0	0	0	0	0	0	0	0	0	0	0	0	0	0	0	0	0	0	0	0	0	0	0	0	0	0	0	0	0	0	0	0	0	0
ENSP00000322323	FAM20C	ENSP00000322323	http://www.genecards.org/cgi-bin/carddisp.pl?gene=FAM20C	0	0	0	0	0	0	0	0	0	0	0	0	0	0	0	0	0	0	0	0	0	0	0	0	0	0	0	0	0	0	0	0	0	0	0	0	0	0	0	0	0	0	0	0	0	0
ENSP00000221891	APLP1	ENSP00000221891	http://www.genecards.org/cgi-bin/carddisp.pl?gene=APLP1	0	0	0	0	0	0	0	0	0	0	0	0	0	0	0	0	0	0	0	0	0	0	0	0	0	0	0	0	0	0	0	0	0	0	0	0	0	0	0	0	0	0	0	0	0	0
ENSP00000305714	BMP1	ENSP00000305714	http://www.genecards.org/cgi-bin/carddisp.pl?gene=BMP1	0	0	0	0	0	0	0	0	0	3	3	3	3	0	0	0	0	0	0	0	0	0	0	0	0	0	0	0	0	0	0	0	0	0	0	0	0	0	0	0	0	0	0	0	0	0
ENSP00000271064	TINAGL1	ENSP00000271064	http://www.genecards.org/cgi-bin/carddisp.pl?gene=TINAGL1	0	0	0	0	0	0	0	0	0	0	0	0	0	0	5	0	0	0	0	7	0	0	0	2	2	0	0	0	0	0	0	0	0	0	0	0	0	0	0	0	0	0	0	0	0	0
ENSP00000378957	MFAP4	ENSP00000378957	http://www.genecards.org/cgi-bin/carddisp.pl?gene=MFAP4	0	0	0	0	0	0	0	0	0	0	0	0	0	0	0	0	0	0	0	0	0	0	0	0	0	0	0	0	0	0	0	0	0	0	0	0	0	0	0	0	0	0	0	0	0	0
ENSP00000259526	NOV	ENSP00000259526	http://www.genecards.org/cgi-bin/carddisp.pl?gene=NOV	0	0	0	0	0	0	0	0	0	0	0	0	0	0	0	0	0	0	0	0	0	0	0	0	0	0	0	0	0	0	0	0	0	0	0	0	0	0	0	0	0	0	0	0	0	0
ENSP00000398736	CYR61	ENSP00000398736	http://www.genecards.org/cgi-bin/carddisp.pl?gene=CYR61	0	0	0	0	0	0	0	0	0	0	0	0	0	0	0	0	0	0	0	0	0	0	0	0	0	0	0	0	0	0	0	0	0	0	0	0	0	0	0	0	0	0	0	0	0	0
ENSP00000356954	CTGF	ENSP00000356954	http://www.genecards.org/cgi-bin/carddisp.pl?gene=CTGF	0	0	0	0	0	0	0	0	0	0	0	0	0	0	0	0	0	0	0	0	0	0	0	0	0	0	0	0	0	0	0	0	0	0	0	0	0	0	0	0	0	0	0	0	0	0
ENSP00000222271	COMP	ENSP00000222271	http://www.genecards.org/cgi-bin/carddisp.pl?gene=COMP	5	5	5	0	0	0	0	0	0	0	0	0	0	0	0	0	0	0	0	0	0	0	0	0	0	0	0	0	0	0	0	0	0	0	0	0	0	0	0	0	0	0	0	0	0	0
ENSP00000339730	THBS4	ENSP00000339730	http://www.genecards.org/cgi-bin/carddisp.pl?gene=THBS4	5	5	5	0	0	0	0	0	0	0	0	0	0	0	0	0	0	0	0	0	0	0	0	0	0	0	0	0	0	0	0	0	0	0	0	0	0	0	0	0	0	0	0	0	0	0
ENSP00000357362	THBS3	ENSP00000357362	http://www.genecards.org/cgi-bin/carddisp.pl?gene=THBS3	5	5	5	0	0	0	0	0	0	0	0	0	0	0	0	0	0	0	0	0	0	0	0	0	0	0	0	0	0	0	0	0	0	0	0	0	0	0	0	0	0	0	0	0	0	0
ENSP00000173229	NTN1	ENSP00000173229	http://www.genecards.org/cgi-bin/carddisp.pl?gene=NTN1	0	0	0	0	0	0	0	0	0	0	0	0	0	0	0	0	0	0	0	0	0	0	0	0	0	0	0	0	0	0	0	0	0	0	0	0	0	0	0	0	0	0	0	0	0	0
ENSP00000293973	NTN2L	ENSP00000293973	http://www.genecards.org/cgi-bin/carddisp.pl?gene=NTN2L	0	0	0	0	0	0	0	0	0	0	0	0	0	0	0	0	0	0	0	0	0	0	0	0	0	0	0	0	0	0	0	0	0	0	0	0	0	0	0	0	0	0	0	0	0	0
ENSP00000284037	ERBB2IP	ENSP00000284037	http://www.genecards.org/cgi-bin/carddisp.pl?gene=ERBB2IP	5	3	5	3	3	5	0	5	3	0	3	0	9	0	0	0	0	0	0	0	0	0	0	3	3	0	9	9	9	9	0	0	0	0	0	0	0	0	0	0	5	0	5	0	0	5
ENSP00000357189	HDGF	ENSP00000357189	http://www.genecards.org/cgi-bin/carddisp.pl?gene=HDGF	7	0	0	2	7	0	0	0	0	0	0	0	0	0	0	0	0	0	0	0	0	0	0	0	0	0	0	0	0	0	0	0	0	0	0	0	0	0	0	0	0	0	0	0	0	0
ENSP00000346032	ANXA2	ENSP00000346032	http://www.genecards.org/cgi-bin/carddisp.pl?gene=ANXA2	7	7	3	7	7	0	0	7	3	7	7	3	3	0	0	0	0	0	0	0	5	0	0	0	0	0	0	0	0	3	0	0	0	0	0	7	0	0	0	0	0	7	0	0	0	3
ENSP00000339672	MMP13	ENSP00000339672	http://www.genecards.org/cgi-bin/carddisp.pl?gene=MMP13	7	3	7	7	7	0	0	0	0	0	0	0	0	0	0	0	0	0	0	0	0	0	0	0	0	0	0	0	0	0	0	0	0	0	0	0	0	0	3	0	0	0	2	0	0	0
ENSP00000236826	MMP8	ENSP00000236826	http://www.genecards.org/cgi-bin/carddisp.pl?gene=MMP8	7	3	7	7	7	0	0	0	0	0	0	0	0	0	0	0	0	0	0	0	0	0	0	0	0	0	0	0	0	0	0	0	0	0	0	0	0	0	3	0	0	0	2	0	0	0
ENSP00000320664	MMP12	ENSP00000320664	http://www.genecards.org/cgi-bin/carddisp.pl?gene=MMP12	7	3	7	7	7	0	0	0	0	0	0	0	0	0	0	0	0	0	0	0	0	0	0	0	0	0	0	0	0	0	0	0	0	0	0	0	0	0	3	0	0	0	2	0	0	0
ENSP00000260228	MMP20	ENSP00000260228	http://www.genecards.org/cgi-bin/carddisp.pl?gene=MMP20	7	3	7	7	7	0	0	0	0	0	0	0	0	0	0	0	0	0	0	0	0	0	0	0	0	0	0	0	0	0	0	0	0	0	0	0	0	0	3	0	0	0	2	0	0	0
ENSP00000260229	MMP27	ENSP00000260229	http://www.genecards.org/cgi-bin/carddisp.pl?gene=MMP27	7	3	7	7	7	0	0	0	0	0	0	0	0	0	0	0	0	0	0	0	0	0	0	0	0	0	0	0	0	0	0	0	0	0	0	0	0	0	3	0	0	0	2	0	0	0
ENSP00000279441	MMP10	ENSP00000279441	http://www.genecards.org/cgi-bin/carddisp.pl?gene=MMP10	7	3	7	7	7	0	0	0	0	0	0	0	0	0	0	0	0	0	0	0	0	0	0	0	0	0	0	0	0	0	0	0	0	0	0	0	0	0	3	0	0	0	2	0	0	0
ENSP00000299855	MMP3	ENSP00000299855	http://www.genecards.org/cgi-bin/carddisp.pl?gene=MMP3	7	3	7	7	7	0	0	0	0	0	0	0	0	0	0	0	0	0	0	0	0	0	0	0	0	0	0	0	0	0	0	0	0	0	0	0	0	0	3	0	0	0	2	0	0	0
ENSP00000322788	MMP1	ENSP00000322788	http://www.genecards.org/cgi-bin/carddisp.pl?gene=MMP1	7	3	7	7	7	0	0	0	0	0	0	0	0	0	0	0	0	0	0	0	0	0	0	0	0	0	0	0	0	0	0	0	0	0	0	0	0	0	3	0	0	0	2	0	0	0
ENSP00000260227	MMP7	ENSP00000260227	http://www.genecards.org/cgi-bin/carddisp.pl?gene=MMP7	7	3	7	7	7	0	0	0	0	0	0	0	0	0	0	0	0	0	0	0	0	0	0	0	0	0	0	0	0	0	0	0	0	0	0	0	0	0	3	0	0	0	2	0	0	0
ENSP00000337816	MMP25	ENSP00000337816	http://www.genecards.org/cgi-bin/carddisp.pl?gene=MMP25	7	3	7	7	7	0	0	0	0	0	0	0	0	0	0	0	0	0	0	0	0	0	0	0	0	0	0	0	0	0	0	0	0	0	0	0	0	0	3	0	0	0	2	0	0	0
ENSP00000353767	MMP17	ENSP00000353767	http://www.genecards.org/cgi-bin/carddisp.pl?gene=MMP17	7	3	7	7	7	0	0	0	0	0	0	0	0	0	0	0	0	0	0	0	0	0	0	0	0	0	0	0	0	0	0	0	0	0	0	0	0	0	3	0	0	0	2	0	0	0
ENSP00000358698	WNT2B	ENSP00000358698	http://www.genecards.org/cgi-bin/carddisp.pl?gene=WNT2B	0	0	0	0	0	0	0	0	0	0	0	0	0	0	0	0	0	0	0	0	0	0	0	0	0	0	0	0	0	0	0	0	0	0	0	0	0	0	0	0	0	0	0	0	0	0
ENSP00000225512	WNT3	ENSP00000225512	http://www.genecards.org/cgi-bin/carddisp.pl?gene=WNT3	0	0	0	0	0	0	0	0	0	0	0	0	0	0	0	0	0	0	0	0	0	0	0	0	0	0	0	0	0	0	0	0	0	0	0	0	0	0	0	0	0	0	0	0	0	0
ENSP00000417310	WNT5A	ENSP00000417310	http://www.genecards.org/cgi-bin/carddisp.pl?gene=WNT5A	0	0	0	0	0	0	0	0	0	0	0	0	0	0	0	0	0	0	0	0	0	0	0	0	0	0	0	0	0	0	0	0	0	0	0	0	0	0	0	0	0	0	0	0	0	0
ENSP00000380379	WNT5B	ENSP00000380379	http://www.genecards.org/cgi-bin/carddisp.pl?gene=WNT5B	0	0	0	0	0	0	0	0	0	0	0	0	0	0	0	0	0	0	0	0	0	0	0	0	0	0	0	0	0	0	0	0	0	0	0	0	0	0	0	0	0	0	0	0	0	0
ENSP00000290167	WNT4	ENSP00000290167	http://www.genecards.org/cgi-bin/carddisp.pl?gene=WNT4	0	0	0	0	0	0	0	0	0	0	0	0	0	0	0	0	0	0	0	0	0	0	0	0	0	0	0	0	0	0	0	0	0	0	0	0	0	0	0	0	0	0	0	0	0	0
ENSP00000355715	WNT3A	ENSP00000355715	http://www.genecards.org/cgi-bin/carddisp.pl?gene=WNT3A	0	0	0	0	0	0	0	0	0	0	0	0	0	0	0	0	0	0	0	0	0	0	0	0	0	0	0	0	0	0	0	0	0	0	0	0	0	0	0	0	0	0	0	0	0	0
ENSP00000265441	WNT2	ENSP00000265441	http://www.genecards.org/cgi-bin/carddisp.pl?gene=WNT2	0	0	0	0	0	0	0	0	0	0	0	0	0	0	0	0	0	0	0	0	0	0	0	0	0	0	0	0	0	0	0	0	0	0	0	0	0	0	0	0	0	0	0	0	0	0
ENSP00000215743	MMP11	ENSP00000215743	http://www.genecards.org/cgi-bin/carddisp.pl?gene=MMP11	2	7	2	2	2	0	0	0	0	0	0	0	0	0	0	0	0	0	0	0	0	0	0	0	0	0	0	0	0	0	0	0	0	0	0	0	0	0	7	0	0	0	2	0	0	0
ENSP00000297450	ANGPT1	ENSP00000297450	http://www.genecards.org/cgi-bin/carddisp.pl?gene=ANGPT1	0	0	0	0	0	0	0	0	0	0	0	0	0	0	0	0	0	0	0	0	0	0	0	0	0	0	0	0	0	0	0	0	0	0	0	0	0	0	0	0	0	0	0	0	0	0
ENSP00000301455	ANGPTL4	ENSP00000301455	http://www.genecards.org/cgi-bin/carddisp.pl?gene=ANGPTL4	0	0	0	0	0	0	0	0	0	0	0	0	0	0	0	0	0	0	0	0	0	0	0	0	0	0	0	0	0	0	0	0	0	0	0	0	0	0	0	0	0	0	0	0	0	0
ENSP00000222462	WNT16	ENSP00000222462	http://www.genecards.org/cgi-bin/carddisp.pl?gene=WNT16	0	0	0	0	0	0	0	0	0	0	0	0	0	0	0	0	0	0	0	0	0	0	0	0	0	0	0	0	0	0	0	0	0	0	0	0	0	0	0	0	0	0	0	0	0	0
ENSP00000369921	ADAMTSL1	ENSP00000369921	http://www.genecards.org/cgi-bin/carddisp.pl?gene=ADAMTSL1	0	0	0	0	0	0	0	0	0	0	0	0	0	0	0	5	0	0	0	0	0	0	0	0	0	0	0	0	0	0	0	0	0	9	0	0	0	0	0	0	0	0	0	0	0	0
ENSP00000286744	ADAMTSL3	ENSP00000286744	http://www.genecards.org/cgi-bin/carddisp.pl?gene=ADAMTSL3	0	0	0	0	0	0	0	0	0	0	0	0	0	0	0	5	0	0	0	0	0	0	0	0	0	0	0	0	0	0	0	0	0	9	0	0	0	0	0	0	0	0	0	0	0	0
ENSP00000261862	THSD4	ENSP00000261862	http://www.genecards.org/cgi-bin/carddisp.pl?gene=THSD4	0	0	0	0	0	0	0	0	0	0	0	0	0	0	0	5	0	0	0	0	0	0	0	0	0	0	0	0	0	0	0	0	0	9	0	0	0	0	0	0	0	0	0	0	0	0
ENSP00000344847	ADAMTS12	ENSP00000344847	http://www.genecards.org/cgi-bin/carddisp.pl?gene=ADAMTS12	0	0	0	0	0	0	0	0	0	0	0	0	0	0	0	5	0	0	0	0	0	0	0	0	0	0	0	0	0	0	0	0	0	9	0	0	0	0	0	0	0	0	0	0	0	0
ENSP00000258883	ADAMTS7	ENSP00000258883	http://www.genecards.org/cgi-bin/carddisp.pl?gene=ADAMTS7	0	0	0	0	0	0	0	0	0	0	0	0	0	0	0	5	0	0	0	0	0	0	0	0	0	0	0	0	0	0	0	0	0	9	0	0	0	0	0	0	0	0	0	0	0	0
ENSP00000418735	ADAMTS9	ENSP00000418735	http://www.genecards.org/cgi-bin/carddisp.pl?gene=ADAMTS9	0	0	0	0	0	0	0	0	0	0	0	0	0	0	0	5	0	0	0	0	0	0	0	0	0	0	0	0	0	0	0	0	0	9	0	0	0	0	0	0	0	0	0	0	0	0
ENSP00000374071	ADAMTS20	ENSP00000374071	http://www.genecards.org/cgi-bin/carddisp.pl?gene=ADAMTS20	0	0	0	0	0	0	0	0	0	0	0	0	0	0	0	5	0	0	0	0	0	0	0	0	0	0	0	0	0	0	0	0	0	9	0	0	0	0	0	0	0	0	0	0	0	0
ENSP00000403403	PAPLN	ENSP00000403403	http://www.genecards.org/cgi-bin/carddisp.pl?gene=PAPLN	0	0	0	0	0	0	0	0	0	0	0	0	0	0	0	5	0	0	0	0	0	0	0	0	0	0	0	0	0	0	0	0	0	9	0	0	0	0	0	0	0	0	0	0	0	0
ENSP00000346964	EGFLAM	ENSP00000346964	http://www.genecards.org/cgi-bin/carddisp.pl?gene=EGFLAM	0	0	0	0	0	5	0	9	0	0	0	0	9	0	0	0	0	0	0	0	0	0	0	0	0	0	0	0	0	0	0	0	0	0	0	0	0	0	0	0	0	0	0	0	0	0
ENSP00000252575	NCAN	ENSP00000252575	http://www.genecards.org/cgi-bin/carddisp.pl?gene=NCAN	0	0	0	0	0	0	0	0	0	0	0	0	0	0	0	0	0	0	0	0	0	0	0	0	0	0	0	0	0	0	0	0	0	0	0	0	0	0	0	0	0	0	0	0	0	0
ENSP00000331210	BCAN	ENSP00000331210	http://www.genecards.org/cgi-bin/carddisp.pl?gene=BCAN	0	0	0	0	0	0	0	0	0	0	0	0	0	0	0	0	0	0	0	0	0	0	0	0	0	0	0	0	0	0	0	0	0	0	0	0	0	0	0	0	0	0	0	0	0	0
ENSP00000246186	MMP24	ENSP00000246186	http://www.genecards.org/cgi-bin/carddisp.pl?gene=MMP24	3	3	3	3	3	0	0	0	0	0	0	0	0	0	0	0	0	0	0	0	0	0	0	0	0	0	0	0	0	0	0	0	0	0	0	0	0	0	3	0	0	0	3	0	0	0
ENSP00000219271	MMP15	ENSP00000219271	http://www.genecards.org/cgi-bin/carddisp.pl?gene=MMP15	3	3	3	3	3	0	0	0	0	0	0	0	0	0	0	0	0	0	0	0	0	0	0	0	0	0	0	0	0	0	0	0	0	0	0	0	0	0	3	0	0	0	3	0	0	0
ENSP00000286614	MMP16	ENSP00000286614	http://www.genecards.org/cgi-bin/carddisp.pl?gene=MMP16	3	3	3	3	3	0	0	0	0	0	0	0	0	0	0	0	0	0	0	0	0	0	0	0	0	0	0	0	0	0	0	0	0	0	0	0	0	0	3	0	0	0	3	0	0	0
ENSP00000308208	MMP14	ENSP00000308208	http://www.genecards.org/cgi-bin/carddisp.pl?gene=MMP14	3	3	3	3	3	0	0	0	0	0	0	0	0	0	0	0	0	0	0	0	0	0	0	0	0	0	0	0	0	0	0	0	0	0	0	0	0	0	3	0	0	0	3	0	0	0
ENSP00000384552	FGG	ENSP00000384552	http://www.genecards.org/cgi-bin/carddisp.pl?gene=FGG	0	0	0	0	0	0	0	0	0	0	0	0	0	0	0	0	0	0	0	0	0	0	0	0	0	0	0	0	0	0	0	0	0	0	0	0	0	0	0	0	0	0	0	0	0	0
ENSP00000375952	SMOC2	ENSP00000375952	http://www.genecards.org/cgi-bin/carddisp.pl?gene=SMOC2	0	0	0	0	0	0	0	0	0	0	0	0	0	0	0	0	0	0	0	0	0	0	0	0	0	0	0	0	0	0	0	0	0	0	0	0	0	0	0	0	0	0	0	0	0	0
ENSP00000355110	SMOC1	ENSP00000355110	http://www.genecards.org/cgi-bin/carddisp.pl?gene=SMOC1	0	0	0	0	0	0	0	0	0	0	0	0	0	0	0	0	0	0	0	0	0	0	0	0	0	0	0	0	0	0	0	0	0	0	0	0	0	0	0	0	0	0	0	0	0	0
ENSP00000262648	KAL1	ENSP00000262648	http://www.genecards.org/cgi-bin/carddisp.pl?gene=KAL1	0	0	0	0	0	0	0	0	0	0	0	0	0	0	0	0	0	0	0	0	0	0	0	0	0	0	0	0	0	0	0	0	0	0	0	0	0	0	0	0	0	0	0	0	0	0
ENSP00000309297	SPON1	ENSP00000309297	http://www.genecards.org/cgi-bin/carddisp.pl?gene=SPON1	0	0	0	0	0	0	0	0	0	0	0	0	0	0	0	0	0	0	0	0	0	0	0	5	5	0	0	0	0	0	0	0	0	0	0	0	0	0	0	0	0	0	0	0	0	0
ENSP00000231061	SPARC	ENSP00000231061	http://www.genecards.org/cgi-bin/carddisp.pl?gene=SPARC	0	0	0	0	0	0	0	0	0	0	0	0	0	9	0	0	0	0	0	0	0	0	0	0	0	0	0	0	0	0	0	0	0	0	0	0	0	0	0	0	0	0	0	0	0	0
ENSP00000282470	SPARCL1	ENSP00000282470	http://www.genecards.org/cgi-bin/carddisp.pl?gene=SPARCL1	0	0	0	0	0	0	0	0	0	0	0	0	0	9	0	0	0	0	0	0	0	0	0	0	0	0	0	0	0	0	0	0	0	0	0	0	0	0	0	0	0	0	0	0	0	0
ENSP00000233156	TFPI	ENSP00000233156	http://www.genecards.org/cgi-bin/carddisp.pl?gene=TFPI	0	0	0	0	0	3	0	0	0	0	0	0	0	0	0	0	0	0	0	0	0	0	0	0	0	0	0	0	0	0	0	0	0	0	0	0	0	0	0	0	0	0	0	0	0	0
ENSP00000258341	LAMC1	ENSP00000258341	http://www.genecards.org/cgi-bin/carddisp.pl?gene=LAMC1	0	5	0	0	0	9	0	0	0	0	0	0	0	0	0	0	0	0	0	0	0	0	0	0	0	0	0	0	5	0	0	0	0	0	0	0	0	0	0	0	0	0	0	0	0	0
ENSP00000373783	LOXL2	ENSP00000373783	http://www.genecards.org/cgi-bin/carddisp.pl?gene=LOXL2	0	0	0	0	0	0	3	0	0	0	0	0	0	0	5	0	5	5	5	0	5	5	5	5	5	0	0	0	0	0	0	0	0	0	0	0	0	0	0	0	0	0	0	0	0	0
ENSP00000264094	LOXL3	ENSP00000264094	http://www.genecards.org/cgi-bin/carddisp.pl?gene=LOXL3	0	0	0	0	0	0	3	0	0	0	0	0	0	0	5	0	5	5	5	0	5	5	5	5	5	0	0	0	0	0	0	0	0	0	0	0	0	0	0	0	0	0	0	0	0	0
ENSP00000259782	TINAG	ENSP00000259782	http://www.genecards.org/cgi-bin/carddisp.pl?gene=TINAG	0	0	0	0	0	0	0	0	0	0	0	0	0	0	5	0	0	0	0	3	0	0	0	5	5	0	0	0	0	0	0	0	0	0	0	0	0	0	0	0	0	0	0	0	0	0
ENSP00000291481	HAPLN4	ENSP00000291481	http://www.genecards.org/cgi-bin/carddisp.pl?gene=HAPLN4	0	0	0	0	0	0	0	0	0	0	0	0	0	0	0	0	0	0	0	0	0	0	0	0	0	0	0	0	0	0	0	0	0	0	0	0	0	0	0	0	0	0	0	0	0	0
ENSP00000255039	HAPLN2	ENSP00000255039	http://www.genecards.org/cgi-bin/carddisp.pl?gene=HAPLN2	0	0	0	0	0	0	0	0	0	0	0	0	0	0	0	0	0	0	0	0	0	0	0	0	0	0	0	0	0	0	0	0	0	0	0	0	0	0	0	0	0	0	0	0	0	0
ENSP00000352606	HAPLN3	ENSP00000352606	http://www.genecards.org/cgi-bin/carddisp.pl?gene=HAPLN3	0	0	0	0	0	0	0	0	0	0	0	0	0	0	0	0	0	0	0	0	0	0	0	0	0	0	0	0	0	0	0	0	0	0	0	0	0	0	0	0	0	0	0	0	0	0
ENSP00000274341	HAPLN1	ENSP00000274341	http://www.genecards.org/cgi-bin/carddisp.pl?gene=HAPLN1	0	0	0	0	0	0	0	0	0	0	0	0	0	0	0	0	0	0	0	0	0	0	0	0	0	0	0	0	0	0	0	0	0	0	0	0	0	0	0	0	0	0	0	0	0	0
ENSP00000233948	WNT6	ENSP00000233948	http://www.genecards.org/cgi-bin/carddisp.pl?gene=WNT6	0	0	0	0	0	0	0	0	0	0	0	0	0	0	0	0	0	0	0	0	0	0	0	0	0	0	0	0	0	0	0	0	0	0	0	0	0	0	0	0	0	0	0	0	0	0
ENSP00000361125	VEGFA	ENSP00000361125	http://www.genecards.org/cgi-bin/carddisp.pl?gene=VEGFA	0	0	0	0	0	0	0	0	0	0	0	0	0	0	0	0	0	0	0	0	0	0	0	0	0	0	0	0	0	0	0	0	0	0	0	0	0	0	0	0	0	0	0	0	0	0
ENSP00000385365	PGF	ENSP00000385365	http://www.genecards.org/cgi-bin/carddisp.pl?gene=PGF	0	0	0	0	0	0	0	0	0	0	0	0	0	0	0	0	0	0	0	0	0	0	0	0	0	0	0	0	0	0	0	0	0	0	0	0	0	0	0	0	0	0	0	0	0	0
ENSP00000280193	VEGFC	ENSP00000280193	http://www.genecards.org/cgi-bin/carddisp.pl?gene=VEGFC	0	0	0	0	0	0	0	0	0	0	0	0	0	0	0	0	0	0	0	0	0	0	0	0	0	0	0	0	0	0	0	0	0	0	0	0	0	0	0	0	0	0	0	0	0	0
ENSP00000361400	SFTPA2	ENSP00000361400	http://www.genecards.org/cgi-bin/carddisp.pl?gene=SFTPA2	0	0	0	0	0	0	0	0	0	0	0	0	0	0	0	0	0	0	0	0	0	0	0	0	0	0	0	0	0	0	0	0	0	0	0	0	0	0	0	0	0	0	0	0	0	0
ENSP00000378070	SFTPA1	ENSP00000378070	http://www.genecards.org/cgi-bin/carddisp.pl?gene=SFTPA1	0	0	0	0	0	0	0	0	0	0	0	0	0	0	0	0	0	0	0	0	0	0	0	0	0	0	0	0	0	0	0	0	0	0	0	0	0	0	0	0	0	0	0	0	0	0
ENSP00000216241	CHADL	ENSP00000216241	http://www.genecards.org/cgi-bin/carddisp.pl?gene=CHADL	0	0	0	0	0	0	0	0	9	0	0	7	0	9	0	0	0	0	0	0	0	0	0	0	0	9	0	9	0	0	0	9	0	0	0	0	0	0	0	0	0	0	0	0	0	0
ENSP00000262424	CRISPLD2	ENSP00000262424	http://www.genecards.org/cgi-bin/carddisp.pl?gene=CRISPLD2	0	3	3	0	0	3	0	0	0	3	0	0	3	0	0	0	0	0	3	0	0	0	3	0	0	0	0	0	0	0	0	0	0	0	0	0	3	3	0	0	3	0	3	3	0	0
ENSP00000258969	CHAD	ENSP00000258969	http://www.genecards.org/cgi-bin/carddisp.pl?gene=CHAD	0	0	0	0	0	0	0	0	0	0	0	0	0	9	0	0	0	0	0	0	0	0	0	0	0	0	0	0	0	9	0	9	0	0	0	0	0	0	0	0	0	0	0	0	0	0
ENSP00000268281	PRSS36	ENSP00000268281	http://www.genecards.org/cgi-bin/carddisp.pl?gene=PRSS36	0	0	0	0	0	3	0	3	0	3	3	3	3	0	0	0	0	0	0	0	0	0	0	0	0	0	0	0	0	0	0	0	0	0	0	0	0	0	0	3	0	0	0	0	3	0
ENSP00000368544	VIT	ENSP00000368544	http://www.genecards.org/cgi-bin/carddisp.pl?gene=VIT	0	0	0	0	0	0	0	0	0	0	0	0	0	0	5	3	5	0	5	5	0	3	5	0	0	0	0	0	0	0	0	0	0	0	0	0	0	0	0	0	0	0	0	0	0	0
ENSP00000216361	COCH	ENSP00000216361	http://www.genecards.org/cgi-bin/carddisp.pl?gene=COCH	0	0	0	0	0	0	0	0	0	0	0	0	0	0	5	3	0	0	5	5	0	3	5	0	0	0	0	0	0	0	0	0	0	0	0	0	0	0	0	0	0	0	0	0	0	0
ENSP00000362870	MATN1	ENSP00000362870	http://www.genecards.org/cgi-bin/carddisp.pl?gene=MATN1	0	0	0	0	0	0	0	0	0	0	0	0	0	0	5	5	0	0	5	0	0	3	0	0	0	0	0	0	0	0	0	0	0	0	0	0	0	0	0	0	0	0	0	0	0	0
ENSP00000313437	MMP19	ENSP00000313437	http://www.genecards.org/cgi-bin/carddisp.pl?gene=MMP19	0	0	7	0	0	0	0	0	0	0	0	0	0	0	0	0	0	0	0	0	0	0	0	0	0	0	0	0	0	0	0	0	0	0	0	0	0	0	3	0	0	0	2	0	0	0
ENSP00000340652	MMP28	ENSP00000340652	http://www.genecards.org/cgi-bin/carddisp.pl?gene=MMP28	0	0	7	0	0	0	0	0	0	0	0	0	0	0	0	0	0	0	0	0	0	0	0	0	0	0	0	0	0	0	0	0	0	0	0	0	0	0	3	0	0	0	0	0	0	0
ENSP00000325526	WNT11	ENSP00000325526	http://www.genecards.org/cgi-bin/carddisp.pl?gene=WNT11	0	0	0	0	0	0	0	0	0	0	0	0	0	0	0	0	0	0	0	0	0	0	0	0	0	0	0	0	0	0	0	0	0	0	0	0	0	0	0	0	0	0	0	0	0	0
ENSP00000272164	WNT9A	ENSP00000272164	http://www.genecards.org/cgi-bin/carddisp.pl?gene=WNT9A	0	0	0	0	0	0	0	0	0	0	0	0	0	0	0	0	0	0	0	0	0	0	0	0	0	0	0	0	0	0	0	0	0	0	0	0	0	0	0	0	0	0	0	0	0	0
ENSP00000340677	WNT8B	ENSP00000340677	http://www.genecards.org/cgi-bin/carddisp.pl?gene=WNT8B	0	0	0	0	0	0	0	0	0	0	0	0	0	0	0	0	0	0	0	0	0	0	0	0	0	0	0	0	0	0	0	0	0	0	0	0	0	0	0	0	0	0	0	0	0	0
ENSP00000370262	FREM1	ENSP00000370262	http://www.genecards.org/cgi-bin/carddisp.pl?gene=FREM1	0	0	0	0	0	0	0	0	0	0	0	0	0	0	0	0	0	0	0	0	0	0	0	0	0	0	0	9	0	0	0	0	0	0	0	0	0	0	0	0	0	0	0	0	0	0
ENSP00000361405	MMP9	ENSP00000361405	http://www.genecards.org/cgi-bin/carddisp.pl?gene=MMP9	3	3	3	3	3	0	0	0	0	0	0	0	0	0	0	0	0	0	0	0	0	0	0	0	0	0	0	0	0	0	0	0	0	0	0	0	0	0	3	0	0	0	0	0	0	0
ENSP00000219070	MMP2	ENSP00000219070	http://www.genecards.org/cgi-bin/carddisp.pl?gene=MMP2	3	3	3	3	3	0	0	0	0	0	0	0	0	0	0	0	0	0	0	0	0	0	0	0	0	0	0	0	0	0	0	0	0	0	0	0	0	0	3	0	0	0	3	0	0	0
ENSP00000222543	TFPI2	ENSP00000222543	http://www.genecards.org/cgi-bin/carddisp.pl?gene=TFPI2	0	0	0	0	0	3	0	0	0	0	0	0	0	0	0	0	0	0	0	0	0	0	0	0	0	0	0	0	0	0	0	0	0	0	0	0	0	0	0	0	0	0	0	0	0	0
ENSP00000296591	EDIL3	ENSP00000296591	http://www.genecards.org/cgi-bin/carddisp.pl?gene=EDIL3	0	0	0	0	0	0	0	0	0	0	0	0	0	0	0	0	0	0	0	0	0	0	0	0	0	0	0	0	0	0	0	0	0	5	0	0	0	0	0	0	0	0	0	0	0	0
ENSP00000299164	ADAMTS15	ENSP00000299164	http://www.genecards.org/cgi-bin/carddisp.pl?gene=ADAMTS15	0	0	0	0	0	0	0	0	0	0	0	0	0	0	0	0	0	0	0	0	0	0	0	0	0	0	0	0	0	0	0	0	0	0	0	0	0	0	0	0	0	0	0	0	0	0
ENSP00000357798	MMP21	ENSP00000357798	http://www.genecards.org/cgi-bin/carddisp.pl?gene=MMP21	0	0	0	0	0	0	0	0	0	0	0	0	0	0	0	0	0	0	0	0	0	0	0	0	0	0	0	0	0	0	0	0	0	0	0	0	0	0	0	0	0	0	0	0	0	0
ENSP00000296027	CXCL5	ENSP00000296027	http://www.genecards.org/cgi-bin/carddisp.pl?gene=CXCL5	0	0	0	0	0	0	0	0	0	0	0	0	0	0	0	0	0	0	0	0	0	0	0	0	0	0	0	0	0	0	0	0	0	0	0	0	0	0	0	0	0	0	0	0	0	0
ENSP00000369677	EMILIN1	ENSP00000369677	http://www.genecards.org/cgi-bin/carddisp.pl?gene=EMILIN1	0	0	0	0	0	0	0	0	0	0	0	0	0	0	0	0	0	0	0	0	0	0	0	0	0	0	0	0	0	0	0	0	0	0	0	0	0	0	0	0	0	0	0	0	0	0
ENSP00000366387	MAMDC2	ENSP00000366387	http://www.genecards.org/cgi-bin/carddisp.pl?gene=MAMDC2	0	0	0	0	0	0	0	0	0	0	0	0	0	0	0	0	0	0	0	0	0	0	0	0	0	0	0	0	0	0	0	0	0	0	0	0	0	0	0	0	0	0	0	0	0	0
ENSP00000346508	PDGFA	ENSP00000346508	http://www.genecards.org/cgi-bin/carddisp.pl?gene=PDGFA	0	0	0	0	0	0	0	0	0	0	0	0	0	0	0	0	0	0	0	0	0	0	0	0	0	0	0	0	0	0	0	0	0	0	0	0	0	0	0	0	0	0	0	0	0	0
ENSP00000355529	ZP4	ENSP00000355529	http://www.genecards.org/cgi-bin/carddisp.pl?gene=ZP4	0	0	0	0	0	0	0	0	0	0	0	0	0	0	0	0	0	0	0	0	0	0	0	0	0	0	0	0	0	0	0	0	0	0	0	0	0	0	0	0	0	0	0	0	0	0
ENSP00000261921	LOXL1	ENSP00000261921	http://www.genecards.org/cgi-bin/carddisp.pl?gene=LOXL1	0	0	0	0	0	0	0	0	0	0	0	0	0	0	0	0	0	0	0	0	0	0	0	0	0	0	0	0	0	0	0	0	0	0	0	0	0	0	0	0	0	0	0	0	0	0
ENSP00000379140	CXCL12	ENSP00000379140	http://www.genecards.org/cgi-bin/carddisp.pl?gene=CXCL12	0	0	0	0	0	0	0	0	0	0	0	0	0	0	0	0	0	0	0	0	0	0	0	0	0	0	0	0	0	0	0	0	0	0	0	0	0	0	0	0	0	0	0	0	0	0
ENSP00000378862	LOX	ENSP00000378862	http://www.genecards.org/cgi-bin/carddisp.pl?gene=LOX	0	0	0	0	0	0	0	0	0	0	0	0	0	0	0	0	0	0	0	0	0	0	0	0	0	0	0	0	0	0	0	0	0	0	0	0	0	0	0	0	0	0	0	0	0	0
ENSP00000219593	ZP2	ENSP00000219593	http://www.genecards.org/cgi-bin/carddisp.pl?gene=ZP2	0	0	0	0	0	0	0	0	0	0	0	0	0	0	0	0	0	0	0	0	0	0	0	0	0	0	0	0	0	0	0	0	0	0	0	0	0	0	0	0	0	0	0	0	0	0
ENSP00000358966	IMPG1	ENSP00000358966	http://www.genecards.org/cgi-bin/carddisp.pl?gene=IMPG1	0	0	0	0	0	0	0	0	0	0	0	0	0	0	0	0	0	0	0	0	0	0	0	0	0	0	0	0	0	0	0	0	0	0	0	0	0	0	0	0	0	0	0	0	0	0
ENSP00000254528	EMILIN2	ENSP00000254528	http://www.genecards.org/cgi-bin/carddisp.pl?gene=EMILIN2	0	0	0	0	0	0	0	0	0	0	0	0	0	0	0	0	0	0	0	0	0	0	0	0	0	0	0	0	0	0	0	0	0	0	0	0	0	0	0	0	0	0	0	0	0	0
ENSP00000332806	EMILIN3	ENSP00000332806	http://www.genecards.org/cgi-bin/carddisp.pl?gene=EMILIN3	0	0	0	0	0	0	0	0	0	0	0	0	0	0	0	0	0	0	0	0	0	0	0	0	0	0	0	0	0	0	0	0	0	0	0	0	0	0	0	0	0	0	0	0	0	0
ENSP00000226218	VTN	ENSP00000226218	http://www.genecards.org/cgi-bin/carddisp.pl?gene=VTN	0	0	0	0	0	0	0	0	0	0	0	0	0	0	0	0	0	0	0	0	0	0	0	0	0	0	0	0	0	0	0	0	0	0	0	0	0	0	0	0	0	0	0	0	0	0
ENSP00000215909	LGALS1	ENSP00000215909	http://www.genecards.org/cgi-bin/carddisp.pl?gene=LGALS1	0	0	0	0	0	0	0	0	0	0	0	0	0	0	0	0	0	0	0	0	0	0	0	0	0	0	0	0	0	0	0	0	0	0	0	0	0	0	0	0	0	0	0	0	0	0
ENSP00000378326	ZP3	ENSP00000378326	http://www.genecards.org/cgi-bin/carddisp.pl?gene=ZP3	0	0	0	0	0	0	0	0	0	0	0	0	0	0	0	0	0	0	0	0	0	0	0	0	0	0	0	0	0	0	0	0	0	0	0	0	0	0	0	0	0	0	0	0	0	0
ENSP00000261172	EPYC	ENSP00000261172	http://www.genecards.org/cgi-bin/carddisp.pl?gene=EPYC	0	0	0	0	0	0	0	0	0	0	0	0	0	0	0	0	0	0	0	0	0	0	0	0	0	0	0	0	0	0	0	0	0	0	0	0	0	0	0	0	0	0	0	0	0	0
ENSP00000261883	CILP	ENSP00000261883	http://www.genecards.org/cgi-bin/carddisp.pl?gene=CILP	0	0	0	0	0	0	0	0	0	0	0	0	0	0	0	0	0	0	0	0	0	0	0	0	0	0	0	0	0	0	0	0	0	0	0	0	0	0	0	0	0	0	0	0	0	0
ENSP00000404464	CCBE1	ENSP00000404464	http://www.genecards.org/cgi-bin/carddisp.pl?gene=CCBE1	0	0	0	0	0	9	0	0	0	0	0	0	0	0	0	0	0	0	0	0	0	0	0	0	0	0	0	0	0	0	0	0	0	0	0	0	0	0	0	0	0	0	0	0	0	0
ENSP00000262551	OGN	ENSP00000262551	http://www.genecards.org/cgi-bin/carddisp.pl?gene=OGN	0	0	0	0	0	0	0	0	0	0	0	0	0	0	0	0	0	0	0	0	0	0	0	0	0	0	0	0	0	0	0	0	0	0	0	0	0	0	0	0	0	0	0	0	0	0
ENSP00000359219	KAZALD1	ENSP00000359219	http://www.genecards.org/cgi-bin/carddisp.pl?gene=KAZALD1	0	0	0	0	0	0	0	0	0	0	0	0	0	0	0	0	0	0	0	0	0	0	0	0	0	0	0	0	0	0	0	0	0	0	0	0	0	0	0	0	0	0	0	0	0	0
ENSP00000224600	RBP3	ENSP00000224600	http://www.genecards.org/cgi-bin/carddisp.pl?gene=RBP3	0	0	0	0	0	0	0	0	0	0	0	0	0	0	0	0	0	0	0	0	0	0	0	0	0	0	0	0	0	0	0	0	0	0	0	0	0	0	0	0	0	0	0	0	0	0
ENSP00000359085	NTNG1	ENSP00000359085	http://www.genecards.org/cgi-bin/carddisp.pl?gene=NTNG1	0	0	0	0	0	0	0	0	0	0	0	0	0	0	0	0	0	0	0	0	0	0	0	0	0	0	0	0	0	0	0	0	0	0	0	0	0	0	0	0	0	0	0	0	0	0
ENSP00000328397	VMO1	ENSP00000328397	http://www.genecards.org/cgi-bin/carddisp.pl?gene=VMO1	0	0	0	0	0	5	0	0	0	0	0	0	0	0	0	0	0	0	0	0	0	0	0	0	0	0	0	0	0	0	0	0	0	0	0	0	0	0	0	0	0	0	0	0	0	0
ENSP00000355330	TGM2	ENSP00000355330	http://www.genecards.org/cgi-bin/carddisp.pl?gene=TGM2	0	0	0	0	0	0	0	0	0	0	0	0	0	0	0	0	0	0	0	0	0	0	0	0	0	0	0	0	0	0	0	0	0	0	0	0	0	0	0	0	0	0	0	0	0	0
ENSP00000221930	TGFB1	ENSP00000221930	http://www.genecards.org/cgi-bin/carddisp.pl?gene=TGFB1	0	0	0	0	0	0	0	0	0	0	0	0	0	0	0	0	0	0	0	0	0	0	0	0	0	0	0	0	0	0	0	0	0	0	0	0	0	0	0	0	0	0	0	0	0	0
ENSP00000223061	PCOLCE	ENSP00000223061	http://www.genecards.org/cgi-bin/carddisp.pl?gene=PCOLCE	0	0	0	0	0	0	0	0	0	0	0	5	0	0	0	0	0	0	0	0	0	0	0	0	0	0	0	0	0	0	0	0	0	0	0	0	0	0	0	0	0	0	0	0	0	0
ENSP00000354726	WNT8A	ENSP00000354726	http://www.genecards.org/cgi-bin/carddisp.pl?gene=WNT8A	0	0	0	0	0	0	0	0	0	0	0	0	0	0	0	0	0	0	0	0	0	0	0	0	0	0	0	0	0	0	0	0	0	0	0	0	0	0	0	0	0	0	0	0	0	0
ENSP00000356975	ADAMTS4	ENSP00000356975	http://www.genecards.org/cgi-bin/carddisp.pl?gene=ADAMTS4	0	0	0	0	0	0	0	0	0	0	0	0	0	0	0	0	0	0	0	0	0	0	0	0	0	0	0	0	0	0	0	0	0	0	0	0	0	0	0	0	0	0	0	0	0	0
ENSP00000264790	MMRN1	ENSP00000264790	http://www.genecards.org/cgi-bin/carddisp.pl?gene=MMRN1	0	0	0	0	0	0	0	0	0	0	0	0	0	0	0	0	0	0	0	0	0	0	0	0	0	0	0	0	0	0	0	0	0	0	0	0	0	0	0	0	0	0	0	0	0	0
ENSP00000378517	SPP1	ENSP00000378517	http://www.genecards.org/cgi-bin/carddisp.pl?gene=SPP1	0	0	0	0	0	0	0	0	0	0	0	0	0	0	0	0	0	0	0	0	0	0	0	0	0	0	0	0	0	0	0	0	0	0	0	0	0	0	0	0	0	0	0	0	0	0
ENSP00000362089	LCN2	ENSP00000362089	http://www.genecards.org/cgi-bin/carddisp.pl?gene=LCN2	0	0	0	0	0	0	0	0	0	0	0	0	0	0	0	0	0	0	0	0	0	0	0	0	0	0	0	0	0	0	0	0	0	0	0	0	0	0	0	0	0	0	0	0	0	0
ENSP00000378534	MEPE	ENSP00000378534	http://www.genecards.org/cgi-bin/carddisp.pl?gene=MEPE	0	0	0	0	0	0	0	0	0	0	0	0	0	0	0	0	0	0	0	0	0	0	0	0	0	0	0	0	0	0	0	0	0	0	0	0	0	0	0	0	0	0	0	0	0	0
ENSP00000352455	MFAP5	ENSP00000352455	http://www.genecards.org/cgi-bin/carddisp.pl?gene=MFAP5	0	0	0	0	0	0	0	0	0	0	0	0	0	0	0	0	0	0	0	0	0	0	0	0	0	0	0	0	0	0	0	0	0	0	0	0	0	0	0	0	0	0	0	0	0	0
ENSP00000316152	SFTPC	ENSP00000316152	http://www.genecards.org/cgi-bin/carddisp.pl?gene=SFTPC	0	0	0	0	0	0	0	0	0	0	0	0	0	0	0	0	0	0	0	0	0	0	0	0	0	0	0	0	0	0	0	0	0	0	0	0	0	0	0	0	0	0	0	0	0	0
ENSP00000356191	OPTC	ENSP00000356191	http://www.genecards.org/cgi-bin/carddisp.pl?gene=OPTC	0	0	0	0	0	0	0	0	0	0	0	0	0	0	0	0	0	0	0	0	0	0	0	0	0	0	0	0	0	0	0	0	0	0	0	0	0	0	0	0	0	0	0	0	0	0
ENSP00000341819	VWC2	ENSP00000341819	http://www.genecards.org/cgi-bin/carddisp.pl?gene=VWC2	0	0	0	0	0	0	0	0	0	0	0	0	0	0	0	0	0	0	0	0	0	0	0	0	0	0	0	0	0	0	0	0	0	0	0	0	0	0	0	0	0	0	0	0	0	0
ENSP00000228938	MGP	ENSP00000228938	http://www.genecards.org/cgi-bin/carddisp.pl?gene=MGP	0	0	0	0	0	0	0	0	0	0	0	0	0	0	0	0	0	0	0	0	0	0	0	0	0	0	0	0	0	0	0	0	0	0	0	0	0	0	0	0	0	0	0	0	0	0
ENSP00000327336	BGN	ENSP00000327336	http://www.genecards.org/cgi-bin/carddisp.pl?gene=BGN	0	0	0	0	0	0	0	0	0	0	0	0	0	0	0	0	0	0	0	0	0	0	0	0	0	0	0	0	0	9	0	0	0	0	0	0	0	0	0	0	0	0	0	0	0	0
ENSP00000376781	ADAMTSL2	ENSP00000376781	http://www.genecards.org/cgi-bin/carddisp.pl?gene=ADAMTSL2	0	0	0	0	0	0	0	0	0	0	0	0	0	0	0	5	0	0	0	0	0	0	0	0	0	0	0	0	0	0	0	0	0	9	0	0	0	0	0	0	0	0	0	0	0	0
ENSP00000284987	ADAMTS5	ENSP00000284987	http://www.genecards.org/cgi-bin/carddisp.pl?gene=ADAMTS5	0	0	0	0	0	0	0	0	0	0	0	0	0	0	0	0	0	0	0	0	0	0	0	0	0	0	0	0	0	0	0	0	0	0	0	0	0	0	0	0	0	0	0	0	0	0
ENSP00000405370	ADAMTS8	ENSP00000405370	http://www.genecards.org/cgi-bin/carddisp.pl?gene=ADAMTS8	0	0	0	0	0	0	0	0	0	0	0	0	0	0	0	0	0	0	0	0	0	0	0	0	0	0	0	0	0	0	0	0	0	0	0	0	0	0	0	0	0	0	0	0	0	0
ENSP00000399364	ADAMTSL5	ENSP00000399364	http://www.genecards.org/cgi-bin/carddisp.pl?gene=ADAMTSL5	0	0	0	0	0	0	0	0	0	0	0	0	0	0	0	0	0	0	0	0	0	0	0	0	0	0	0	0	0	0	0	0	0	0	0	0	0	0	0	0	0	0	0	0	0	0
ENSP00000264144	LAMC2	ENSP00000264144	http://www.genecards.org/cgi-bin/carddisp.pl?gene=LAMC2	0	5	0	0	0	0	0	0	0	0	0	0	0	0	0	0	0	0	0	0	0	0	0	0	0	0	0	0	0	0	0	0	0	0	0	0	0	0	0	0	0	0	0	0	0	0
ENSP00000230538	LAMA4	ENSP00000230538	http://www.genecards.org/cgi-bin/carddisp.pl?gene=LAMA4	0	5	0	0	0	0	0	0	0	0	0	0	0	0	0	0	0	0	0	0	0	0	0	0	0	0	0	0	0	0	0	0	0	0	0	0	0	0	0	0	0	0	0	0	0	0
ENSP00000362304	ADAMTS14	ENSP00000362304	http://www.genecards.org/cgi-bin/carddisp.pl?gene=ADAMTS14	0	0	0	0	0	0	0	0	0	0	0	0	0	0	0	0	0	0	0	0	0	0	0	0	0	0	0	0	0	0	0	0	0	0	0	0	0	0	0	0	0	0	0	0	0	0
ENSP00000284984	ADAMTS1	ENSP00000284984	http://www.genecards.org/cgi-bin/carddisp.pl?gene=ADAMTS1	0	0	0	0	0	0	0	0	0	0	0	0	0	0	0	0	0	0	0	0	0	0	0	0	0	0	0	0	0	0	0	0	0	0	0	0	0	0	0	0	0	0	0	0	0	0
ENSP00000348384	LAMB3	ENSP00000348384	http://www.genecards.org/cgi-bin/carddisp.pl?gene=LAMB3	0	5	0	0	0	0	0	0	0	0	0	0	0	0	0	0	0	0	0	0	0	0	0	0	0	0	0	0	0	0	0	0	0	0	0	0	0	0	0	0	0	0	0	0	0	0
ENSP00000340998	NTN4	ENSP00000340998	http://www.genecards.org/cgi-bin/carddisp.pl?gene=NTN4	0	0	0	0	0	0	0	0	0	0	0	0	0	0	0	0	0	0	0	0	0	0	0	0	0	0	0	0	0	0	0	0	0	0	0	0	0	0	0	0	0	0	0	0	0	0
ENSP00000372224	HGFAC	ENSP00000372224	http://www.genecards.org/cgi-bin/carddisp.pl?gene=HGFAC	0	0	0	0	0	0	0	0	0	0	0	0	0	0	0	0	0	0	0	0	0	0	0	0	0	0	0	0	0	0	0	0	0	0	0	0	0	0	0	3	0	0	0	0	3	0
ENSP00000336762	ANG	ENSP00000336762	http://www.genecards.org/cgi-bin/carddisp.pl?gene=ANG	0	0	0	0	0	0	0	0	0	0	0	0	0	0	0	0	0	0	0	0	0	0	0	0	0	0	0	0	0	0	0	0	0	0	0	0	0	0	0	0	0	0	0	0	0	0
ENSP00000357255	BGLAP	ENSP00000357255	http://www.genecards.org/cgi-bin/carddisp.pl?gene=BGLAP	0	0	0	0	0	0	0	0	0	0	0	0	0	0	0	0	0	0	0	0	0	0	0	0	0	0	0	0	0	0	0	0	0	0	0	0	0	0	0	0	0	0	0	0	0	0
ENSP00000417185	VWA1	ENSP00000417185	http://www.genecards.org/cgi-bin/carddisp.pl?gene=VWA1	0	0	0	0	0	0	0	0	0	0	0	0	0	0	0	0	0	0	0	0	0	0	0	0	0	0	0	0	0	0	0	0	0	0	0	0	0	0	0	0	0	0	0	0	0	0
ENSP00000411590	MMP23B	ENSP00000411590	http://www.genecards.org/cgi-bin/carddisp.pl?gene=MMP23B	0	0	0	0	0	0	0	0	0	0	0	0	0	0	0	0	0	0	0	0	0	0	0	0	0	0	0	0	0	0	0	0	0	0	0	0	0	0	0	0	0	0	0	0	0	0
ENSP00000358045	ECM1	ENSP00000358045	http://www.genecards.org/cgi-bin/carddisp.pl?gene=ECM1	0	0	0	0	0	0	0	0	0	0	0	0	0	0	0	0	0	0	0	0	0	0	0	0	0	0	0	0	0	0	0	0	0	0	0	0	0	0	0	0	0	0	0	0	0	0
ENSP00000340935	DMP1	ENSP00000340935	http://www.genecards.org/cgi-bin/carddisp.pl?gene=DMP1	0	0	0	0	0	0	0	0	0	0	0	9	0	0	0	0	0	0	0	0	0	0	0	0	0	0	0	0	0	0	0	0	0	0	5	0	0	0	0	0	0	0	0	0	0	0
ENSP00000361097	MMRN2	ENSP00000361097	http://www.genecards.org/cgi-bin/carddisp.pl?gene=MMRN2	0	0	0	0	0	0	0	0	0	0	0	0	0	0	0	0	0	0	0	0	0	0	0	0	0	0	0	0	0	0	0	0	0	0	0	0	0	0	0	0	0	0	0	0	0	0
ENSP00000278853	ZP1	ENSP00000278853	http://www.genecards.org/cgi-bin/carddisp.pl?gene=ZP1	0	0	0	0	0	0	0	0	0	0	0	0	0	0	0	0	0	0	0	0	0	0	0	0	0	0	0	0	0	0	0	0	0	0	0	0	0	0	0	0	0	0	0	0	0	0
ENSP00000344758	ECM2	ENSP00000344758	http://www.genecards.org/cgi-bin/carddisp.pl?gene=ECM2	5	0	0	0	0	0	0	0	0	0	0	0	0	0	0	0	0	0	0	0	0	0	0	0	0	0	0	0	0	9	0	0	0	0	0	0	0	0	0	0	0	0	0	3	0	0
ENSP00000411768	PRELP	ENSP00000411768	http://www.genecards.org/cgi-bin/carddisp.pl?gene=PRELP	0	0	0	0	0	0	0	0	0	0	0	0	0	0	0	0	0	0	0	0	0	0	0	0	0	0	0	0	0	9	0	0	0	0	0	0	0	0	0	0	0	0	0	0	0	0
ENSP00000347041	FMOD	ENSP00000347041	http://www.genecards.org/cgi-bin/carddisp.pl?gene=FMOD	0	0	0	0	0	0	0	0	0	0	0	0	0	0	0	0	0	0	0	0	0	0	0	0	0	0	0	0	0	9	0	0	0	0	0	0	0	0	0	0	0	0	0	0	0	0
ENSP00000376862	DCN	ENSP00000376862	http://www.genecards.org/cgi-bin/carddisp.pl?gene=DCN	0	0	0	0	0	0	0	0	0	0	0	0	0	0	0	0	0	0	0	0	0	0	0	0	0	0	0	0	0	9	0	0	0	0	0	0	0	0	0	0	0	0	0	0	0	0
ENSP00000266718	LUM	ENSP00000266718	http://www.genecards.org/cgi-bin/carddisp.pl?gene=LUM	0	0	0	0	0	0	0	0	0	0	0	0	0	0	0	0	0	0	0	0	0	0	0	0	0	0	0	0	0	9	0	0	0	0	0	0	0	0	0	0	0	0	0	0	0	0
ENSP00000266719	KERA	ENSP00000266719	http://www.genecards.org/cgi-bin/carddisp.pl?gene=KERA	0	0	0	0	0	0	0	0	0	0	0	0	0	0	0	0	0	0	0	0	0	0	0	0	0	0	0	0	0	9	0	0	0	0	0	0	0	0	0	0	0	0	0	0	0	0
ENSP00000364694	ASPN	ENSP00000364694	http://www.genecards.org/cgi-bin/carddisp.pl?gene=ASPN	0	0	0	0	0	0	0	0	0	0	0	0	0	0	0	0	0	0	0	0	0	0	0	0	0	0	0	0	0	9	0	0	0	0	0	0	0	0	0	0	0	0	0	0	0	0
ENSP00000290902	SPON2	ENSP00000290902	http://www.genecards.org/cgi-bin/carddisp.pl?gene=SPON2	0	0	0	0	0	0	0	0	0	0	0	0	0	0	0	0	0	0	0	0	0	0	0	0	0	0	0	0	0	0	0	0	0	0	0	0	0	0	0	0	0	0	0	0	0	0
ENSP00000361850	PLAU	ENSP00000361850	http://www.genecards.org/cgi-bin/carddisp.pl?gene=PLAU	0	0	0	0	0	0	0	0	0	0	0	0	0	0	0	0	0	0	0	0	0	0	5	0	0	0	0	0	0	0	0	0	0	0	0	0	0	0	3	3	0	0	0	0	3	0
ENSP00000293636	ELA1	ENSP00000293636	http://www.genecards.org/cgi-bin/carddisp.pl?gene=ELA1	0	0	0	0	0	0	0	0	0	7	0	7	0	0	0	0	0	0	0	0	0	0	5	0	0	0	0	0	0	0	0	0	0	0	0	0	0	0	0	7	0	0	0	0	7	0
ENSP00000340328	NYX	ENSP00000340328	http://www.genecards.org/cgi-bin/carddisp.pl?gene=NYX	0	0	0	0	0	0	0	0	0	0	0	5	0	9	0	0	0	0	0	0	0	0	0	0	0	0	0	0	0	0	0	9	0	0	0	0	0	0	0	0	0	0	0	0	0	0
ENSP00000286657	ADAMTS3	ENSP00000286657	http://www.genecards.org/cgi-bin/carddisp.pl?gene=ADAMTS3	0	0	0	0	0	0	0	0	0	0	0	0	0	0	0	5	0	0	0	0	0	0	0	0	0	0	0	0	0	0	0	0	0	9	0	0	0	0	0	0	0	0	0	0	0	0
ENSP00000270328	ADAMTS10	ENSP00000270328	http://www.genecards.org/cgi-bin/carddisp.pl?gene=ADAMTS10	0	0	0	0	0	0	0	0	0	0	0	0	0	0	0	5	0	0	0	0	0	0	0	0	0	0	0	0	0	0	0	0	0	9	0	0	0	0	0	0	0	0	0	0	0	0
ENSP00000268070	ADAMTS17	ENSP00000268070	http://www.genecards.org/cgi-bin/carddisp.pl?gene=ADAMTS17	0	0	0	0	0	0	0	0	0	0	0	0	0	0	0	5	0	0	0	0	0	0	0	0	0	0	0	0	0	0	0	0	0	9	0	0	0	0	0	0	0	0	0	0	0	0
ENSP00000274487	ADAMTS19	ENSP00000274487	http://www.genecards.org/cgi-bin/carddisp.pl?gene=ADAMTS19	0	0	0	0	0	0	0	0	0	0	0	0	0	0	0	5	0	0	0	0	0	0	0	0	0	0	0	0	0	0	0	0	0	9	0	0	0	0	0	0	0	0	0	0	0	0
ENSP00000370443	ADAMTS6	ENSP00000370443	http://www.genecards.org/cgi-bin/carddisp.pl?gene=ADAMTS6	0	0	0	0	0	0	0	0	0	0	0	0	0	0	0	5	0	0	0	0	0	0	0	0	0	0	0	0	0	0	0	0	0	9	0	0	0	0	0	0	0	0	0	0	0	0
ENSP00000274181	ADAMTS16	ENSP00000274181	http://www.genecards.org/cgi-bin/carddisp.pl?gene=ADAMTS16	0	0	0	0	0	0	0	0	0	0	0	0	0	0	0	5	0	0	0	0	0	0	0	0	0	0	0	0	0	0	0	0	0	9	0	0	0	0	0	0	0	0	0	0	0	0
ENSP00000282849	ADAMTS18	ENSP00000282849	http://www.genecards.org/cgi-bin/carddisp.pl?gene=ADAMTS18	0	0	0	0	0	0	0	0	0	0	0	0	0	0	0	5	0	0	0	0	0	0	0	0	0	0	0	0	0	0	0	0	0	9	0	0	0	0	0	0	0	0	0	0	0	0
ENSP00000392423	RELN	ENSP00000392423	http://www.genecards.org/cgi-bin/carddisp.pl?gene=RELN	0	0	0	0	0	0	0	0	0	0	0	0	0	0	0	0	0	0	0	0	0	0	0	0	0	0	0	0	0	0	0	0	0	0	0	0	0	0	0	0	0	0	0	0	0	0
ENSP00000360997	ADAMTS13	ENSP00000360997	http://www.genecards.org/cgi-bin/carddisp.pl?gene=ADAMTS13	0	0	0	0	0	0	0	0	0	0	0	0	0	0	0	5	0	0	0	0	0	0	0	0	0	0	0	0	0	0	0	0	0	9	0	0	0	0	0	0	0	0	0	0	0	0
ENSP00000265077	VCAN	ENSP00000265077	http://www.genecards.org/cgi-bin/carddisp.pl?gene=VCAN	0	0	0	0	0	0	0	0	0	0	0	0	0	0	0	0	0	0	0	0	0	0	0	0	0	0	0	0	0	0	0	0	0	0	0	0	0	0	0	0	0	0	0	0	0	0
ENSP00000268134	ACAN	ENSP00000268134	http://www.genecards.org/cgi-bin/carddisp.pl?gene=ACAN	0	0	0	0	0	0	0	0	0	0	0	0	0	0	0	0	0	0	0	0	0	0	0	0	0	0	0	0	0	0	0	0	0	0	0	0	0	0	0	0	0	0	0	0	0	0
ENSP00000264037	TECTA	ENSP00000264037	http://www.genecards.org/cgi-bin/carddisp.pl?gene=TECTA	0	0	0	0	0	0	0	0	0	0	0	0	0	0	0	0	0	0	0	0	0	0	0	0	0	0	0	0	0	0	0	0	0	0	0	0	0	0	0	0	0	0	0	0	0	0
ENSP00000260356	THBS1	ENSP00000260356	http://www.genecards.org/cgi-bin/carddisp.pl?gene=THBS1	0	0	0	0	0	0	0	0	0	0	0	0	0	0	0	0	0	0	0	0	0	0	0	0	0	0	0	0	0	0	0	0	0	0	0	0	0	0	0	0	0	0	0	0	0	0
ENSP00000355751	THBS2	ENSP00000355751	http://www.genecards.org/cgi-bin/carddisp.pl?gene=THBS2	0	0	0	0	0	0	0	0	0	0	0	0	0	0	0	0	0	0	0	0	0	0	0	0	0	0	0	0	0	0	0	0	0	0	0	0	0	0	0	0	0	0	0	0	0	0
ENSP00000251582	ADAMTS2	ENSP00000251582	http://www.genecards.org/cgi-bin/carddisp.pl?gene=ADAMTS2	0	0	0	0	0	0	0	0	0	0	0	0	0	0	0	0	0	0	0	0	0	0	0	0	0	0	0	0	0	0	0	0	0	0	0	0	0	0	0	0	0	0	0	0	0	0
ENSP00000291495	CILP2	ENSP00000291495	http://www.genecards.org/cgi-bin/carddisp.pl?gene=CILP2	0	0	0	0	0	0	0	0	0	0	0	0	0	0	0	0	0	0	0	0	0	0	0	0	0	0	0	0	0	0	0	0	0	0	0	0	0	0	0	0	0	0	0	0	0	0
ENSP00000270235	NTN5	ENSP00000270235	http://www.genecards.org/cgi-bin/carddisp.pl?gene=NTN5	0	0	0	0	0	0	0	0	0	0	0	0	0	0	0	0	0	0	0	0	0	0	0	0	0	0	0	0	0	0	0	0	0	0	0	0	0	0	0	0	0	0	0	0	0	0
ENSP00000364700	OMD	ENSP00000364700	http://www.genecards.org/cgi-bin/carddisp.pl?gene=OMD	0	0	0	0	0	0	0	0	0	0	0	0	0	0	0	0	0	0	0	0	0	0	0	0	0	0	0	0	0	0	0	0	0	0	0	0	0	0	0	0	0	0	0	0	0	0
ENSP00000369753	MMP26	ENSP00000369753	http://www.genecards.org/cgi-bin/carddisp.pl?gene=MMP26	2	0	2	0	0	0	0	0	0	0	0	0	0	0	0	0	0	0	0	0	0	0	0	0	0	0	0	0	0	0	0	0	0	0	0	0	0	0	0	0	0	0	0	0	0	0
ENSP00000243924	PI3	ENSP00000243924	http://www.genecards.org/cgi-bin/carddisp.pl?gene=PI3	0	0	0	0	0	0	0	0	0	0	0	0	0	0	0	0	0	0	0	0	0	0	0	0	0	0	0	0	0	0	0	0	0	0	0	0	0	0	0	0	0	0	0	0	0	0
ENSP00000377409	SFTPB	ENSP00000377409	http://www.genecards.org/cgi-bin/carddisp.pl?gene=SFTPB	0	0	0	0	0	0	0	0	0	0	0	0	0	0	0	0	0	0	0	0	0	0	0	0	0	0	0	0	0	0	0	0	0	0	0	0	0	0	0	0	0	0	0	0	0	0
ENSP00000313809	AMBN	ENSP00000313809	http://www.genecards.org/cgi-bin/carddisp.pl?gene=AMBN	0	0	0	0	0	0	0	0	0	0	0	0	0	0	0	0	0	0	0	0	0	0	0	0	0	0	0	0	0	0	0	0	0	0	0	0	0	0	0	0	0	0	0	0	0	0
ENSP00000364685	MFAP2	ENSP00000364685	http://www.genecards.org/cgi-bin/carddisp.pl?gene=MFAP2	0	0	0	0	0	0	0	0	0	0	0	0	0	0	0	0	0	0	0	0	0	0	0	0	0	0	0	0	0	0	0	0	0	0	0	0	0	0	0	0	0	0	0	0	0	0
ENSP00000355910	USH2A	ENSP00000355910	http://www.genecards.org/cgi-bin/carddisp.pl?gene=USH2A	0	5	0	0	0	0	0	0	0	0	0	0	0	0	0	0	0	0	0	0	0	0	0	0	0	0	0	0	5	0	0	0	0	0	0	0	0	0	0	0	0	0	0	0	0	0
ENSP00000399258	LAMA3	ENSP00000399258	http://www.genecards.org/cgi-bin/carddisp.pl?gene=LAMA3	0	5	0	0	0	0	0	0	0	0	0	0	0	0	0	0	0	0	0	0	0	0	0	0	0	0	0	0	0	0	0	0	0	0	0	0	0	0	0	0	0	0	0	0	0	0
ENSP00000353888	NTNG2	ENSP00000353888	http://www.genecards.org/cgi-bin/carddisp.pl?gene=NTNG2	0	0	0	0	0	0	0	0	0	0	0	0	0	0	0	0	0	0	0	0	0	0	0	0	0	0	0	0	0	0	0	0	0	0	0	0	0	0	0	0	0	0	0	0	0	0
ENSP00000366217	TIMP1	ENSP00000366217	http://www.genecards.org/cgi-bin/carddisp.pl?gene=TIMP1	0	0	0	0	0	0	0	0	0	0	0	0	0	0	0	0	0	0	0	0	0	0	0	0	0	0	0	0	0	0	0	0	0	0	0	0	0	0	0	0	0	0	0	0	0	0
ENSP00000307650	KISS1	ENSP00000307650	http://www.genecards.org/cgi-bin/carddisp.pl?gene=KISS1	0	0	0	0	0	0	0	0	0	0	0	0	0	0	0	0	0	0	0	0	0	0	0	0	0	0	0	0	0	0	0	0	0	0	0	0	0	0	0	0	0	0	0	0	0	0
ENSP00000391756	C6orf15	ENSP00000391756	http://www.genecards.org/cgi-bin/carddisp.pl?gene=C6orf15	0	0	0	0	0	0	0	0	0	0	0	0	0	0	0	0	0	0	0	0	0	0	0	0	0	0	0	0	0	0	0	0	0	0	0	0	0	0	0	0	0	0	0	0	0	0
ENSP00000379383	ENAM	ENSP00000379383	http://www.genecards.org/cgi-bin/carddisp.pl?gene=ENAM	0	0	0	0	0	0	0	0	0	0	0	0	0	0	0	0	0	0	0	0	0	0	0	0	0	0	0	0	0	0	0	0	0	0	0	0	0	0	0	0	0	0	0	0	0	0
ENSP00000341013	AMTN	ENSP00000341013	http://www.genecards.org/cgi-bin/carddisp.pl?gene=AMTN	0	0	0	0	0	0	0	0	0	0	0	0	0	0	0	0	0	0	0	0	0	0	0	0	0	0	0	0	0	0	0	0	0	0	0	0	0	0	0	0	0	0	0	0	0	0
ENSP00000401856	CCDC80	ENSP00000401856	http://www.genecards.org/cgi-bin/carddisp.pl?gene=CCDC80	0	0	0	0	0	0	0	0	0	0	0	0	0	0	0	0	0	0	0	0	0	0	0	0	0	0	0	0	0	0	0	0	0	0	0	0	0	0	0	0	0	0	0	0	0	0
ENSP00000357842	TUFT1	ENSP00000357842	http://www.genecards.org/cgi-bin/carddisp.pl?gene=TUFT1	0	0	0	0	0	0	0	0	0	0	0	0	0	0	0	0	0	0	0	0	0	0	0	0	0	0	0	0	0	0	0	0	0	0	0	0	0	0	0	0	0	0	0	0	0	0
ENSP00000356791	DPT	ENSP00000356791	http://www.genecards.org/cgi-bin/carddisp.pl?gene=DPT	0	0	0	0	0	0	0	0	0	0	0	0	0	0	0	0	0	0	0	0	0	0	0	0	0	0	0	0	0	0	0	0	0	0	0	0	0	0	0	0	0	0	0	0	0	0
ENSP00000330523	CTHRC1	ENSP00000330523	http://www.genecards.org/cgi-bin/carddisp.pl?gene=CTHRC1	0	0	0	0	0	0	0	0	0	0	0	0	0	0	0	0	0	0	0	0	0	0	0	0	0	0	0	0	0	0	0	0	0	0	0	0	0	0	0	0	0	0	0	0	0	0
ENSP00000356282	LAD1	ENSP00000356282	http://www.genecards.org/cgi-bin/carddisp.pl?gene=LAD1	0	0	0	0	0	0	0	0	0	0	0	0	0	0	0	0	0	0	0	0	0	0	0	0	0	0	0	0	0	0	0	0	0	0	0	0	0	0	0	0	0	0	0	0	0	0
ENSP00000367952	C10orf49	ENSP00000367952	http://www.genecards.org/cgi-bin/carddisp.pl?gene=C10orf49	0	0	0	0	0	0	0	0	0	0	0	0	0	0	0	0	0	0	0	0	0	0	0	0	0	0	0	0	0	0	0	0	0	0	0	0	0	0	0	0	0	0	0	0	0	0
ENSP00000323696	CRTAP	ENSP00000323696	http://www.genecards.org/cgi-bin/carddisp.pl?gene=CRTAP	0	0	0	0	0	0	0	0	0	0	0	0	0	0	0	0	0	0	0	0	0	0	0	0	0	0	0	0	0	0	0	0	0	0	0	0	0	0	0	0	0	0	0	0	0	0
ENSP00000351807	ELN	ENSP00000351807	http://www.genecards.org/cgi-bin/carddisp.pl?gene=ELN	0	1	1	0	1	0	0	0	0	1	1	0	0	0	0	0	0	0	0	0	0	0	1	0	0	0	0	0	8	0	0	0	0	0	0	1	0	1	0	0	0	0	0	0	0	0
ENSP00000410554	COLQ	ENSP00000410554	http://www.genecards.org/cgi-bin/carddisp.pl?gene=COLQ	1	0	0	1	0	1	0	0	0	0	0	0	0	0	0	0	0	0	8	0	1	0	0	1	1	0	0	0	0	0	0	0	0	0	0	0	0	8	0	1	0	0	0	0	0	0
ENSP00000263621	ELA2	ENSP00000263621	http://www.genecards.org/cgi-bin/carddisp.pl?gene=ELA2	0	0	0	0	0	0	0	0	0	0	0	0	0	0	0	0	0	0	0	0	0	0	0	0	0	0	0	0	0	0	0	0	0	0	0	0	0	0	0	7	0	0	0	0	0	0
ENSP00000372506	AMELY	ENSP00000372506	http://www.genecards.org/cgi-bin/carddisp.pl?gene=AMELY	0	0	0	0	0	0	0	0	0	0	0	0	0	0	0	0	0	0	0	0	9	0	0	0	0	0	0	0	0	0	0	0	0	0	0	0	0	0	0	0	0	0	0	0	0	0
ENSP00000370088	AMELX	ENSP00000370088	http://www.genecards.org/cgi-bin/carddisp.pl?gene=AMELX	0	0	0	0	0	0	0	0	0	0	0	0	0	0	0	0	0	0	0	0	9	0	0	0	0	0	0	0	0	0	0	0	0	0	0	0	0	0	0	0	0	0	0	0	0	0
ENSP00000332886	FREM3	ENSP00000332886	http://www.genecards.org/cgi-bin/carddisp.pl?gene=FREM3	0	0	0	0	0	0	0	0	0	0	0	0	0	0	0	0	0	0	0	0	0	0	0	0	0	0	0	9	0	0	0	0	0	0	0	0	0	0	0	0	0	0	0	0	0	0
ENSP00000262776	LGALS3BP	ENSP00000262776	http://www.genecards.org/cgi-bin/carddisp.pl?gene=LGALS3BP	0	0	0	0	0	0	0	0	0	0	0	0	0	0	0	0	0	0	0	0	0	0	0	0	0	0	0	0	0	0	0	0	0	0	0	0	0	0	0	0	0	0	0	0	0	0
ENSP00000354255	CPZ	ENSP00000354255	http://www.genecards.org/cgi-bin/carddisp.pl?gene=CPZ	0	0	0	3	0	3	0	3	3	0	3	0	0	0	0	0	0	0	0	0	0	0	3	0	0	0	0	0	0	0	0	0	0	0	0	0	0	0	0	0	0	0	0	0	0	0
ENSP00000301873	LTBP3	ENSP00000301873	http://www.genecards.org/cgi-bin/carddisp.pl?gene=LTBP3	5	5	5	0	9	3	0	0	0	0	0	0	0	9	0	5	9	5	9	5	5	5	0	0	0	0	0	0	0	0	0	0	0	0	0	0	0	0	0	0	0	0	0	0	0	0
ENSP00000261978	LTBP2	ENSP00000261978	http://www.genecards.org/cgi-bin/carddisp.pl?gene=LTBP2	5	5	5	0	3	3	0	0	0	0	0	0	0	9	0	5	9	5	9	5	0	5	0	5	5	0	0	0	0	0	0	0	0	0	0	0	0	9	0	0	0	0	0	0	0	0
ENSP00000311905	LTBP4	ENSP00000311905	http://www.genecards.org/cgi-bin/carddisp.pl?gene=LTBP4	5	5	5	0	9	3	0	0	0	0	0	0	0	9	0	5	9	5	9	5	0	5	0	0	0	0	0	0	0	0	0	0	0	0	0	0	0	9	0	0	0	0	0	0	0	0
ENSP00000346467	LTBP1	ENSP00000346467	http://www.genecards.org/cgi-bin/carddisp.pl?gene=LTBP1	5	5	5	5	9	3	0	0	0	0	0	0	0	9	0	5	9	5	9	5	0	5	0	0	0	0	0	0	0	0	0	0	0	0	0	0	0	9	0	0	0	0	0	0	0	0
ENSP00000254898	MATN2	ENSP00000254898	http://www.genecards.org/cgi-bin/carddisp.pl?gene=MATN2	5	5	5	5	9	0	0	0	0	0	0	0	0	9	5	0	9	0	5	9	0	3	0	0	0	0	0	0	0	0	0	0	0	0	0	0	0	0	5	0	0	0	0	0	0	0
ENSP00000383894	MATN3	ENSP00000383894	http://www.genecards.org/cgi-bin/carddisp.pl?gene=MATN3	5	5	5	5	5	0	0	0	0	0	0	0	0	0	5	0	0	0	9	9	0	3	0	0	0	0	0	0	0	0	0	0	0	0	0	0	0	0	0	0	0	0	0	0	0	0
ENSP00000378057	EFEMP1	ENSP00000378057	http://www.genecards.org/cgi-bin/carddisp.pl?gene=EFEMP1	5	5	5	0	9	0	0	0	0	0	0	0	0	9	0	0	9	0	9	9	0	0	0	0	0	0	0	0	0	0	0	0	0	0	0	0	0	0	0	0	0	0	0	0	0	0
ENSP00000309953	EFEMP2	ENSP00000309953	http://www.genecards.org/cgi-bin/carddisp.pl?gene=EFEMP2	5	5	5	0	9	0	0	0	0	0	0	0	0	9	0	0	9	0	9	9	0	0	0	0	0	0	0	0	0	0	0	0	0	0	0	0	0	0	0	0	0	0	0	0	0	0
ENSP00000331411	FBLN7	ENSP00000331411	http://www.genecards.org/cgi-bin/carddisp.pl?gene=FBLN7	5	5	5	0	9	0	0	0	0	0	0	0	0	9	0	0	0	0	9	0	0	0	0	0	0	0	0	0	0	0	0	0	0	0	0	0	0	0	0	0	0	0	0	0	0	0
ENSP00000389252	NPNT	ENSP00000389252	http://www.genecards.org/cgi-bin/carddisp.pl?gene=NPNT	5	5	5	0	9	0	0	0	0	0	0	0	0	0	0	0	9	0	9	0	0	0	0	0	0	0	0	0	0	0	0	0	0	0	0	0	0	0	0	0	0	0	0	0	0	0
ENSP00000267620	FBLN5	ENSP00000267620	http://www.genecards.org/cgi-bin/carddisp.pl?gene=FBLN5	5	5	5	5	9	0	0	0	0	0	0	0	0	9	5	5	9	0	9	9	5	0	0	0	0	0	0	0	0	0	0	0	0	0	0	0	0	0	0	0	0	0	0	0	0	0
ENSP00000053867	GRN	ENSP00000053867	http://www.genecards.org/cgi-bin/carddisp.pl?gene=GRN	0	0	3	0	0	0	0	0	0	0	0	0	0	0	0	0	0	0	0	0	0	0	0	0	0	0	0	0	0	0	0	0	0	9	0	0	0	0	0	0	0	0	0	0	0	9
ENSP00000347156	LAMC3	ENSP00000347156	http://www.genecards.org/cgi-bin/carddisp.pl?gene=LAMC3	0	5	0	0	0	9	0	0	0	0	0	0	0	0	0	0	0	0	0	0	0	0	0	0	0	0	0	0	5	0	0	0	0	9	0	0	0	0	0	0	0	0	0	0	0	0
ENSP00000298820	C12orf64	ENSP00000298820	http://www.genecards.org/cgi-bin/carddisp.pl?gene=C12orf64	0	0	0	0	0	9	0	0	0	0	0	0	0	0	0	0	0	0	0	0	0	0	0	0	0	0	0	0	0	0	0	0	0	0	0	0	0	0	0	0	0	0	0	0	0	0
ENSP00000317895	RPTN	ENSP00000317895	http://www.genecards.org/cgi-bin/carddisp.pl?gene=RPTN	0	0	0	0	0	0	0	0	0	0	0	0	0	0	0	0	0	5	0	0	9	0	0	0	0	0	0	0	0	0	0	5	0	0	0	0	0	0	0	0	0	0	0	0	0	0
ENSP00000254320	PODNL1	ENSP00000254320	http://www.genecards.org/cgi-bin/carddisp.pl?gene=PODNL1	0	0	0	0	0	0	7	0	9	0	0	0	0	9	0	0	0	0	0	0	0	0	0	0	0	9	0	0	0	9	0	0	0	0	0	0	0	0	0	0	0	0	0	7	0	0
ENSP00000308315	PODN	ENSP00000308315	http://www.genecards.org/cgi-bin/carddisp.pl?gene=PODN	0	0	0	0	0	0	3	0	9	0	0	0	0	9	0	0	0	0	0	0	0	0	0	0	0	9	0	0	0	9	0	0	0	0	0	0	0	0	0	0	0	0	0	3	0	0
ENSP00000308938	PLG	ENSP00000308938	http://www.genecards.org/cgi-bin/carddisp.pl?gene=PLG	0	0	0	0	0	3	0	3	3	3	3	3	3	0	0	0	0	0	0	0	0	0	0	0	0	3	0	0	0	0	0	0	0	0	0	0	0	0	3	3	0	0	0	0	3	0
ENSP00000346839	FN1	ENSP00000346839	http://www.genecards.org/cgi-bin/carddisp.pl?gene=FN1	0	0	0	0	0	0	0	0	0	5	0	0	5	0	0	5	0	0	0	0	9	0	0	0	0	0	0	0	0	0	0	0	0	0	0	0	0	9	0	0	0	0	0	0	0	0
ENSP00000420524	ABI3BP	ENSP00000420524	http://www.genecards.org/cgi-bin/carddisp.pl?gene=ABI3BP	0	0	0	0	0	0	0	0	0	0	9	0	0	0	0	0	0	0	0	0	0	0	0	9	9	9	0	0	0	0	0	0	0	0	0	0	0	0	0	0	0	0	0	0	0	0
ENSP00000420042	FBLN2	ENSP00000420042	http://www.genecards.org/cgi-bin/carddisp.pl?gene=FBLN2	5	5	5	5	9	0	0	0	5	0	0	0	0	9	0	5	9	0	9	9	5	5	0	0	0	0	0	0	0	0	0	0	0	0	0	0	0	0	0	0	0	0	0	0	0	0
ENSP00000385521	FBLN1	ENSP00000385521	http://www.genecards.org/cgi-bin/carddisp.pl?gene=FBLN1	5	5	5	5	9	0	0	9	5	0	0	0	0	9	0	5	9	0	9	9	5	5	0	0	0	0	0	0	0	0	0	0	0	0	0	0	0	0	0	0	0	0	0	0	0	0
ENSP00000271588	HMCN1	ENSP00000271588	http://www.genecards.org/cgi-bin/carddisp.pl?gene=HMCN1	5	5	5	5	9	0	0	0	0	0	0	0	0	9	0	0	9	0	9	9	5	0	0	0	0	0	0	0	0	0	0	0	0	0	0	0	0	0	0	0	0	0	0	0	0	0
ENSP00000216286	NID2	ENSP00000216286	http://www.genecards.org/cgi-bin/carddisp.pl?gene=NID2	5	5	5	0	9	0	0	0	0	0	0	0	0	0	0	0	0	0	0	0	0	0	0	0	0	0	0	0	0	0	0	0	0	0	0	0	0	0	0	0	0	0	0	0	0	0
ENSP00000264187	NID1	ENSP00000264187	http://www.genecards.org/cgi-bin/carddisp.pl?gene=NID1	5	5	5	0	9	0	0	0	0	0	0	0	0	0	0	0	9	0	9	0	0	0	0	0	0	0	0	0	0	0	0	0	0	0	0	0	0	0	0	0	0	0	0	0	0	0
ENSP00000363827	HSPG2	ENSP00000363827	http://www.genecards.org/cgi-bin/carddisp.pl?gene=HSPG2	0	5	0	0	0	5	0	9	0	5	5	0	9	0	0	0	0	0	0	0	0	0	5	0	0	0	0	0	0	0	0	0	0	0	0	0	0	0	0	0	0	0	0	0	0	0
ENSP00000368678	AGRN	ENSP00000368678	http://www.genecards.org/cgi-bin/carddisp.pl?gene=AGRN	0	0	0	0	0	3	0	9	0	3	3	3	9	0	0	0	0	0	0	0	0	0	3	3	3	0	0	0	0	0	0	0	0	0	0	0	0	0	0	0	0	0	0	0	0	0
ENSP00000361834	COL9A2	ENSP00000361834	http://www.genecards.org/cgi-bin/carddisp.pl?gene=COL9A2	1	1	0	1	0	1	0	0	0	0	0	1	1	1	0	1	0	8	0	1	1	1	1	1	1	0	0	1	0	8	0	1	0	1	0	8	8	8	1	1	1	1	0	1	1	1
ENSP00000341640	COL9A3	ENSP00000341640	http://www.genecards.org/cgi-bin/carddisp.pl?gene=COL9A3	1	1	0	1	0	1	0	0	0	0	0	1	1	1	0	1	0	8	0	1	1	1	1	1	1	0	0	1	0	8	0	1	0	1	0	8	8	8	1	1	1	1	0	1	1	1
ENSP00000271069	COL16A1	ENSP00000271069	http://www.genecards.org/cgi-bin/carddisp.pl?gene=COL16A1	1	1	0	1	0	8	0	0	0	0	0	1	1	1	0	1	0	8	8	1	1	1	1	1	1	0	0	1	1	8	0	1	0	1	0	8	8	8	1	1	1	1	0	1	1	1
ENSP00000316030	COL19A1	ENSP00000316030	http://www.genecards.org/cgi-bin/carddisp.pl?gene=COL19A1	1	1	0	1	0	1	0	0	0	0	0	1	1	1	0	1	0	8	8	1	1	1	1	1	1	0	0	1	1	8	0	1	0	1	0	8	8	8	1	1	1	1	0	1	1	1
ENSP00000359530	COL9A1	ENSP00000359530	http://www.genecards.org/cgi-bin/carddisp.pl?gene=COL9A1	1	1	0	1	0	1	0	0	0	0	0	1	1	1	0	1	0	8	8	1	1	1	1	1	1	0	0	1	0	8	0	1	0	1	0	8	8	8	1	1	1	1	0	1	1	1
ENSP00000382356	COL28A1	ENSP00000382356	http://www.genecards.org/cgi-bin/carddisp.pl?gene=COL28A1	5	0	0	9	0	9	0	0	0	0	0	0	0	9	0	9	0	5	5	0	9	0	0	9	9	0	0	9	0	0	0	0	0	0	0	0	0	5	9	9	9	9	0	0	0	0
ENSP00000361366	SFTPD	ENSP00000361366	http://www.genecards.org/cgi-bin/carddisp.pl?gene=SFTPD	9	0	0	0	0	9	0	0	0	0	0	0	0	0	0	0	0	0	0	0	9	0	0	9	9	0	0	0	0	0	0	0	0	0	0	0	0	5	9	9	0	0	0	0	0	0
ENSP00000384452	EMID1	ENSP00000384452	http://www.genecards.org/cgi-bin/carddisp.pl?gene=EMID1	9	0	0	0	0	9	0	0	0	0	0	0	0	0	0	0	0	0	0	0	9	0	0	9	9	0	0	0	0	0	0	0	0	0	0	0	0	5	9	9	0	0	0	0	0	0
ENSP00000330808	OTOL1	ENSP00000330808	http://www.genecards.org/cgi-bin/carddisp.pl?gene=OTOL1	5	0	0	9	0	9	0	0	0	0	0	0	0	0	0	0	0	0	0	0	9	0	0	9	9	0	0	0	0	0	0	0	0	0	0	0	0	5	0	9	0	0	0	0	0	0
ENSP00000355180	COL6A1	ENSP00000355180	http://www.genecards.org/cgi-bin/carddisp.pl?gene=COL6A1	5	0	0	9	0	9	0	0	0	0	0	0	0	0	0	0	0	0	0	0	9	0	0	9	9	0	0	0	0	0	0	0	0	0	0	0	0	5	9	9	0	0	0	0	0	0
ENSP00000300527	COL6A2	ENSP00000300527	http://www.genecards.org/cgi-bin/carddisp.pl?gene=COL6A2	5	0	0	9	0	9	0	0	0	0	0	0	0	0	0	0	0	0	5	0	9	0	0	9	9	0	0	0	0	0	0	0	0	0	0	0	0	5	0	9	0	0	0	0	0	0
ENSP00000381022	EMID2	ENSP00000381022	http://www.genecards.org/cgi-bin/carddisp.pl?gene=EMID2	9	0	0	0	0	9	0	0	0	0	0	0	0	0	0	0	0	0	0	0	9	0	0	9	9	0	0	0	0	0	0	0	0	0	0	0	0	5	0	0	0	0	0	0	0	0
ENSP00000323077	COL20A1	ENSP00000323077	http://www.genecards.org/cgi-bin/carddisp.pl?gene=COL20A1	9	0	0	9	0	9	0	0	0	0	0	0	0	0	0	3	0	0	0	0	9	0	0	9	9	0	0	0	0	0	0	0	0	0	0	0	0	5	0	9	0	0	0	0	0	0
ENSP00000295550	COL6A3	ENSP00000295550	http://www.genecards.org/cgi-bin/carddisp.pl?gene=COL6A3	5	0	0	9	0	9	0	0	0	0	0	0	0	0	5	3	5	0	5	0	9	3	0	9	9	0	0	0	0	0	0	0	0	0	0	0	0	5	9	9	0	0	0	0	0	0
ENSP00000297848	COL14A1	ENSP00000297848	http://www.genecards.org/cgi-bin/carddisp.pl?gene=COL14A1	9	0	0	9	0	9	0	0	0	0	0	0	0	0	5	3	5	0	0	0	9	3	5	9	9	0	0	0	0	0	0	0	0	0	0	0	0	5	0	9	0	0	0	0	0	0
ENSP00000325146	COL12A1	ENSP00000325146	http://www.genecards.org/cgi-bin/carddisp.pl?gene=COL12A1	9	0	0	9	0	9	0	0	0	0	0	0	0	0	5	3	5	0	5	0	9	3	5	9	9	0	0	0	0	0	0	0	0	0	0	0	0	5	0	9	0	0	0	0	0	0
ENSP00000351310	COL6A6	ENSP00000351310	http://www.genecards.org/cgi-bin/carddisp.pl?gene=COL6A6	5	0	0	9	0	9	0	0	0	0	0	0	0	0	2	5	2	0	2	0	9	3	0	9	9	0	0	0	0	0	0	0	0	0	0	0	0	5	9	9	0	0	0	0	0	0
ENSP00000309762	COL6A5	ENSP00000309762	http://www.genecards.org/cgi-bin/carddisp.pl?gene=COL6A5	5	0	0	9	0	9	0	0	0	0	0	0	0	0	2	5	2	0	5	0	9	3	0	9	9	0	0	0	0	0	0	0	0	0	0	0	0	5	0	9	0	0	0	0	0	0
ENSP00000352798	COL18A1	ENSP00000352798	http://www.genecards.org/cgi-bin/carddisp.pl?gene=COL18A1	9	9	0	9	0	9	0	0	0	0	0	9	0	9	0	0	0	0	0	0	9	0	0	9	9	0	0	0	0	5	0	9	0	0	0	5	0	5	9	9	0	0	0	0	0	0
ENSP00000364393	TNXB	ENSP00000364393	http://www.genecards.org/cgi-bin/carddisp.pl?gene=TNXB	0	9	0	0	0	9	0	0	3	3	3	3	3	0	0	9	9	0	0	0	0	0	0	0	0	9	9	9	5	0	0	9	0	3	0	0	0	9	9	9	0	0	9	9	0	0
ENSP00000416259	TNXB	ENSP00000416259	http://www.genecards.org/cgi-bin/carddisp.pl?gene=TNXB	0	9	0	0	0	9	0	0	3	3	3	3	3	0	0	9	9	0	0	0	0	0	0	0	0	9	9	9	5	0	0	9	0	3	0	0	0	9	9	9	0	0	9	9	0	0
ENSP00000265131	TNC	ENSP00000265131	http://www.genecards.org/cgi-bin/carddisp.pl?gene=TNC	0	9	0	0	9	9	0	0	3	3	3	3	3	0	0	0	9	0	0	0	0	0	0	0	0	9	9	9	9	0	0	0	0	3	0	0	0	9	9	9	0	0	9	9	0	0
ENSP00000263525	TNR	ENSP00000263525	http://www.genecards.org/cgi-bin/carddisp.pl?gene=TNR	0	9	0	0	0	9	0	0	0	3	3	3	3	0	0	0	0	0	0	0	0	0	0	0	0	0	0	0	0	0	0	0	0	0	0	0	0	9	0	0	0	0	9	0	0	0
ENSP00000239462	TNN	ENSP00000239462	http://www.genecards.org/cgi-bin/carddisp.pl?gene=TNN	0	9	0	0	0	9	0	0	0	3	3	3	3	0	0	0	0	0	0	0	0	0	0	0	0	0	0	0	0	0	0	0	0	0	0	0	0	9	0	0	0	0	9	0	0	0
ENSP00000205386	LAMB4	ENSP00000205386	http://www.genecards.org/cgi-bin/carddisp.pl?gene=LAMB4	0	5	0	0	0	9	0	0	0	9	0	0	0	0	0	0	0	0	0	0	0	0	0	0	0	0	0	0	5	0	0	9	0	0	0	0	0	0	9	9	0	0	0	0	0	0
ENSP00000307156	LAMB2	ENSP00000307156	http://www.genecards.org/cgi-bin/carddisp.pl?gene=LAMB2	0	5	0	0	0	9	0	0	0	9	0	0	0	0	0	0	0	0	0	0	0	0	0	0	0	0	0	0	5	0	0	9	0	0	0	0	0	0	9	9	0	0	0	0	0	0
ENSP00000377191	LAMB1	ENSP00000377191	http://www.genecards.org/cgi-bin/carddisp.pl?gene=LAMB1	0	5	0	0	0	9	0	0	0	9	0	0	0	0	0	0	0	0	0	0	0	0	0	0	0	0	0	0	5	0	0	0	0	0	0	0	0	0	9	9	0	0	0	0	0	0
ENSP00000357133	LAMA2	ENSP00000357133	http://www.genecards.org/cgi-bin/carddisp.pl?gene=LAMA2	0	5	0	0	0	9	0	0	0	9	0	0	5	0	0	0	0	0	0	0	0	0	0	0	0	0	9	9	5	0	0	0	0	0	0	0	0	0	9	9	0	0	0	9	0	0
ENSP00000374309	LAMA1	ENSP00000374309	http://www.genecards.org/cgi-bin/carddisp.pl?gene=LAMA1	0	5	0	0	0	9	0	0	0	9	0	0	0	0	0	0	0	0	0	0	0	0	0	0	0	0	9	9	5	0	0	0	0	0	0	0	0	0	9	9	0	0	0	0	0	0
ENSP00000252999	LAMA5	ENSP00000252999	http://www.genecards.org/cgi-bin/carddisp.pl?gene=LAMA5	0	5	0	0	0	9	0	0	5	9	0	9	5	0	0	0	0	0	0	0	0	0	0	0	0	9	9	9	5	0	0	9	0	0	0	0	0	0	9	9	0	0	0	9	0	0
ENSP00000384815	MUC5B	ENSP00000384815	http://www.genecards.org/cgi-bin/carddisp.pl?gene=MUC5B	0	0	0	0	9	9	0	0	9	9	0	9	9	0	0	0	9	9	5	9	0	5	0	0	9	0	0	0	9	9	0	0	0	5	0	5	9	9	9	9	9	9	9	9	9	5
ENSP00000261405	VWF	ENSP00000261405	http://www.genecards.org/cgi-bin/carddisp.pl?gene=VWF	0	0	0	0	9	9	0	0	0	9	0	9	9	0	0	0	0	0	0	9	0	0	0	0	9	0	0	0	9	0	0	0	0	5	0	5	9	0	9	0	9	0	9	9	9	5
ENSP00000406861	MUC6	ENSP00000406861	http://www.genecards.org/cgi-bin/carddisp.pl?gene=MUC6	0	0	0	0	9	9	0	0	0	9	0	9	9	0	0	0	0	9	0	9	0	0	0	0	9	0	0	0	9	0	0	0	0	5	0	5	9	9	9	0	9	0	9	9	9	5
ENSP00000382323	OTOG	ENSP00000382323	http://www.genecards.org/cgi-bin/carddisp.pl?gene=OTOG	0	0	0	0	9	9	0	0	0	9	0	9	9	0	0	0	0	9	0	9	0	0	0	0	0	0	0	0	9	0	0	0	0	5	0	5	9	9	9	0	9	0	0	9	0	0
ENSP00000270509	FBN3	ENSP00000270509	http://www.genecards.org/cgi-bin/carddisp.pl?gene=FBN3	5	5	5	5	9	3	5	5	5	0	0	5	9	0	0	5	5	5	5	5	5	5	5	3	3	0	0	0	0	5	0	0	0	5	0	0	0	9	0	9	0	0	0	9	0	0
ENSP00000262464	FBN2	ENSP00000262464	http://www.genecards.org/cgi-bin/carddisp.pl?gene=FBN2	5	5	5	5	9	3	5	5	5	0	0	5	9	0	0	9	5	5	5	5	5	5	5	3	3	0	0	0	0	5	0	0	0	5	0	0	0	9	5	9	0	0	0	9	0	0
ENSP00000325527	FBN1	ENSP00000325527	http://www.genecards.org/cgi-bin/carddisp.pl?gene=FBN1	5	5	5	5	9	3	0	5	5	0	0	5	9	0	0	9	5	5	5	5	5	5	5	3	3	0	0	0	0	5	0	0	0	5	0	0	0	9	5	9	0	0	0	0	0	0
ENSP00000359423	MTM1	ENSP00000359423	http://www.genecards.org/cgi-bin/carddisp.pl?gene=MTM1	3	3	9	3	3	0	0	0	0	3	5	3	3	3	0	0	0	0	0	0	0	0	0	3	3	3	3	3	3	3	0	3	3	5	0	0	3	3	0	0	0	0	0	0	0	0
ENSP00000320866	CALR	ENSP00000320866	http://www.genecards.org/cgi-bin/carddisp.pl?gene=CALR	7	7	7	7	7	7	0	0	0	7	7	7	7	0	0	0	0	0	0	0	0	0	2	0	0	7	7	7	7	0	0	7	7	7	0	0	0	0	0	0	0	0	0	0	0	0
ENSP00000382213	DSPP	ENSP00000382213	http://www.genecards.org/cgi-bin/carddisp.pl?gene=DSPP	8	8	1	1	1	0	8	8	8	0	1	1	1	1	8	1	1	1	1	1	8	8	1	1	8	0	1	1	1	1	0	1	1	1	8	8	0	0	1	1	1	1	8	8	8	8
ENSP00000364140	COL15A1	ENSP00000364140	http://www.genecards.org/cgi-bin/carddisp.pl?gene=COL15A1	9	0	0	9	0	9	0	0	0	0	0	0	0	9	0	9	0	5	0	9	9	9	0	9	9	0	0	9	0	0	0	9	0	0	0	0	0	5	9	9	0	9	0	0	0	0
ENSP00000264828	COL5A3	ENSP00000264828	http://www.genecards.org/cgi-bin/carddisp.pl?gene=COL5A3	9	9	0	9	0	5	0	0	0	0	0	9	9	9	0	9	0	5	0	9	9	9	9	9	9	0	0	9	9	5	0	9	0	9	0	5	5	9	5	9	9	9	0	9	9	9
ENSP00000339915	COL11A2	ENSP00000339915	http://www.genecards.org/cgi-bin/carddisp.pl?gene=COL11A2	9	9	0	9	0	5	0	0	0	0	0	9	9	9	0	9	0	5	0	9	9	9	9	9	9	0	0	9	9	5	0	9	0	9	0	5	5	9	5	9	9	9	0	9	9	9
ENSP00000244728	COL21A1	ENSP00000244728	http://www.genecards.org/cgi-bin/carddisp.pl?gene=COL21A1	9	9	0	9	0	9	0	0	0	0	0	9	9	9	0	9	0	5	0	9	9	7	9	9	9	0	0	9	0	5	0	9	0	9	0	5	5	5	9	9	9	9	0	9	0	9
ENSP00000380901	COL8A2	ENSP00000380901	http://www.genecards.org/cgi-bin/carddisp.pl?gene=COL8A2	9	9	0	9	0	9	0	0	0	0	0	9	9	9	0	9	0	5	0	9	9	9	9	9	9	0	0	9	0	5	0	9	0	9	0	5	5	5	9	9	9	9	0	9	0	9
ENSP00000414304	COL8A1	ENSP00000414304	http://www.genecards.org/cgi-bin/carddisp.pl?gene=COL8A1	9	9	0	9	0	9	0	0	0	0	0	9	9	9	0	9	0	5	0	9	9	9	9	9	9	0	0	9	0	5	0	9	0	9	0	5	5	5	9	9	9	9	0	9	0	9
ENSP00000243222	COL10A1	ENSP00000243222	http://www.genecards.org/cgi-bin/carddisp.pl?gene=COL10A1	5	9	0	9	0	9	0	0	0	0	0	9	9	9	0	9	0	5	5	9	9	9	9	9	9	0	0	9	0	5	0	9	0	9	0	5	5	5	9	9	9	9	0	9	0	9
ENSP00000359603	COL24A1	ENSP00000359603	http://www.genecards.org/cgi-bin/carddisp.pl?gene=COL24A1	9	9	0	9	0	5	0	0	0	0	0	9	9	9	0	9	0	5	0	9	9	9	9	9	9	0	0	9	9	5	0	9	0	9	0	5	5	5	9	9	9	9	0	9	9	9
ENSP00000303153	COL22A1	ENSP00000303153	http://www.genecards.org/cgi-bin/carddisp.pl?gene=COL22A1	9	9	0	9	0	5	0	0	0	0	0	9	9	9	2	9	0	5	5	9	9	9	9	9	9	0	0	9	9	5	0	9	0	9	0	5	5	5	9	9	9	9	0	9	9	9
ENSP00000349802	COL27A1	ENSP00000349802	http://www.genecards.org/cgi-bin/carddisp.pl?gene=COL27A1	9	9	0	9	0	5	0	0	0	0	0	9	9	9	0	9	0	5	5	9	9	9	9	9	9	0	0	9	9	5	0	9	0	9	0	5	5	5	9	9	9	9	0	9	9	9
ENSP00000378340	COL4A6	ENSP00000378340	http://www.genecards.org/cgi-bin/carddisp.pl?gene=COL4A6	9	9	0	9	0	5	0	0	0	0	0	9	9	9	0	9	0	5	0	9	9	9	9	9	9	0	0	9	9	5	0	9	0	9	0	5	5	5	9	9	9	9	0	9	9	9
ENSP00000328553	COL4A4	ENSP00000328553	http://www.genecards.org/cgi-bin/carddisp.pl?gene=COL4A4	9	9	0	9	0	5	0	0	0	0	0	9	9	9	0	9	0	5	0	9	9	9	9	9	9	0	0	9	9	5	0	9	0	9	0	5	5	5	9	9	9	9	0	9	9	9
ENSP00000297268	COL1A2	ENSP00000297268	http://www.genecards.org/cgi-bin/carddisp.pl?gene=COL1A2	9	9	9	9	0	5	0	0	0	0	0	9	9	9	0	9	0	5	0	9	9	9	9	9	9	0	0	9	9	5	0	9	0	9	0	5	5	9	5	9	9	9	0	9	9	9
ENSP00000351163	COL11A1	ENSP00000351163	http://www.genecards.org/cgi-bin/carddisp.pl?gene=COL11A1	9	9	0	9	0	5	0	0	0	0	0	9	9	9	0	9	0	5	5	9	9	9	9	9	9	0	0	9	9	5	0	9	0	9	0	5	5	9	5	9	9	9	0	9	9	9
ENSP00000360882	COL5A1	ENSP00000360882	http://www.genecards.org/cgi-bin/carddisp.pl?gene=COL5A1	9	9	0	9	0	5	0	0	0	0	0	9	9	9	0	9	0	5	0	9	9	9	9	9	9	0	0	9	9	5	0	9	0	9	0	5	5	9	5	9	9	9	0	9	9	9
ENSP00000225964	COL1A1	ENSP00000225964	http://www.genecards.org/cgi-bin/carddisp.pl?gene=COL1A1	9	9	9	9	0	5	0	0	0	0	9	9	9	9	0	9	0	5	5	9	9	9	9	9	9	0	0	9	9	5	0	9	0	9	0	5	5	9	5	9	9	9	0	9	9	9
ENSP00000369889	COL2A1	ENSP00000369889	http://www.genecards.org/cgi-bin/carddisp.pl?gene=COL2A1	9	9	9	9	0	5	0	0	0	0	0	9	9	9	0	9	0	5	0	9	9	9	9	9	9	0	0	9	9	5	0	9	0	9	0	5	5	9	5	9	9	9	0	9	9	9
ENSP00000304408	COL3A1	ENSP00000304408	http://www.genecards.org/cgi-bin/carddisp.pl?gene=COL3A1	9	9	9	9	0	5	0	0	0	0	0	9	9	9	0	9	0	5	5	9	9	9	9	9	9	0	0	9	9	5	0	9	0	9	0	5	5	9	5	9	9	9	0	9	9	9
ENSP00000364000	COL5A2	ENSP00000364000	http://www.genecards.org/cgi-bin/carddisp.pl?gene=COL5A2	9	9	9	9	0	5	0	0	0	0	0	9	9	9	0	9	0	5	5	9	9	9	9	9	9	0	0	9	9	5	0	9	0	9	0	5	5	9	5	9	9	9	0	9	9	9
ENSP00000353654	COL4A2	ENSP00000353654	http://www.genecards.org/cgi-bin/carddisp.pl?gene=COL4A2	9	9	9	9	0	5	0	0	0	0	9	9	9	9	0	9	0	5	0	9	9	9	9	9	9	0	0	9	9	5	0	9	0	9	0	5	5	5	9	9	9	9	0	9	9	9
ENSP00000331902	COL4A5	ENSP00000331902	http://www.genecards.org/cgi-bin/carddisp.pl?gene=COL4A5	9	9	9	9	0	5	0	0	0	0	0	9	9	9	0	9	0	5	5	9	9	9	9	9	9	0	0	9	9	5	0	9	0	9	0	5	5	5	9	9	9	9	0	9	9	9
ENSP00000364979	COL4A1	ENSP00000364979	http://www.genecards.org/cgi-bin/carddisp.pl?gene=COL4A1	9	9	9	9	0	5	0	0	0	0	0	9	9	9	0	9	0	5	5	9	9	9	9	9	9	0	0	9	9	5	0	9	0	9	0	5	5	5	9	9	9	9	0	9	9	9
ENSP00000379823	COL4A3	ENSP00000379823	http://www.genecards.org/cgi-bin/carddisp.pl?gene=COL4A3	9	9	9	9	0	9	0	0	0	0	0	9	9	9	0	9	0	5	0	9	9	9	9	9	9	0	0	9	9	5	0	9	0	9	0	5	5	5	9	9	9	9	0	9	9	9
ENSP00000417498	MUC4	ENSP00000417498	http://www.genecards.org/cgi-bin/carddisp.pl?gene=MUC4	0	9	0	5	5	9	0	9	9	0	5	0	9	0	0	0	9	0	5	0	0	5	9	9	0	0	0	0	9	9	0	9	0	9	0	9	0	0	5	9	0	9	0	5	9	0
ENSP00000255409	CHI3L1	ENSP00000255409	http://www.genecards.org/cgi-bin/carddisp.pl?gene=CHI3L1	7	2	7	7	7	7	0	7	0	0	0	0	7	0	0	0	0	0	0	0	0	0	0	0	0	0	0	0	0	0	0	0	7	0	0	7	7	7	7	7	7	7	2	2	7	2
ENSP00000267812	MFAP1	ENSP00000267812	http://www.genecards.org/cgi-bin/carddisp.pl?gene=MFAP1	7	7	7	7	7	0	0	7	7	7	7	2	7	7	7	7	7	7	7	7	7	7	7	0	0	0	0	0	0	0	0	7	7	7	0	7	7	7	7	7	7	7	2	7	7	7
ENSP00000354720	SMC3	ENSP00000354720	http://www.genecards.org/cgi-bin/carddisp.pl?gene=SMC3	7	7	7	3	7	7	7	7	7	2	7	7	0	0	0	3	2	7	7	0	0	0	7	0	7	7	7	7	7	7	0	2	7	2	7	7	7	7	7	7	7	7	2	7	7	7
Tag	Code			Colour Markup	Meaning
X	0				no ortholog
D	1				no domains detected in either the reference or hit protein
G	2				gain
A	2				gain of repeat
l	3				loss of a repeat
L	3				loss of domain
GL	4				gain/loss
C	5				complex
R	6				rearrangement of otherwise conserved domains
S	7				architecture is conserved
Z	8				no domains detected for reference, hit has domains
z	9				reference has domains, no domain information for hit
[truncated: 93 more columns]

## Sheet: S2 Species
Supplementary Spreadsheet S2: List of Eukaryotic organisms comprising the phylogeny used in this study.
Display Order	Species	Taxon
1	A. thaliana	3702
2	P. trichocarpa	73824
3	V. vinifera	29760
4	O. sativa_japonica	39947
5	O. sativa_indica	39946
6	C. reinhardtii	3055
7	C. merolae	45157
8	O. lucimarinus	436017
9	O. tauri	70448
10	P. ramorum	164328
11	P. sojae	67593
12	P. infestans	4787
13	T. pseudonana	296543
14	P. tetraurelia	5888
15	P. berghei	5821
16	P. chabaudi	5825
17	P. falciparum	36329
18	P. knowlesi	5851
19	P. vivax	5855
20	P. yoelii	73239
21	T. annulata	353154
22	T. parva	333668
23	T. gondii	508771
24	C. hominis	353151
25	C. parvum	353152
26	L. braziliensis	5660
27	L. infantum	5671
28	L. major	347515
29	T. brucei	5691
30	G. lamblia	5741
31	G. theta	55529
32	T. vaginalis	5722
33	E. histolytica	294381
34	D. discoideum	44689
35	E. cuniculi	284813
36	N. crassa	5141
37	M. grisea	242507
38	F. graminearum	229533
39	A. flavus	5059
40	A. oryzae	510516
41	A. terreus	341663
42	A. niger	5061
43	A. fischeri	36630
44	A. fumigatus	330879
45	A. clavatus	5057
46	A. nidulans	227321
47	P. stipitis	4924
48	V. polyspora	436907
49	D. hansenii	284592
50	P. pastoris	4922
51	C. albicans	294748
52	S. cerevisiae	4932
53	C. glabrata	284593
54	A. gossypii	284811
55	K. lactis	284590
56	Y. lipolytica	284591
57	S. pombe	4896
58	P. chrysosporium	273507
59	C. neoformans_AH99	235443
60	C. neoformans_B3501A	283643
61	C. neoformans_JEC21	214684
62	P. placenta	104341
63	U. maydis	237631
64	M. brevicollis	81824
65	A. queenslandica	400682
66	T. adhaerens	10228
67	H. magnipapillata	6087
68	N. vectensis	45351
69	C. angaria	860376
70	C. briggsae	6238
71	C. elegans	6239
72	C. brenneri	135651
73	C. japonica	281687
74	C. remanei	31234
75	P. pacificus	54126
76	B. xylophilus	6326
77	M. hapla	6305
78	M. incognita	6306
79	A. suum	6253
80	B. malayi	6279
81	T. spiralis	6334
82	A. aegypti	7159
83	A. gambiae	180454
84	C. pipiens	7175
85	A. mellifera	7460
86	B. mori	7091
87	D. ananassae	7217
88	D. melanogaster	7227
89	D. sechellia	7238
90	D. simulans	7240
91	D. yakuba	7245
92	D. erecta	7220
93	D. persimilis	7234
94	D. pseudoobscura	7237
95	D. willistoni	7260
96	D. virilis	7244
97	D. mojavensis	7230
98	D. grimshawi	7222
99	C. intestinalis	7719
100	C. savignyi	51511
101	O. latipes	8090
102	T. rubripes	31033
103	D. rerio	7955
104	T. nigroviridis	99883
105	G. aculeatus	69293
106	X. tropicalis	8364
107	G. gallus	9031
108	O. anatinus	9258
109	L. africana	9785
110	D. novemcinctus	9361
111	E. telfairi	9371
112	E. europaeus	9365
113	S. araneus	42254
114	T. belangeri	37347
115	M. lucifugus	59463
116	E. caballus	9796
117	B. taurus	9913
118	F. catus	9685
119	C. familiaris	9615
120	O. cuniculus	9986
121	C. porcellus	10141
122	O. princeps	9978
123	S. tridecemlineatus	43179
124	R. norvegicus	10116
125	M. domestica	13616
126	M. musculus	10090
127	O. garnettii	30611
128	M. murinus	30608
129	M. mulatta	9544
130	P. troglodytes	9598
131	H. sapiens	9606

## Sheet: S3 Human Pfam Domains
Supplementary Spreadsheet S3: A list of all human Pfam-A domains and families.
Pfam ID	Name	Type	F_all
PF02996.11	Prefoldin	Family	4		PF02996.11	http://pfam.sanger.ac.uk/family/PF02996
PF07792.6	Afi1	Domain	2		PF07792.6	http://pfam.sanger.ac.uk/family/PF07792
PF07684.6	NODP	Family	10		PF07684.6	http://pfam.sanger.ac.uk/family/PF07684
PF11732.2	Thoc2	Family	1		PF11732.2	http://pfam.sanger.ac.uk/family/PF11732
PF10420.3	IL12p40_C	Domain	1		PF10420.3	http://pfam.sanger.ac.uk/family/PF10420
PF05026.7	DCP2	Domain	1		PF05026.7	http://pfam.sanger.ac.uk/family/PF05026
PF12188.2	STAT2_C	Domain	1		PF12188.2	http://pfam.sanger.ac.uk/family/PF12188
PF10271.3	Tmp39	Family	2		PF10271.3	http://pfam.sanger.ac.uk/family/PF10271
PF09810.3	Morph_protein1	Family	1		PF09810.3	http://pfam.sanger.ac.uk/family/PF09810
PF00766.13	ETF_alpha	Domain	1		PF00766.13	http://pfam.sanger.ac.uk/family/PF00766
PF05018.7	DUF667	Family	2		PF05018.7	http://pfam.sanger.ac.uk/family/PF05018
PF10146.3	zf-C4H2	Family	1		PF10146.3	http://pfam.sanger.ac.uk/family/PF10146
PF05049.7	IIGP	Family	2		PF05049.7	http://pfam.sanger.ac.uk/family/PF05049
PF11987.2	IF-2	Domain	2		PF11987.2	http://pfam.sanger.ac.uk/family/PF11987
PF02881.13	SRP54_N	Domain	2		PF02881.13	http://pfam.sanger.ac.uk/family/PF02881
PF10571.3	UPF0547	Domain	1		PF10571.3	http://pfam.sanger.ac.uk/family/PF10571
PF01805.14	Surp	Family	6		PF01805.14	http://pfam.sanger.ac.uk/family/PF01805
PF01687.11	Flavokinase	Domain	1		PF01687.11	http://pfam.sanger.ac.uk/family/PF01687
PF02423.9	OCD_Mu_crystall	Family	1		PF02423.9	http://pfam.sanger.ac.uk/family/PF02423
PF03747.8	ADP_ribosyl_GH	Family	3		PF03747.8	http://pfam.sanger.ac.uk/family/PF03747
PF08629.4	PDE8	Family	1		PF08629.4	http://pfam.sanger.ac.uk/family/PF08629
PF01902.11	ATP_bind_4	Family	1		PF01902.11	http://pfam.sanger.ac.uk/family/PF01902
PF02527.9	GidB	Family	1		PF02527.9	http://pfam.sanger.ac.uk/family/PF02527
PF05327.5	RRN3	Family	3		PF05327.5	http://pfam.sanger.ac.uk/family/PF05327
PF02864.9	STAT_bind	Domain	7		PF02864.9	http://pfam.sanger.ac.uk/family/PF02864
PF09730.3	BicD	Family	2		PF09730.3	http://pfam.sanger.ac.uk/family/PF09730
PF05649.7	Peptidase_M13_N	Family	7		PF05649.7	http://pfam.sanger.ac.uk/family/PF05649
PF08831.4	MHCassoc_trimer	Domain	1		PF08831.4	http://pfam.sanger.ac.uk/family/PF08831
PF02910.14	Succ_DH_flav_C	Domain	2		PF02910.14	http://pfam.sanger.ac.uk/family/PF02910
PF09193.4	CholecysA-Rec_N	Domain	1		PF09193.4	http://pfam.sanger.ac.uk/family/PF09193
PF05760.6	IER	Family	3		PF05760.6	http://pfam.sanger.ac.uk/family/PF05760
PF00147.12	Fibrinogen_C	Domain	30		PF00147.12	http://pfam.sanger.ac.uk/family/PF00147
PF08613.5	Cyclin	Family	2		PF08613.5	http://pfam.sanger.ac.uk/family/PF08613
PF00334.13	NDK	Domain	11		PF00334.13	http://pfam.sanger.ac.uk/family/PF00334
PF00689.15	Cation_ATPase_C	Family	15		PF00689.15	http://pfam.sanger.ac.uk/family/PF00689
PF00565.11	SNase	Domain	2		PF00565.11	http://pfam.sanger.ac.uk/family/PF00565
PF03992.10	ABM	Domain	3		PF03992.10	http://pfam.sanger.ac.uk/family/PF03992
PF10167.3	NEP	Family	1		PF10167.3	http://pfam.sanger.ac.uk/family/PF10167
PF04762.6	IKI3	Family	1		PF04762.6	http://pfam.sanger.ac.uk/family/PF04762
PF01296.12	Galanin	Family	2		PF01296.12	http://pfam.sanger.ac.uk/family/PF01296
PF00956.12	NAP	Family	23		PF00956.12	http://pfam.sanger.ac.uk/family/PF00956
PF12330.2	DUF3635	Family	1		PF12330.2	http://pfam.sanger.ac.uk/family/PF12330
PF10488.3	PP1c_bdg	Domain	2		PF10488.3	http://pfam.sanger.ac.uk/family/PF10488
PF12110.2	Nup96	Domain	1		PF12110.2	http://pfam.sanger.ac.uk/family/PF12110
PF09297.5	zf-NADH-PPase	Domain	2		PF09297.5	http://pfam.sanger.ac.uk/family/PF09297
PF12413.2	DLL_N	Family	3		PF12413.2	http://pfam.sanger.ac.uk/family/PF12413
PF12584.2	TRAPPC10	Family	1		PF12584.2	http://pfam.sanger.ac.uk/family/PF12584
PF12851.1	TET_DSBH	Domain	3		PF12851.1	http://pfam.sanger.ac.uk/family/PF12851
PF09777.3	OSTMP1	Family	1		PF09777.3	http://pfam.sanger.ac.uk/family/PF09777
PF04321.11	RmlD_sub_bind	Domain	1		PF04321.11	http://pfam.sanger.ac.uk/family/PF04321
PF01603.14	B56	Family	5		PF01603.14	http://pfam.sanger.ac.uk/family/PF01603
PF04794.6	YdjC	Family	1		PF04794.6	http://pfam.sanger.ac.uk/family/PF04794
PF10401.3	IRF-3	Family	7		PF10401.3	http://pfam.sanger.ac.uk/family/PF10401
PF12547.2	ATXN-1_C	Family	1		PF12547.2	http://pfam.sanger.ac.uk/family/PF12547
PF12179.2	IKKbetaNEMObind	Domain	2		PF12179.2	http://pfam.sanger.ac.uk/family/PF12179
PF01762.15	Galactosyl_T	Family	19		PF01762.15	http://pfam.sanger.ac.uk/family/PF01762
PF02769.16	AIRS_C	Domain	4		PF02769.16	http://pfam.sanger.ac.uk/family/PF02769
PF03700.7	Sorting_nexin	Family	2		PF03700.7	http://pfam.sanger.ac.uk/family/PF03700
PF01012.15	ETF	Domain	2		PF01012.15	http://pfam.sanger.ac.uk/family/PF01012
PF01728.13	FtsJ	Family	5		PF01728.13	http://pfam.sanger.ac.uk/family/PF01728
PF02516.8	STT3	Family	2		PF02516.8	http://pfam.sanger.ac.uk/family/PF02516
PF07084.6	Spot_14	Family	2		PF07084.6	http://pfam.sanger.ac.uk/family/PF07084
PF12009.2	Telomerase_RBD	Domain	1		PF12009.2	http://pfam.sanger.ac.uk/family/PF12009
PF12661.1	hEGF	Domain	68		PF12661.1	http://pfam.sanger.ac.uk/family/PF12661
PF04790.7	Sarcoglycan_1	Family	4		PF04790.7	http://pfam.sanger.ac.uk/family/PF04790
PF03215.9	Rad17	Family	1		PF03215.9	http://pfam.sanger.ac.uk/family/PF03215
PF09174.4	Maf1	Family	1		PF09174.4	http://pfam.sanger.ac.uk/family/PF09174
PF01193.18	RNA_pol_L	Domain	5		PF01193.18	http://pfam.sanger.ac.uk/family/PF01193
PF00435.15	Spectrin	Domain	24		PF00435.15	http://pfam.sanger.ac.uk/family/PF00435
PF00413.1	Peptidase_M10	Domain	23		PF00413.1	http://pfam.sanger.ac.uk/family/PF00413
PF08540.4	HMG_CoA_synt_C	Family	2		PF08540.4	http://pfam.sanger.ac.uk/family/PF08540
PF00574.17	CLP_protease	Domain	1		PF00574.17	http://pfam.sanger.ac.uk/family/PF00574
PF00988.16	CPSase_sm_chain	Domain	2		PF00988.16	http://pfam.sanger.ac.uk/family/PF00988
PF00128.18	Alpha-amylase	Domain	8		PF00128.18	http://pfam.sanger.ac.uk/family/PF00128
PF03546.8	Treacle	Family	1		PF03546.8	http://pfam.sanger.ac.uk/family/PF03546
PF04547.6	Anoctamin	Family	10		PF04547.6	http://pfam.sanger.ac.uk/family/PF04547
PF01967.15	MoaC	Family	1		PF01967.15	http://pfam.sanger.ac.uk/family/PF01967
PF10283.3	zf-CCHH	Domain	1		PF10283.3	http://pfam.sanger.ac.uk/family/PF10283
PF02970.10	TBCA	Domain	1		PF02970.10	http://pfam.sanger.ac.uk/family/PF02970
PF00483.17	NTP_transferase	Family	3		PF00483.17	http://pfam.sanger.ac.uk/family/PF00483
PF00436.19	SSB	Domain	1		PF00436.19	http://pfam.sanger.ac.uk/family/PF00436
PF08758.5	Cadherin_pro	Domain	7		PF08758.5	http://pfam.sanger.ac.uk/family/PF08758
PF08064.7	UME	Domain	1		PF08064.7	http://pfam.sanger.ac.uk/family/PF08064
PF00704.22	Glyco_hydro_18	Domain	7		PF00704.22	http://pfam.sanger.ac.uk/family/PF00704
PF05463.5	Sclerostin	Family	2		PF05463.5	http://pfam.sanger.ac.uk/family/PF05463
PF02734.11	Dak2	Family	1		PF02734.11	http://pfam.sanger.ac.uk/family/PF02734
PF01119.13	DNA_mis_repair	Family	4		PF01119.13	http://pfam.sanger.ac.uk/family/PF01119
PF04487.6	CITED	Family	3		PF04487.6	http://pfam.sanger.ac.uk/family/PF04487
PF07156.8	Prenylcys_lyase	Family	2		PF07156.8	http://pfam.sanger.ac.uk/family/PF07156
PF11466.2	Doppel	Family	1		PF11466.2	http://pfam.sanger.ac.uk/family/PF11466
PF10588.3	NADH-G_4Fe-4S_3	Domain	1		PF10588.3	http://pfam.sanger.ac.uk/family/PF10588
PF03528.9	Rabaptin	Family	2		PF03528.9	http://pfam.sanger.ac.uk/family/PF03528
PF11875.2	DUF3395	Family	1		PF11875.2	http://pfam.sanger.ac.uk/family/PF11875
PF00397.20	WW	Domain	41		PF00397.20	http://pfam.sanger.ac.uk/family/PF00397
PF02186.9	TFIIE_beta	Domain	1		PF02186.9	http://pfam.sanger.ac.uk/family/PF02186
PF08072.5	BDHCT	Domain	1		PF08072.5	http://pfam.sanger.ac.uk/family/PF08072
PF03623.7	Focal_AT	Domain	2		PF03623.7	http://pfam.sanger.ac.uk/family/PF03623
PF02628.9	COX15-CtaA	Family	1		PF02628.9	http://pfam.sanger.ac.uk/family/PF02628
PF08473.5	VGCC_alpha2	Family	2		PF08473.5	http://pfam.sanger.ac.uk/family/PF08473
PF02330.10	MAM33	Domain	1		PF02330.10	http://pfam.sanger.ac.uk/family/PF02330
PF03644.7	Glyco_hydro_85	Family	1		PF03644.7	http://pfam.sanger.ac.uk/family/PF03644
PF10580.3	Neuromodulin_N	Domain	1		PF10580.3	http://pfam.sanger.ac.uk/family/PF10580
PF00836.13	Stathmin	Family	4		PF00836.13	http://pfam.sanger.ac.uk/family/PF00836
PF02812.1	ELFV_dehydrog_N	Domain	2		PF02812.1	http://pfam.sanger.ac.uk/family/PF02812
PF06978.5	POP1	Family	1		PF06978.5	http://pfam.sanger.ac.uk/family/PF06978
PF12861.1	zf-Apc11	Family	1		PF12861.1	http://pfam.sanger.ac.uk/family/PF12861
PF02787.13	CPSase_L_D3	Domain	2		PF02787.13	http://pfam.sanger.ac.uk/family/PF02787
PF08700.5	Vps51	Family	3		PF08700.5	http://pfam.sanger.ac.uk/family/PF08700
PF00743.13	FMO-like	Family	7		PF00743.13	http://pfam.sanger.ac.uk/family/PF00743
PF10403.3	BHD_1	Domain	1		PF10403.3	http://pfam.sanger.ac.uk/family/PF10403
PF08180.5	BAGE	Family	1		PF08180.5	http://pfam.sanger.ac.uk/family/PF08180
PF06783.5	UPF0239	Family	2		PF06783.5	http://pfam.sanger.ac.uk/family/PF06783
PF09380.4	FERM_C	Domain	24		PF09380.4	http://pfam.sanger.ac.uk/family/PF09380
PF00246.1	Peptidase_M14	Domain	23		PF00246.1	http://pfam.sanger.ac.uk/family/PF00246
PF10217.3	DUF2039	Family	1		PF10217.3	http://pfam.sanger.ac.uk/family/PF10217
PF06588.5	Muskelin_N	Family	1		PF06588.5	http://pfam.sanger.ac.uk/family/PF06588
PF08333.5	DUF1725	Family	1		PF08333.5	http://pfam.sanger.ac.uk/family/PF08333
PF00614.16	PLDc	Family	4		PF00614.16	http://pfam.sanger.ac.uk/family/PF00614
PF09360.4	zf-CDGSH	Domain	3		PF09360.4	http://pfam.sanger.ac.uk/family/PF09360
PF05044.6	Prox1	Family	2		PF05044.6	http://pfam.sanger.ac.uk/family/PF05044
PF00110.13	wnt	Family	19		PF00110.13	http://pfam.sanger.ac.uk/family/PF00110
PF10565.3	NMDAR2_C	Domain	3		PF10565.3	http://pfam.sanger.ac.uk/family/PF10565
PF03167.13	UDG	Domain	3		PF03167.13	http://pfam.sanger.ac.uk/family/PF03167
PF01128.13	IspD	Family	1		PF01128.13	http://pfam.sanger.ac.uk/family/PF01128
PF06001.7	DUF902	Domain	2		PF06001.7	http://pfam.sanger.ac.uk/family/PF06001
PF00856.22	SET	Family	44		PF00856.22	http://pfam.sanger.ac.uk/family/PF00856
PF08169.5	RBB1NT	Domain	2		PF08169.5	http://pfam.sanger.ac.uk/family/PF08169
PF09294.4	Interfer-bind	Domain	9		PF09294.4	http://pfam.sanger.ac.uk/family/PF09294
PF03451.8	HELP	Family	6		PF03451.8	http://pfam.sanger.ac.uk/family/PF03451
PF03148.8	Tektin	Family	9		PF03148.8	http://pfam.sanger.ac.uk/family/PF03148
PF06702.6	DUF1193	Family	4		PF06702.6	http://pfam.sanger.ac.uk/family/PF06702
PF02978.13	SRP_SPB	Domain	1		PF02978.13	http://pfam.sanger.ac.uk/family/PF02978
PF03178.9	CPSF_A	Family	3		PF03178.9	http://pfam.sanger.ac.uk/family/PF03178
PF08806.5	Sep15_SelM	Domain	2		PF08806.5	http://pfam.sanger.ac.uk/family/PF08806
PF08060.7	NOSIC	Domain	3		PF08060.7	http://pfam.sanger.ac.uk/family/PF08060
PF12465.2	Pr_beta_C	Family	2		PF12465.2	http://pfam.sanger.ac.uk/family/PF12465
PF05217.6	STOP	Family	2		PF05217.6	http://pfam.sanger.ac.uk/family/PF05217
PF11830.2	DUF3350	Family	2		PF11830.2	http://pfam.sanger.ac.uk/family/PF11830
PF04822.7	DUF622	Family	1		PF04822.7	http://pfam.sanger.ac.uk/family/PF04822
PF00756.14	Esterase	Family	1		PF00756.14	http://pfam.sanger.ac.uk/family/PF00756
PF05224.6	NDT80_PhoG	Family	1		PF05224.6	http://pfam.sanger.ac.uk/family/PF05224
PF12235.2	FXR1P_C	Family	3		PF12235.2	http://pfam.sanger.ac.uk/family/PF12235
PF03666.7	NPR3	Family	1		PF03666.7	http://pfam.sanger.ac.uk/family/PF03666
PF00867.12	XPG_I	Family	4		PF00867.12	http://pfam.sanger.ac.uk/family/PF00867
PF08515.6	TGF_beta_GS	Family	7		PF08515.6	http://pfam.sanger.ac.uk/family/PF08515
PF12533.2	Neuro_bHLH	Family	4		PF12533.2	http://pfam.sanger.ac.uk/family/PF12533
PF01974.1	tRNA_int_endo	Domain	2		PF01974.1	http://pfam.sanger.ac.uk/family/PF01974
PF00199.13	Catalase	Domain	1		PF00199.13	http://pfam.sanger.ac.uk/family/PF00199
PF10510.3	PIG-S	Family	1		PF10510.3	http://pfam.sanger.ac.uk/family/PF10510
PF07933.8	DUF1681	Family	2		PF07933.8	http://pfam.sanger.ac.uk/family/PF07933
PF12293.2	DUF3625	Family	1		PF12293.2	http://pfam.sanger.ac.uk/family/PF12293
PF01991.12	vATP-synt_E	Family	1		PF01991.12	http://pfam.sanger.ac.uk/family/PF01991
PF03453.11	MoeA_N	Family	1		PF03453.11	http://pfam.sanger.ac.uk/family/PF03453
PF04130.7	Spc97_Spc98	Family	5		PF04130.7	http://pfam.sanger.ac.uk/family/PF04130
PF03511.8	Fanconi_A	Family	1		PF03511.8	http://pfam.sanger.ac.uk/family/PF03511
PF10914.2	DUF2781	Family	3		PF10914.2	http://pfam.sanger.ac.uk/family/PF10914
PF08564.4	CDC37_C	Domain	1		PF08564.4	http://pfam.sanger.ac.uk/family/PF08564
PF06337.6	DUSP	Domain	6		PF06337.6	http://pfam.sanger.ac.uk/family/PF06337
PF02759.13	RUN	Family	21		PF02759.13	http://pfam.sanger.ac.uk/family/PF02759
PF02057.9	Glyco_hydro_59	Family	1		PF02057.9	http://pfam.sanger.ac.uk/family/PF02057
PF11704.2	Folliculin	Family	2		PF11704.2	http://pfam.sanger.ac.uk/family/PF11704
PF00095.15	WAP	Domain	17		PF00095.15	http://pfam.sanger.ac.uk/family/PF00095
PF05199.7	GMC_oxred_C	Domain	1		PF05199.7	http://pfam.sanger.ac.uk/family/PF05199
PF00112.17	Peptidase_C1	Domain	12		PF00112.17	http://pfam.sanger.ac.uk/family/PF00112
PF00557.1	Peptidase_M24	Domain	9		PF00557.1	http://pfam.sanger.ac.uk/family/PF00557
PF10600.3	PDZ_assoc	Domain	4		PF10600.3	http://pfam.sanger.ac.uk/family/PF10600
PF08082.5	PRO8NT	Domain	1		PF08082.5	http://pfam.sanger.ac.uk/family/PF08082
PF00265.12	TK	Family	1		PF00265.12	http://pfam.sanger.ac.uk/family/PF00265
PF12026.2	DUF3513	Family	4		PF12026.2	http://pfam.sanger.ac.uk/family/PF12026
PF02244.10	Propep_M14	Domain	8		PF02244.10	http://pfam.sanger.ac.uk/family/PF02244
PF05185.10	PRMT5	Family	4		PF05185.10	http://pfam.sanger.ac.uk/family/PF05185
PF06102.6	DUF947	Family	1		PF06102.6	http://pfam.sanger.ac.uk/family/PF06102
PF02538.8	Hydantoinase_B	Family	1		PF02538.8	http://pfam.sanger.ac.uk/family/PF02538
PF05958.5	tRNA_U5-meth_tr	Family	2		PF05958.5	http://pfam.sanger.ac.uk/family/PF05958
PF12057.2	DUF3538	Family	7		PF12057.2	http://pfam.sanger.ac.uk/family/PF12057
PF03572.1	Peptidase_S41	Family	1		PF03572.1	http://pfam.sanger.ac.uk/family/PF03572
PF07653.11	SH3_2	Domain	79		PF07653.11	http://pfam.sanger.ac.uk/family/PF07653
PF01565.17	FAD_binding_4	Domain	4		PF01565.17	http://pfam.sanger.ac.uk/family/PF01565
PF10159.3	MMtag	Domain	1		PF10159.3	http://pfam.sanger.ac.uk/family/PF10159
PF08687.5	ASD2	Family	4		PF08687.5	http://pfam.sanger.ac.uk/family/PF08687
PF06963.6	FPN1	Family	1		PF06963.6	http://pfam.sanger.ac.uk/family/PF06963
PF05672.5	MAP7	Family	4		PF05672.5	http://pfam.sanger.ac.uk/family/PF05672
PF11878.2	DUF3398	Family	6		PF11878.2	http://pfam.sanger.ac.uk/family/PF11878
PF08916.5	Phe_ZIP	Domain	3		PF08916.5	http://pfam.sanger.ac.uk/family/PF08916
PF11027.2	DUF2615	Family	1		PF11027.2	http://pfam.sanger.ac.uk/family/PF11027
PF11176.2	DUF2962	Family	1		PF11176.2	http://pfam.sanger.ac.uk/family/PF11176
PF05902.7	4_1_CTD	Domain	3		PF05902.7	http://pfam.sanger.ac.uk/family/PF05902
PF10520.3	Kua-UEV1_localn	Domain	2		PF10520.3	http://pfam.sanger.ac.uk/family/PF10520
PF12203.2	HDAC4_Gln	Domain	3		PF12203.2	http://pfam.sanger.ac.uk/family/PF12203
PF00041.15	fn3	Domain	213		PF00041.15	http://pfam.sanger.ac.uk/family/PF00041
PF08666.6	SAF	Domain	1		PF08666.6	http://pfam.sanger.ac.uk/family/PF08666
PF12871.1	PRP38_assoc	Domain	1		PF12871.1	http://pfam.sanger.ac.uk/family/PF12871
PF06625.5	DUF1151	Family	2		PF06625.5	http://pfam.sanger.ac.uk/family/PF06625
PF03055.9	RPE65	Family	3		PF03055.9	http://pfam.sanger.ac.uk/family/PF03055
PF05355.5	Apo-CII	Family	1		PF05355.5	http://pfam.sanger.ac.uk/family/PF05355
PF10442.3	FIST_C	Domain	1		PF10442.3	http://pfam.sanger.ac.uk/family/PF10442
PF00473.11	CRF	Family	2		PF00473.11	http://pfam.sanger.ac.uk/family/PF00473
PF00444.12	Ribosomal_L36	Domain	1		PF00444.12	http://pfam.sanger.ac.uk/family/PF00444
PF09799.3	Transmemb_17	Family	3		PF09799.3	http://pfam.sanger.ac.uk/family/PF09799
PF04096.8	Nucleoporin2	Family	1		PF04096.8	http://pfam.sanger.ac.uk/family/PF04096
PF00889.13	EF_TS	Family	1		PF00889.13	http://pfam.sanger.ac.uk/family/PF00889
PF03165.10	MH1	Domain	12		PF03165.10	http://pfam.sanger.ac.uk/family/PF03165
PF10471.3	APC_CDC26	Family	1		PF10471.3	http://pfam.sanger.ac.uk/family/PF10471
PF02920.9	Integrase_DNA	Domain	1		PF02920.9	http://pfam.sanger.ac.uk/family/PF02920
PF09029.4	Preseq_ALAS	Domain	2		PF09029.4	http://pfam.sanger.ac.uk/family/PF09029
PF07039.5	DUF1325	Domain	1		PF07039.5	http://pfam.sanger.ac.uk/family/PF07039
PF09302.5	XLF	Family	1		PF09302.5	http://pfam.sanger.ac.uk/family/PF09302
PF08923.4	MAPKK1_Int	Domain	1		PF08923.4	http://pfam.sanger.ac.uk/family/PF08923
PF00333.14	Ribosomal_S5	Domain	7		PF00333.14	http://pfam.sanger.ac.uk/family/PF00333
PF12815.1	CTD	Domain	1		PF12815.1	http://pfam.sanger.ac.uk/family/PF12815
PF06534.7	RGM_C	Family	3		PF06534.7	http://pfam.sanger.ac.uk/family/PF06534
PF08660.5	Alg14	Family	1		PF08660.5	http://pfam.sanger.ac.uk/family/PF08660
PF08832.4	SRC-1	Domain	3		PF08832.4	http://pfam.sanger.ac.uk/family/PF08832
PF01929.11	Ribosomal_L14e	Family	3		PF01929.11	http://pfam.sanger.ac.uk/family/PF01929
PF00298.13	Ribosomal_L11	Domain	2		PF00298.13	http://pfam.sanger.ac.uk/family/PF00298
PF03826.11	OAR	Domain	15		PF03826.11	http://pfam.sanger.ac.uk/family/PF03826
PF05729.6	NACHT	Domain	26		PF05729.6	http://pfam.sanger.ac.uk/family/PF05729
PF09334.5	tRNA-synt_1g	Family	1		PF09334.5	http://pfam.sanger.ac.uk/family/PF09334
PF12251.2	zf-SNAP50_C	Family	1		PF12251.2	http://pfam.sanger.ac.uk/family/PF12251
PF02822.8	Antistasin	Family	1		PF02822.8	http://pfam.sanger.ac.uk/family/PF02822
PF00817.14	IMS	Family	4		PF00817.14	http://pfam.sanger.ac.uk/family/PF00817
PF00953.15	Glycos_transf_4	Family	1		PF00953.15	http://pfam.sanger.ac.uk/family/PF00953
PF02798.14	GST_N	Domain	27		PF02798.14	http://pfam.sanger.ac.uk/family/PF02798
PF09649.4	CHZ	Domain	1		PF09649.4	http://pfam.sanger.ac.uk/family/PF09649
PF10430.3	Ig_Tie2_1	Domain	1		PF10430.3	http://pfam.sanger.ac.uk/family/PF10430
PF07722.7	Peptidase_C26	Domain	1		PF07722.7	http://pfam.sanger.ac.uk/family/PF07722
PF04045.8	P34-Arc	Family	1		PF04045.8	http://pfam.sanger.ac.uk/family/PF04045
PF07700.9	HNOB	Domain	4		PF07700.9	http://pfam.sanger.ac.uk/family/PF07700
PF09776.3	Mitoc_L55	Family	1		PF09776.3	http://pfam.sanger.ac.uk/family/PF09776
PF06211.6	BAMBI	Domain	1		PF06211.6	http://pfam.sanger.ac.uk/family/PF06211
PF08694.1	UFC1	Domain	1		PF08694.1	http://pfam.sanger.ac.uk/family/PF08694
PF04406.8	TP6A_N	Domain	1		PF04406.8	http://pfam.sanger.ac.uk/family/PF04406
PF08032.6	SpoU_sub_bind	Domain	2		PF08032.6	http://pfam.sanger.ac.uk/family/PF08032
PF10252.3	PP28	Domain	1		PF10252.3	http://pfam.sanger.ac.uk/family/PF10252
PF00135.22	COesterase	Domain	15		PF00135.22	http://pfam.sanger.ac.uk/family/PF00135
PF05428.5	CRF-BP	Family	1		PF05428.5	http://pfam.sanger.ac.uk/family/PF05428
PF01426.12	BAH	Domain	11		PF01426.12	http://pfam.sanger.ac.uk/family/PF01426
PF09121.4	Tower	Domain	1		PF09121.4	http://pfam.sanger.ac.uk/family/PF09121
PF02469.16	Fasciclin	Family	8		PF02469.16	http://pfam.sanger.ac.uk/family/PF02469
PF04669.7	DUF579	Family	1		PF04669.7	http://pfam.sanger.ac.uk/family/PF04669
PF05768.8	DUF836	Domain	1		PF05768.8	http://pfam.sanger.ac.uk/family/PF05768
PF04987.8	PigN	Family	1		PF04987.8	http://pfam.sanger.ac.uk/family/PF04987
PF02318.10	RPH3A_effect_N	Family	2		PF02318.10	http://pfam.sanger.ac.uk/family/PF02318
PF00575.17	S1	Domain	8		PF00575.17	http://pfam.sanger.ac.uk/family/PF00575
PF07678.8	A2M_comp	Domain	18		PF07678.8	http://pfam.sanger.ac.uk/family/PF07678
PF08389.6	Xpo1	Family	6		PF08389.6	http://pfam.sanger.ac.uk/family/PF08389
PF02275.12	CBAH	Domain	2		PF02275.12	http://pfam.sanger.ac.uk/family/PF02275
PF07019.6	Rab5ip	Family	2		PF07019.6	http://pfam.sanger.ac.uk/family/PF07019
PF06372.6	Gemin6	Family	1		PF06372.6	http://pfam.sanger.ac.uk/family/PF06372
PF03665.7	UPF0172	Family	2		PF03665.7	http://pfam.sanger.ac.uk/family/PF03665
PF10639.3	UPF0546	Family	1		PF10639.3	http://pfam.sanger.ac.uk/family/PF10639
PF03638.9	CXC	Domain	2		PF03638.9	http://pfam.sanger.ac.uk/family/PF03638
PF00615.13	RGS	Domain	33		PF00615.13	http://pfam.sanger.ac.uk/family/PF00615
PF08782.4	c-SKI_SMAD_bind	Domain	4		PF08782.4	http://pfam.sanger.ac.uk/family/PF08782
PF08558.4	TRF	Domain	3		PF08558.4	http://pfam.sanger.ac.uk/family/PF08558
PF08080.6	zf-RNPHF	Domain	3		PF08080.6	http://pfam.sanger.ac.uk/family/PF08080
PF01048.14	PNP_UDP_1	Domain	4		PF01048.14	http://pfam.sanger.ac.uk/family/PF01048
PF00393.13	6PGD	Domain	1		PF00393.13	http://pfam.sanger.ac.uk/family/PF00393
PF09445.4	Methyltransf_15	Family	1		PF09445.4	http://pfam.sanger.ac.uk/family/PF09445
PF09744.3	Jnk-SapK_ap_N	Family	4		PF09744.3	http://pfam.sanger.ac.uk/family/PF09744
PF07657.7	MNNL	Family	5		PF07657.7	http://pfam.sanger.ac.uk/family/PF07657
PF01428.10	zf-AN1	Family	8		PF01428.10	http://pfam.sanger.ac.uk/family/PF01428
PF04603.6	Mog1	Domain	1		PF04603.6	http://pfam.sanger.ac.uk/family/PF04603
PF01463.18	LRRCT	Family	12		PF01463.18	http://pfam.sanger.ac.uk/family/PF01463
PF02837.12	Glyco_hydro_2_N	Domain	3		PF02837.12	http://pfam.sanger.ac.uk/family/PF02837
PF01465.14	GRIP	Family	11		PF01465.14	http://pfam.sanger.ac.uk/family/PF01465
PF10157.3	DUF2365	Family	1		PF10157.3	http://pfam.sanger.ac.uk/family/PF10157
PF01918.15	Alba	Family	2		PF01918.15	http://pfam.sanger.ac.uk/family/PF01918
PF05177.6	RCSD	Family	1		PF05177.6	http://pfam.sanger.ac.uk/family/PF05177
PF08292.6	RNA_pol_Rbc25	Domain	1		PF08292.6	http://pfam.sanger.ac.uk/family/PF08292
PF00428.13	Ribosomal_60s	Family	6		PF00428.13	http://pfam.sanger.ac.uk/family/PF00428
PF11032.2	ApoM	Family	7		PF11032.2	http://pfam.sanger.ac.uk/family/PF11032
PF10497.3	zf-4CXXC_R1	Domain	2		PF10497.3	http://pfam.sanger.ac.uk/family/PF10497
PF01267.11	F-actin_cap_A	Family	3		PF01267.11	http://pfam.sanger.ac.uk/family/PF01267
PF00094.19	VWD	Family	49		PF00094.19	http://pfam.sanger.ac.uk/family/PF00094
PF00220.11	Hormone_4	Family	2		PF00220.11	http://pfam.sanger.ac.uk/family/PF00220
PF12810.1	Gly_rich	Family	2		PF12810.1	http://pfam.sanger.ac.uk/family/PF12810
PF01702.12	TGT	Family	2		PF01702.12	http://pfam.sanger.ac.uk/family/PF01702
PF07780.6	Spb1_C	Domain	1		PF07780.6	http://pfam.sanger.ac.uk/family/PF07780
PF02678.10	Pirin	Family	1		PF02678.10	http://pfam.sanger.ac.uk/family/PF02678
PF01091.12	PTN_MK_C	Domain	1		PF01091.12	http://pfam.sanger.ac.uk/family/PF01091
PF00782.14	DSPc	Domain	42		PF00782.14	http://pfam.sanger.ac.uk/family/PF00782
PF07035.6	Mic1	Family	1		PF07035.6	http://pfam.sanger.ac.uk/family/PF07035
PF07743.7	HSCB_C	Domain	1		PF07743.7	http://pfam.sanger.ac.uk/family/PF07743
PF01464.14	SLT	Family	1		PF01464.14	http://pfam.sanger.ac.uk/family/PF01464
PF01980.10	UPF0066	Family	1		PF01980.10	http://pfam.sanger.ac.uk/family/PF01980
PF02747.9	PCNA_C	Domain	1		PF02747.9	http://pfam.sanger.ac.uk/family/PF02747
PF00929.18	RNase_T	Family	14		PF00929.18	http://pfam.sanger.ac.uk/family/PF00929
PF01826.11	TIL	Domain	42		PF01826.11	http://pfam.sanger.ac.uk/family/PF01826
PF05782.5	ECM1	Family	1		PF05782.5	http://pfam.sanger.ac.uk/family/PF05782
PF12895.1	Apc3	Domain	5		PF12895.1	http://pfam.sanger.ac.uk/family/PF12895
PF01437.19	PSI	Family	28		PF01437.19	http://pfam.sanger.ac.uk/family/PF01437
PF01658.11	Inos-1-P_synth	Family	1		PF01658.11	http://pfam.sanger.ac.uk/family/PF01658
PF10180.3	DUF2373	Family	1		PF10180.3	http://pfam.sanger.ac.uk/family/PF10180
PF05366.5	Sarcolipin	Family	1		PF05366.5	http://pfam.sanger.ac.uk/family/PF05366
PF10534.3	CRIC_ras_sig	Domain	3		PF10534.3	http://pfam.sanger.ac.uk/family/PF10534
PF02755.9	RPEL	Family	7		PF02755.9	http://pfam.sanger.ac.uk/family/PF02755
PF06467.8	zf-FCS	Domain	8		PF06467.8	http://pfam.sanger.ac.uk/family/PF06467
PF05039.6	Agouti	Family	2		PF05039.6	http://pfam.sanger.ac.uk/family/PF05039
PF04377.9	ATE_C	Family	1		PF04377.9	http://pfam.sanger.ac.uk/family/PF04377
PF05179.8	CDC73	Family	1		PF05179.8	http://pfam.sanger.ac.uk/family/PF05179
PF03484.9	B5	Domain	1		PF03484.9	http://pfam.sanger.ac.uk/family/PF03484
PF08939.4	DUF1917	Domain	1		PF08939.4	http://pfam.sanger.ac.uk/family/PF08939
PF08959.4	DUF1872	Domain	1		PF08959.4	http://pfam.sanger.ac.uk/family/PF08959
PF09751.3	Es2	Family	1		PF09751.3	http://pfam.sanger.ac.uk/family/PF09751
PF00215.18	OMPdecase	Domain	1		PF00215.18	http://pfam.sanger.ac.uk/family/PF00215
PF00162.13	PGK	Domain	2		PF00162.13	http://pfam.sanger.ac.uk/family/PF00162
PF07850.8	Renin_r	Family	1		PF07850.8	http://pfam.sanger.ac.uk/family/PF07850
PF00214.13	Calc_CGRP_IAPP	Family	4		PF00214.13	http://pfam.sanger.ac.uk/family/PF00214
PF10044.3	Ret_tiss	Family	1		PF10044.3	http://pfam.sanger.ac.uk/family/PF10044
PF00438.14	S-AdoMet_synt_N	Domain	2		PF00438.14	http://pfam.sanger.ac.uk/family/PF00438
PF12104.2	Tcell_CD4_Cterm	Domain	1		PF12104.2	http://pfam.sanger.ac.uk/family/PF12104
PF08506.4	Cse1	Domain	3		PF08506.4	http://pfam.sanger.ac.uk/family/PF08506
PF05706.6	CDKN3	Family	1		PF05706.6	http://pfam.sanger.ac.uk/family/PF05706
PF11618.2	DUF3250	Family	2		PF11618.2	http://pfam.sanger.ac.uk/family/PF11618
PF00940.13	RNA_pol	Family	1		PF00940.13	http://pfam.sanger.ac.uk/family/PF00940
PF12416.2	DUF3668	Family	1		PF12416.2	http://pfam.sanger.ac.uk/family/PF12416
PF04979.8	IPP-2	Family	1		PF04979.8	http://pfam.sanger.ac.uk/family/PF04979
PF09747.3	DUF2052	Family	1		PF09747.3	http://pfam.sanger.ac.uk/family/PF09747
PF03953.11	Tubulin_C	Domain	32		PF03953.11	http://pfam.sanger.ac.uk/family/PF03953
PF06487.6	SAP18	Family	1		PF06487.6	http://pfam.sanger.ac.uk/family/PF06487
PF06391.7	MAT1	Family	1		PF06391.7	http://pfam.sanger.ac.uk/family/PF06391
PF00003.16	7tm_3	Family	28		PF00003.16	http://pfam.sanger.ac.uk/family/PF00003
PF07967.7	zf-C3HC	Domain	1		PF07967.7	http://pfam.sanger.ac.uk/family/PF07967
PF06432.5	GPI2	Family	1		PF06432.5	http://pfam.sanger.ac.uk/family/PF06432
PF00010.20	HLH	Domain	105		PF00010.20	http://pfam.sanger.ac.uk/family/PF00010
PF08718.5	GLTP	Domain	5		PF08718.5	http://pfam.sanger.ac.uk/family/PF08718
PF00814.19	Peptidase_M22	Family	2		PF00814.19	http://pfam.sanger.ac.uk/family/PF00814
PF01595.14	DUF21	Family	4		PF01595.14	http://pfam.sanger.ac.uk/family/PF01595
PF01186.11	Lysyl_oxidase	Family	5		PF01186.11	http://pfam.sanger.ac.uk/family/PF01186
PF05716.7	AKAP_110	Family	3		PF05716.7	http://pfam.sanger.ac.uk/family/PF05716
PF00362.12	Integrin_beta	Family	7		PF00362.12	http://pfam.sanger.ac.uk/family/PF00362
PF00784.11	MyTH4	Family	12		PF00784.11	http://pfam.sanger.ac.uk/family/PF00784
PF04756.7	OST3_OST6	Family	4		PF04756.7	http://pfam.sanger.ac.uk/family/PF04756
PF12280.2	BSMAP	Family	2		PF12280.2	http://pfam.sanger.ac.uk/family/PF12280
PF07728.8	AAA_5	Domain	14		PF07728.8	http://pfam.sanger.ac.uk/family/PF07728
PF08539.5	HbrB	Domain	2		PF08539.5	http://pfam.sanger.ac.uk/family/PF08539
PF03068.9	PAD	Family	4		PF03068.9	http://pfam.sanger.ac.uk/family/PF03068
PF02319.14	E2F_TDP	Domain	11		PF02319.14	http://pfam.sanger.ac.uk/family/PF02319
PF10181.3	PIG-H	Family	1		PF10181.3	http://pfam.sanger.ac.uk/family/PF10181
PF02994.8	Transposase_22	Family	1		PF02994.8	http://pfam.sanger.ac.uk/family/PF02994
PF00617.13	RasGEF	Family	34		PF00617.13	http://pfam.sanger.ac.uk/family/PF00617
PF03874.10	RNA_pol_Rpb4	Family	2		PF03874.10	http://pfam.sanger.ac.uk/family/PF03874
PF10229.3	DUF2246	Family	1		PF10229.3	http://pfam.sanger.ac.uk/family/PF10229
PF07175.5	Osteoregulin	Family	1		PF07175.5	http://pfam.sanger.ac.uk/family/PF07175
PF08518.5	GIT_SHD	Family	2		PF08518.5	http://pfam.sanger.ac.uk/family/PF08518
PF07974.7	EGF_2	Domain	37		PF07974.7	http://pfam.sanger.ac.uk/family/PF07974
PF04157.10	EAP30	Family	2		PF04157.10	http://pfam.sanger.ac.uk/family/PF04157
PF04144.7	SCAMP	Family	5		PF04144.7	http://pfam.sanger.ac.uk/family/PF04144
PF06387.5	Calcyon	Family	3		PF06387.5	http://pfam.sanger.ac.uk/family/PF06387
PF03177.8	Nucleoporin_C	Domain	2		PF03177.8	http://pfam.sanger.ac.uk/family/PF03177
PF06214.5	SLAM	Family	1		PF06214.5	http://pfam.sanger.ac.uk/family/PF06214
PF09268.4	Clathrin-link	Domain	2		PF09268.4	http://pfam.sanger.ac.uk/family/PF09268
PF12775.1	AAA_7	Family	16		PF12775.1	http://pfam.sanger.ac.uk/family/PF12775
PF04387.8	PTPLA	Family	4		PF04387.8	http://pfam.sanger.ac.uk/family/PF04387
PF06936.5	Selenoprotein_S	Family	1		PF06936.5	http://pfam.sanger.ac.uk/family/PF06936
PF01429.13	MBD	Domain	9		PF01429.13	http://pfam.sanger.ac.uk/family/PF01429
PF11069.2	DUF2870	Family	1		PF11069.2	http://pfam.sanger.ac.uk/family/PF11069
PF00787.18	PX	Domain	48		PF00787.18	http://pfam.sanger.ac.uk/family/PF00787
PF07703.8	A2M_N_2	Family	18		PF07703.8	http://pfam.sanger.ac.uk/family/PF07703
PF01541.18	GIY-YIG	Domain	2		PF01541.18	http://pfam.sanger.ac.uk/family/PF01541
PF09011.4	DUF1898	Domain	1		PF09011.4	http://pfam.sanger.ac.uk/family/PF09011
PF00707.16	IF3_C	Domain	1		PF00707.16	http://pfam.sanger.ac.uk/family/PF00707
PF06628.6	Catalase-rel	Family	1		PF06628.6	http://pfam.sanger.ac.uk/family/PF06628
PF04712.6	Radial_spoke	Family	2		PF04712.6	http://pfam.sanger.ac.uk/family/PF04712
PF09815.3	XK-related	Family	9		PF09815.3	http://pfam.sanger.ac.uk/family/PF09815
PF08776.5	VASP_tetra	Domain	3		PF08776.5	http://pfam.sanger.ac.uk/family/PF08776
PF08712.5	Nfu_N	Domain	1		PF08712.5	http://pfam.sanger.ac.uk/family/PF08712
PF09040.5	H-K_ATPase_N	Domain	1		PF09040.5	http://pfam.sanger.ac.uk/family/PF09040
PF03402.8	V1R	Family	3		PF03402.8	http://pfam.sanger.ac.uk/family/PF03402
PF09805.3	Nop25	Family	1		PF09805.3	http://pfam.sanger.ac.uk/family/PF09805
PF12497.2	ERbeta_N	Family	1		PF12497.2	http://pfam.sanger.ac.uk/family/PF12497
PF09465.4	LBR_tudor	Domain	1		PF09465.4	http://pfam.sanger.ac.uk/family/PF09465
PF11799.2	IMS_C	Family	4		PF11799.2	http://pfam.sanger.ac.uk/family/PF11799
PF00667.14	FAD_binding_1	Domain	6		PF00667.14	http://pfam.sanger.ac.uk/family/PF00667
PF04824.10	Rad21_Rec8	Family	3		PF04824.10	http://pfam.sanger.ac.uk/family/PF04824
PF04112.7	Mak10	Family	1		PF04112.7	http://pfam.sanger.ac.uk/family/PF04112
PF07934.6	OGG_N	Family	1		PF07934.6	http://pfam.sanger.ac.uk/family/PF07934
PF00260.14	Protamine_P1	Family	1		PF00260.14	http://pfam.sanger.ac.uk/family/PF00260
PF11569.2	Homez	Family	3		PF11569.2	http://pfam.sanger.ac.uk/family/PF11569
PF00335.14	Tetraspannin	Family	33		PF00335.14	http://pfam.sanger.ac.uk/family/PF00335
PF08675.5	RNA_bind	Domain	1		PF08675.5	http://pfam.sanger.ac.uk/family/PF08675
PF09170.4	DUF1879	Domain	1		PF09170.4	http://pfam.sanger.ac.uk/family/PF09170
PF00935.13	Ribosomal_L44	Family	4		PF00935.13	http://pfam.sanger.ac.uk/family/PF00935
PF06237.6	DUF1011	Family	3		PF06237.6	http://pfam.sanger.ac.uk/family/PF06237
PF00086.12	Thyroglobulin_1	Domain	17		PF00086.12	http://pfam.sanger.ac.uk/family/PF00086
PF12874.1	zf-met	Domain	42		PF12874.1	http://pfam.sanger.ac.uk/family/PF12874
PF01813.11	ATP-synt_D	Family	1		PF01813.11	http://pfam.sanger.ac.uk/family/PF01813
PF04493.8	Endonuclease_5	Family	1		PF04493.8	http://pfam.sanger.ac.uk/family/PF04493
PF02310.13	B12-binding	Domain	2		PF02310.13	http://pfam.sanger.ac.uk/family/PF02310
PF01150.11	GDA1_CD39	Family	8		PF01150.11	http://pfam.sanger.ac.uk/family/PF01150
PF12074.2	DUF3554	Family	1		PF12074.2	http://pfam.sanger.ac.uk/family/PF12074
PF00159.12	Hormone_3	Family	2		PF00159.12	http://pfam.sanger.ac.uk/family/PF00159
PF06773.5	Bim_N	Family	1		PF06773.5	http://pfam.sanger.ac.uk/family/PF06773
PF12813.1	XPG_I_2	Domain	1		PF12813.1	http://pfam.sanger.ac.uk/family/PF12813
PF05622.6	HOOK	Family	6		PF05622.6	http://pfam.sanger.ac.uk/family/PF05622
PF05833.5	FbpA	Family	1		PF05833.5	http://pfam.sanger.ac.uk/family/PF05833
PF00121.12	TIM	Domain	1		PF00121.12	http://pfam.sanger.ac.uk/family/PF00121
PF11531.2	CARM1	Family	2		PF11531.2	http://pfam.sanger.ac.uk/family/PF11531
PF09340.4	NuA4	Family	1		PF09340.4	http://pfam.sanger.ac.uk/family/PF09340
PF04506.7	Rft-1	Family	1		PF04506.7	http://pfam.sanger.ac.uk/family/PF04506
PF08443.5	RimK	Domain	2		PF08443.5	http://pfam.sanger.ac.uk/family/PF08443
PF06608.5	DUF1143	Family	1		PF06608.5	http://pfam.sanger.ac.uk/family/PF06608
PF05184.9	SapB_1	Domain	6		PF05184.9	http://pfam.sanger.ac.uk/family/PF05184
PF00881.18	Nitroreductase	Domain	1		PF00881.18	http://pfam.sanger.ac.uk/family/PF00881
PF09368.4	Sas10_Utp3_C	Domain	1		PF09368.4	http://pfam.sanger.ac.uk/family/PF09368
PF07993.6	NAD_binding_4	Family	2		PF07993.6	http://pfam.sanger.ac.uk/family/PF07993
PF02938.8	GAD	Domain	1		PF02938.8	http://pfam.sanger.ac.uk/family/PF02938
PF02728.10	Cu_amine_oxidN3	Domain	3		PF02728.10	http://pfam.sanger.ac.uk/family/PF02728
PF02714.9	DUF221	Family	3		PF02714.9	http://pfam.sanger.ac.uk/family/PF02714
PF01105.18	EMP24_GP25L	Domain	11		PF01105.18	http://pfam.sanger.ac.uk/family/PF01105
PF08477.7	Miro	Family	10		PF08477.7	http://pfam.sanger.ac.uk/family/PF08477
PF12811.1	BaxI_1	Family	1		PF12811.1	http://pfam.sanger.ac.uk/family/PF12811
PF05978.10	UNC-93	Family	3		PF05978.10	http://pfam.sanger.ac.uk/family/PF05978
PF07711.5	RabGGT_insert	Domain	1		PF07711.5	http://pfam.sanger.ac.uk/family/PF07711
PF01063.13	Aminotran_4	Domain	2		PF01063.13	http://pfam.sanger.ac.uk/family/PF01063
PF08598.5	Sds3	Family	3		PF08598.5	http://pfam.sanger.ac.uk/family/PF08598
PF03875.7	Statherin	Family	1		PF03875.7	http://pfam.sanger.ac.uk/family/PF03875
PF02014.10	Reeler	Family	3		PF02014.10	http://pfam.sanger.ac.uk/family/PF02014
PF12453.2	PTP_N	Family	1		PF12453.2	http://pfam.sanger.ac.uk/family/PF12453
PF03176.9	MMPL	Family	1		PF03176.9	http://pfam.sanger.ac.uk/family/PF03176
PF07353.6	Uroplakin_II	Family	1		PF07353.6	http://pfam.sanger.ac.uk/family/PF07353
PF00561.1	Abhydrolase_1	Domain	9		PF00561.1	http://pfam.sanger.ac.uk/family/PF00561
PF12348.2	CLASP_N	Family	5		PF12348.2	http://pfam.sanger.ac.uk/family/PF12348
PF00157.11	Pou	Domain	21		PF00157.11	http://pfam.sanger.ac.uk/family/PF00157
PF08644.5	SPT16	Family	1		PF08644.5	http://pfam.sanger.ac.uk/family/PF08644
PF12722.1	Hid1	Family	1		PF12722.1	http://pfam.sanger.ac.uk/family/PF12722
PF00229.12	TNF	Domain	38		PF00229.12	http://pfam.sanger.ac.uk/family/PF00229
PF07894.6	DUF1669	Family	8		PF07894.6	http://pfam.sanger.ac.uk/family/PF07894
PF02177.10	APP_N	Domain	3		PF02177.10	http://pfam.sanger.ac.uk/family/PF02177
PF00047.19	ig	Domain	64		PF00047.19	http://pfam.sanger.ac.uk/family/PF00047
PF04928.11	PAP_central	Domain	3		PF04928.11	http://pfam.sanger.ac.uk/family/PF04928
PF11636.2	Troponin-I_N	Family	1		PF11636.2	http://pfam.sanger.ac.uk/family/PF11636
PF01261.18	AP_endonuc_2	Domain	1		PF01261.18	http://pfam.sanger.ac.uk/family/PF01261
PF03827.7	Orexin_rec2	Family	1		PF03827.7	http://pfam.sanger.ac.uk/family/PF03827
PF04692.7	PDGF_N	Family	2		PF04692.7	http://pfam.sanger.ac.uk/family/PF04692
PF03061.16	4HBT	Domain	8		PF03061.16	http://pfam.sanger.ac.uk/family/PF03061
PF04961.6	FTCD_C	Family	1		PF04961.6	http://pfam.sanger.ac.uk/family/PF04961
PF09758.3	FPL	Family	1		PF09758.3	http://pfam.sanger.ac.uk/family/PF09758
PF02245.10	Pur_DNA_glyco	Domain	1		PF02245.10	http://pfam.sanger.ac.uk/family/PF02245
PF02913.13	FAD-oxidase_C	Domain	3		PF02913.13	http://pfam.sanger.ac.uk/family/PF02913
PF08492.6	SRP72	Domain	1		PF08492.6	http://pfam.sanger.ac.uk/family/PF08492
PF01784.12	NIF3	Family	1		PF01784.12	http://pfam.sanger.ac.uk/family/PF01784
PF09740.3	DUF2043	Family	1		PF09740.3	http://pfam.sanger.ac.uk/family/PF09740
PF07192.5	SNURF	Family	2		PF07192.5	http://pfam.sanger.ac.uk/family/PF07192
PF01470.1	Peptidase_C15	Domain	2		PF01470.1	http://pfam.sanger.ac.uk/family/PF01470
PF03531.8	SSrecog	Family	1		PF03531.8	http://pfam.sanger.ac.uk/family/PF03531
PF06320.7	GCN5L1	Family	1		PF06320.7	http://pfam.sanger.ac.uk/family/PF06320
PF04992.8	RNA_pol_Rpb1_6	Domain	1		PF04992.8	http://pfam.sanger.ac.uk/family/PF04992
PF12745.1	HGTP_anticodon2	Domain	1		PF12745.1	http://pfam.sanger.ac.uk/family/PF12745
PF00795.1	CN_hydrolase	Family	8		PF00795.1	http://pfam.sanger.ac.uk/family/PF00795
PF10856.2	DUF2678	Family	1		PF10856.2	http://pfam.sanger.ac.uk/family/PF10856
PF05461.5	ApoL	Family	7		PF05461.5	http://pfam.sanger.ac.uk/family/PF05461
PF10033.3	ATG13	Family	1		PF10033.3	http://pfam.sanger.ac.uk/family/PF10033
PF11028.2	DUF2723	Family	1		PF11028.2	http://pfam.sanger.ac.uk/family/PF11028
PF12925.1	APP_E2	Domain	3		PF12925.1	http://pfam.sanger.ac.uk/family/PF12925
PF07965.6	Integrin_B_tail	Domain	5		PF07965.6	http://pfam.sanger.ac.uk/family/PF07965
PF00408.14	PGM_PMM_IV	Family	4		PF00408.14	http://pfam.sanger.ac.uk/family/PF00408
PF01216.11	Calsequestrin	Family	2		PF01216.11	http://pfam.sanger.ac.uk/family/PF01216
PF02866.1	Ldh_1_C	Domain	9		PF02866.1	http://pfam.sanger.ac.uk/family/PF02866
PF09088.5	MIF4G_like	Domain	1		PF09088.5	http://pfam.sanger.ac.uk/family/PF09088
PF12618.2	DUF3776	Family	2		PF12618.2	http://pfam.sanger.ac.uk/family/PF12618
PF00036.26	efhand	Domain	55		PF00036.26	http://pfam.sanger.ac.uk/family/PF00036
PF01409.14	tRNA-synt_2d	Domain	2		PF01409.14	http://pfam.sanger.ac.uk/family/PF01409
PF05890.6	Ebp2	Family	1		PF05890.6	http://pfam.sanger.ac.uk/family/PF05890
PF03859.10	CG-1	Domain	2		PF03859.10	http://pfam.sanger.ac.uk/family/PF03859
PF06026.8	Rib_5-P_isom_A	Family	1		PF06026.8	http://pfam.sanger.ac.uk/family/PF06026
PF07557.5	Shugoshin_C	Family	1		PF07557.5	http://pfam.sanger.ac.uk/family/PF07557
PF08441.6	Integrin_alpha2	Family	18		PF08441.6	http://pfam.sanger.ac.uk/family/PF08441
PF01151.12	ELO	Family	7		PF01151.12	http://pfam.sanger.ac.uk/family/PF01151
PF05971.6	Methyltransf_10	Family	1		PF05971.6	http://pfam.sanger.ac.uk/family/PF05971
PF11315.2	Med30	Domain	1		PF11315.2	http://pfam.sanger.ac.uk/family/PF11315
PF10220.3	DUF2146	Family	2		PF10220.3	http://pfam.sanger.ac.uk/family/PF10220
PF02886.11	LBP_BPI_CETP_C	Domain	10		PF02886.11	http://pfam.sanger.ac.uk/family/PF02886
PF02436.12	PYC_OADA	Family	1		PF02436.12	http://pfam.sanger.ac.uk/family/PF02436
PF02629.13	CoA_binding	Domain	2		PF02629.13	http://pfam.sanger.ac.uk/family/PF02629
PF01755.11	Glyco_transf_25	Family	3		PF01755.11	http://pfam.sanger.ac.uk/family/PF01755
PF11411.2	DNA_ligase_IV	Family	1		PF11411.2	http://pfam.sanger.ac.uk/family/PF11411
PF09746.3	Membralin	Family	1		PF09746.3	http://pfam.sanger.ac.uk/family/PF09746
PF05843.8	Suf	Family	2		PF05843.8	http://pfam.sanger.ac.uk/family/PF05843
PF00291.19	PALP	Family	6		PF00291.19	http://pfam.sanger.ac.uk/family/PF00291
PF04382.7	SAB	Domain	4		PF04382.7	http://pfam.sanger.ac.uk/family/PF04382
PF11976.2	Rad60-SLD	Family	6		PF11976.2	http://pfam.sanger.ac.uk/family/PF11976
PF10171.3	DUF2366	Family	1		PF10171.3	http://pfam.sanger.ac.uk/family/PF10171
PF08777.5	RRM_3	Domain	2		PF08777.5	http://pfam.sanger.ac.uk/family/PF08777
PF04909.8	Amidohydro_2	Domain	1		PF04909.8	http://pfam.sanger.ac.uk/family/PF04909
PF08312.6	cwf21	Domain	3		PF08312.6	http://pfam.sanger.ac.uk/family/PF08312
PF08640.5	U3_assoc_6	Family	1		PF08640.5	http://pfam.sanger.ac.uk/family/PF08640
PF01412.12	ArfGap	Domain	31		PF01412.12	http://pfam.sanger.ac.uk/family/PF01412
PF10744.3	Med1	Domain	1		PF10744.3	http://pfam.sanger.ac.uk/family/PF10744
PF08600.4	Rsm1	Domain	1		PF08600.4	http://pfam.sanger.ac.uk/family/PF08600
PF00773.13	RNB	Domain	4		PF00773.13	http://pfam.sanger.ac.uk/family/PF00773
PF10280.3	Med11	Family	1		PF10280.3	http://pfam.sanger.ac.uk/family/PF10280
PF06220.6	zf-U1	Domain	3		PF06220.6	http://pfam.sanger.ac.uk/family/PF06220
PF00008.21	EGF	Domain	125		PF00008.21	http://pfam.sanger.ac.uk/family/PF00008
PF07292.7	NID	Domain	2		PF07292.7	http://pfam.sanger.ac.uk/family/PF07292
PF09788.3	Tmemb_55A	Family	2		PF09788.3	http://pfam.sanger.ac.uk/family/PF09788
PF01030.18	Recep_L_domain	Domain	14		PF01030.18	http://pfam.sanger.ac.uk/family/PF01030
PF08423.5	Rad51	Domain	7		PF08423.5	http://pfam.sanger.ac.uk/family/PF08423
PF01158.12	Ribosomal_L36e	Family	3		PF01158.12	http://pfam.sanger.ac.uk/family/PF01158
PF00995.17	Sec1	Family	8		PF00995.17	http://pfam.sanger.ac.uk/family/PF00995
PF10574.3	UPF0552	Family	1		PF10574.3	http://pfam.sanger.ac.uk/family/PF10574
PF07448.5	Spp-24	Family	1		PF07448.5	http://pfam.sanger.ac.uk/family/PF07448
PF12346.2	HJURP_mid	Domain	1		PF12346.2	http://pfam.sanger.ac.uk/family/PF12346
PF10163.3	EnY2	Family	1		PF10163.3	http://pfam.sanger.ac.uk/family/PF10163
PF03164.8	Mon1	Family	2		PF03164.8	http://pfam.sanger.ac.uk/family/PF03164
PF08774.5	VRR_NUC	Domain	1		PF08774.5	http://pfam.sanger.ac.uk/family/PF08774
PF04573.6	SPC22	Family	1		PF04573.6	http://pfam.sanger.ac.uk/family/PF04573
PF00046.23	Homeobox	Domain	218		PF00046.23	http://pfam.sanger.ac.uk/family/PF00046
PF00758.12	EPO_TPO	Domain	2		PF00758.12	http://pfam.sanger.ac.uk/family/PF00758
PF01122.13	Cobalamin_bind	Family	3		PF01122.13	http://pfam.sanger.ac.uk/family/PF01122
PF03283.7	PAE	Family	1		PF03283.7	http://pfam.sanger.ac.uk/family/PF03283
PF09775.3	Keratin_assoc	Family	1		PF09775.3	http://pfam.sanger.ac.uk/family/PF09775
PF03332.7	PMM	Family	2		PF03332.7	http://pfam.sanger.ac.uk/family/PF03332
PF01285.12	TEA	Family	4		PF01285.12	http://pfam.sanger.ac.uk/family/PF01285
PF08606.5	Prp19	Domain	1		PF08606.5	http://pfam.sanger.ac.uk/family/PF08606
PF12253.2	CAF1A	Family	1		PF12253.2	http://pfam.sanger.ac.uk/family/PF12253
PF06679.6	DUF1180	Family	3		PF06679.6	http://pfam.sanger.ac.uk/family/PF06679
PF02195.12	ParBc	Family	1		PF02195.12	http://pfam.sanger.ac.uk/family/PF02195
PF08740.5	BCS1_N	Domain	1		PF08740.5	http://pfam.sanger.ac.uk/family/PF08740
PF04969.10	CS	Domain	13		PF04969.10	http://pfam.sanger.ac.uk/family/PF04969
PF07540.5	NOC3p	Family	1		PF07540.5	http://pfam.sanger.ac.uk/family/PF07540
PF04945.7	YHS	Domain	1		PF04945.7	http://pfam.sanger.ac.uk/family/PF04945
PF04192.6	Utp21	Domain	1		PF04192.6	http://pfam.sanger.ac.uk/family/PF04192
PF09797.3	NatB_MDM20	Family	1		PF09797.3	http://pfam.sanger.ac.uk/family/PF09797
PF00452.13	Bcl-2	Family	10		PF00452.13	http://pfam.sanger.ac.uk/family/PF00452
PF02921.8	UCR_TM	Family	1		PF02921.8	http://pfam.sanger.ac.uk/family/PF02921
PF01713.15	Smr	Family	1		PF01713.15	http://pfam.sanger.ac.uk/family/PF01713
PF07942.6	N2227	Family	1		PF07942.6	http://pfam.sanger.ac.uk/family/PF07942
PF00569.11	ZZ	Domain	18		PF00569.11	http://pfam.sanger.ac.uk/family/PF00569
PF08565.5	CDC37_M	Domain	2		PF08565.5	http://pfam.sanger.ac.uk/family/PF08565
PF01419.11	Jacalin	Domain	1		PF01419.11	http://pfam.sanger.ac.uk/family/PF01419
PF01120.11	Alpha_L_fucos	Family	2		PF01120.11	http://pfam.sanger.ac.uk/family/PF01120
PF12605.2	CK1gamma_C	Family	3		PF12605.2	http://pfam.sanger.ac.uk/family/PF12605
PF01916.1	DS	Domain	1		PF01916.1	http://pfam.sanger.ac.uk/family/PF01916
PF11969.2	DcpS_C	Family	3		PF11969.2	http://pfam.sanger.ac.uk/family/PF11969
PF05640.8	NKAIN	Family	4		PF05640.8	http://pfam.sanger.ac.uk/family/PF05640
PF07904.7	CT20	Family	1		PF07904.7	http://pfam.sanger.ac.uk/family/PF07904
PF02389.9	Cornifin	Family	4		PF02389.9	http://pfam.sanger.ac.uk/family/PF02389
PF01799.14	Fer2_2	Domain	2		PF01799.14	http://pfam.sanger.ac.uk/family/PF01799
PF01000.20	RNA_pol_A_bac	Domain	2		PF01000.20	http://pfam.sanger.ac.uk/family/PF01000
PF07545.8	Vg_Tdu	Family	3		PF07545.8	http://pfam.sanger.ac.uk/family/PF07545
PF09739.3	DUF2044	Family	1		PF09739.3	http://pfam.sanger.ac.uk/family/PF09739
PF00533.20	BRCT	Family	18		PF00533.20	http://pfam.sanger.ac.uk/family/PF00533
PF08880.5	QLQ	Domain	2		PF08880.5	http://pfam.sanger.ac.uk/family/PF08880
PF05937.5	EB1_binding	Family	1		PF05937.5	http://pfam.sanger.ac.uk/family/PF05937
PF11816.2	DUF3337	Family	1		PF11816.2	http://pfam.sanger.ac.uk/family/PF11816
PF07213.5	DAP10	Family	1		PF07213.5	http://pfam.sanger.ac.uk/family/PF07213
PF03370.7	CBM_21	Family	6		PF03370.7	http://pfam.sanger.ac.uk/family/PF03370
PF03721.8	UDPG_MGDP_dh_N	Domain	1		PF03721.8	http://pfam.sanger.ac.uk/family/PF03721
PF02991.10	Atg8	Domain	8		PF02991.10	http://pfam.sanger.ac.uk/family/PF02991
PF07260.5	ANKH	Family	1		PF07260.5	http://pfam.sanger.ac.uk/family/PF07260
PF00111.21	Fer2	Domain	5		PF00111.21	http://pfam.sanger.ac.uk/family/PF00111
PF00341.11	PDGF	Domain	9		PF00341.11	http://pfam.sanger.ac.uk/family/PF00341
PF00930.15	DPPIV_N	Family	6		PF00930.15	http://pfam.sanger.ac.uk/family/PF00930
PF00153.21	Mito_carr	Family	54		PF00153.21	http://pfam.sanger.ac.uk/family/PF00153
PF00644.14	PARP	Family	16		PF00644.14	http://pfam.sanger.ac.uk/family/PF00644
PF06730.5	DUF1208	Family	4		PF06730.5	http://pfam.sanger.ac.uk/family/PF06730
PF02344.9	Myc-LZ	Family	1		PF02344.9	http://pfam.sanger.ac.uk/family/PF02344
PF10551.3	MULE	Domain	1		PF10551.3	http://pfam.sanger.ac.uk/family/PF10551
PF09292.4	Neil1-DNA_bind	Domain	1		PF09292.4	http://pfam.sanger.ac.uk/family/PF09292
PF02391.11	MoaE	Family	1		PF02391.11	http://pfam.sanger.ac.uk/family/PF02391
PF05222.9	AlaDh_PNT_N	Domain	2		PF05222.9	http://pfam.sanger.ac.uk/family/PF05222
PF00466.14	Ribosomal_L10	Family	3		PF00466.14	http://pfam.sanger.ac.uk/family/PF00466
PF11669.2	WBP-1	Family	3		PF11669.2	http://pfam.sanger.ac.uk/family/PF11669
PF01641.1	SelR	Family	4		PF01641.1	http://pfam.sanger.ac.uk/family/PF01641
PF00129.12	MHC_I	Domain	75		PF00129.12	http://pfam.sanger.ac.uk/family/PF00129
PF08208.5	RNA_polI_A34	Family	1		PF08208.5	http://pfam.sanger.ac.uk/family/PF08208
PF00051.12	Kringle	Domain	19		PF00051.12	http://pfam.sanger.ac.uk/family/PF00051
PF07851.7	TMPIT	Family	2		PF07851.7	http://pfam.sanger.ac.uk/family/PF07851
PF05190.12	MutS_IV	Domain	11		PF05190.12	http://pfam.sanger.ac.uk/family/PF05190
PF00996.12	GDI	Family	4		PF00996.12	http://pfam.sanger.ac.uk/family/PF00996
PF01204.12	Trehalase	Family	1		PF01204.12	http://pfam.sanger.ac.uk/family/PF01204
PF12317.2	IFT46_B_C	Family	1		PF12317.2	http://pfam.sanger.ac.uk/family/PF12317
PF01435.12	Peptidase_M48	Family	2		PF01435.12	http://pfam.sanger.ac.uk/family/PF01435
PF08216.5	DUF1716	Domain	1		PF08216.5	http://pfam.sanger.ac.uk/family/PF08216
PF04086.7	SRP-alpha_N	Family	1		PF04086.7	http://pfam.sanger.ac.uk/family/PF04086
PF00619.15	CARD	Domain	25		PF00619.15	http://pfam.sanger.ac.uk/family/PF00619
PF02746.10	MR_MLE_N	Domain	1		PF02746.10	http://pfam.sanger.ac.uk/family/PF02746
PF09724.3	DUF2036	Family	1		PF09724.3	http://pfam.sanger.ac.uk/family/PF09724
PF02877.8	PARP_reg	Domain	3		PF02877.8	http://pfam.sanger.ac.uk/family/PF02877
PF11817.2	Foie-gras_1	Domain	1		PF11817.2	http://pfam.sanger.ac.uk/family/PF11817
PF01102.12	Glycophorin_A	Family	2		PF01102.12	http://pfam.sanger.ac.uk/family/PF01102
PF04500.10	FLYWCH	Domain	1		PF04500.10	http://pfam.sanger.ac.uk/family/PF04500
PF05368.7	NmrA	Family	3		PF05368.7	http://pfam.sanger.ac.uk/family/PF05368
PF00714.11	IFN-gamma	Domain	1		PF00714.11	http://pfam.sanger.ac.uk/family/PF00714
PF12400.2	DUF3661	Family	1		PF12400.2	http://pfam.sanger.ac.uk/family/PF12400
PF00082.16	Peptidase_S8	Domain	11		PF00082.16	http://pfam.sanger.ac.uk/family/PF00082
PF04408.17	HA2	Domain	24		PF04408.17	http://pfam.sanger.ac.uk/family/PF04408
PF02843.10	GARS_C	Domain	1		PF02843.10	http://pfam.sanger.ac.uk/family/PF02843
PF05667.5	DUF812	Family	1		PF05667.5	http://pfam.sanger.ac.uk/family/PF05667
PF04652.10	DUF605	Family	1		PF04652.10	http://pfam.sanger.ac.uk/family/PF04652
PF04921.8	XAP5	Family	2		PF04921.8	http://pfam.sanger.ac.uk/family/PF04921
PF12940.1	RAG1	Family	1		PF12940.1	http://pfam.sanger.ac.uk/family/PF12940
PF12705.1	PDDEXK_1	Domain	1		PF12705.1	http://pfam.sanger.ac.uk/family/PF12705
PF02773.10	S-AdoMet_synt_C	Domain	2		PF02773.10	http://pfam.sanger.ac.uk/family/PF02773
PF10177.3	DUF2371	Family	2		PF10177.3	http://pfam.sanger.ac.uk/family/PF10177
PF06008.8	Laminin_I	Family	5		PF06008.8	http://pfam.sanger.ac.uk/family/PF06008
PF00984.13	UDPG_MGDP_dh	Domain	1		PF00984.13	http://pfam.sanger.ac.uk/family/PF00984
PF00248.15	Aldo_ket_red	Domain	18		PF00248.15	http://pfam.sanger.ac.uk/family/PF00248
PF00749.15	tRNA-synt_1c	Domain	3		PF00749.15	http://pfam.sanger.ac.uk/family/PF00749
PF04889.6	Cwf_Cwc_15	Family	1		PF04889.6	http://pfam.sanger.ac.uk/family/PF04889
PF01835.13	A2M_N	Domain	17		PF01835.13	http://pfam.sanger.ac.uk/family/PF01835
PF11635.2	Med16	Family	1		PF11635.2	http://pfam.sanger.ac.uk/family/PF11635
PF09377.4	SBDS_C	Domain	1		PF09377.4	http://pfam.sanger.ac.uk/family/PF09377
PF04564.9	U-box	Domain	7		PF04564.9	http://pfam.sanger.ac.uk/family/PF04564
PF06907.6	Latexin	Family	2		PF06907.6	http://pfam.sanger.ac.uk/family/PF06907
PF01636.17	APH	Family	3		PF01636.17	http://pfam.sanger.ac.uk/family/PF01636
PF05349.6	GATA-N	Family	3		PF05349.6	http://pfam.sanger.ac.uk/family/PF05349
PF00254.22	FKBP_C	Domain	17		PF00254.22	http://pfam.sanger.ac.uk/family/PF00254
PF07426.5	Dynactin_p22	Family	1		PF07426.5	http://pfam.sanger.ac.uk/family/PF07426
PF00067.16	p450	Domain	67		PF00067.16	http://pfam.sanger.ac.uk/family/PF00067
PF08214.5	KAT11	Domain	2		PF08214.5	http://pfam.sanger.ac.uk/family/PF08214
PF00224.15	PK	Family	2		PF00224.15	http://pfam.sanger.ac.uk/family/PF00224
PF05615.7	THOC7	Family	1		PF05615.7	http://pfam.sanger.ac.uk/family/PF05615
PF02880.10	PGM_PMM_III	Domain	4		PF02880.10	http://pfam.sanger.ac.uk/family/PF02880
PF01248.20	Ribosomal_L7Ae	Domain	12		PF01248.20	http://pfam.sanger.ac.uk/family/PF01248
PF00167.12	FGF	Domain	22		PF00167.12	http://pfam.sanger.ac.uk/family/PF00167
PF01118.18	Semialdhyde_dh	Domain	1		PF01118.18	http://pfam.sanger.ac.uk/family/PF01118
PF03152.8	UFD1	Family	1		PF03152.8	http://pfam.sanger.ac.uk/family/PF03152
PF02256.11	Fe_hyd_SSU	Domain	2		PF02256.11	http://pfam.sanger.ac.uk/family/PF02256
PF01027.14	Bax1-I	Family	6		PF01027.14	http://pfam.sanger.ac.uk/family/PF01027
PF05071.10	NDUFA12	Family	2		PF05071.10	http://pfam.sanger.ac.uk/family/PF05071
PF12328.2	Rpp20	Family	1		PF12328.2	http://pfam.sanger.ac.uk/family/PF12328
PF07541.6	EIF_2_alpha	Family	1		PF07541.6	http://pfam.sanger.ac.uk/family/PF07541
PF07065.8	D123	Family	1		PF07065.8	http://pfam.sanger.ac.uk/family/PF07065
PF09172.5	DUF1943	Domain	1		PF09172.5	http://pfam.sanger.ac.uk/family/PF09172
PF06911.6	Senescence	Family	1		PF06911.6	http://pfam.sanger.ac.uk/family/PF06911
PF01243.14	Pyridox_oxidase	Domain	1		PF01243.14	http://pfam.sanger.ac.uk/family/PF01243
PF04272.8	Phospholamban	Domain	1		PF04272.8	http://pfam.sanger.ac.uk/family/PF04272
PF10511.3	Cementoin	Family	1		PF10511.3	http://pfam.sanger.ac.uk/family/PF10511
PF10276.3	zf-CHCC	Domain	1		PF10276.3	http://pfam.sanger.ac.uk/family/PF10276
PF10224.3	DUF2205	Family	1		PF10224.3	http://pfam.sanger.ac.uk/family/PF10224
PF05251.6	UPF0197	Family	1		PF05251.6	http://pfam.sanger.ac.uk/family/PF05251
PF03473.11	MOSC	Domain	3		PF03473.11	http://pfam.sanger.ac.uk/family/PF03473
PF05104.6	Rib_recp_KP_reg	Family	1		PF05104.6	http://pfam.sanger.ac.uk/family/PF05104
PF09258.4	Glyco_transf_64	Domain	5		PF09258.4	http://pfam.sanger.ac.uk/family/PF09258
PF12756.1	zf-C2H2_2	Family	2		PF12756.1	http://pfam.sanger.ac.uk/family/PF12756
PF08767.5	CRM1_C	Domain	2		PF08767.5	http://pfam.sanger.ac.uk/family/PF08767
PF04136.9	Sec34	Family	1		PF04136.9	http://pfam.sanger.ac.uk/family/PF04136
PF12862.1	Apc5	Domain	2		PF12862.1	http://pfam.sanger.ac.uk/family/PF12862
PF10198.3	Ada3	Family	1		PF10198.3	http://pfam.sanger.ac.uk/family/PF10198
PF05028.8	PARG_cat	Family	1		PF05028.8	http://pfam.sanger.ac.uk/family/PF05028
PF07947.8	YhhN	Family	2		PF07947.8	http://pfam.sanger.ac.uk/family/PF07947
PF08783.5	DWNN	Domain	1		PF08783.5	http://pfam.sanger.ac.uk/family/PF08783
PF11916.2	Vac14_Fig4_bd	Domain	1		PF11916.2	http://pfam.sanger.ac.uk/family/PF11916
PF04503.7	SSDP	Family	3		PF04503.7	http://pfam.sanger.ac.uk/family/PF04503
PF03909.11	BSD	Domain	3		PF03909.11	http://pfam.sanger.ac.uk/family/PF03909
PF09789.3	DUF2353	Family	1		PF09789.3	http://pfam.sanger.ac.uk/family/PF09789
PF03446.9	NAD_binding_2	Domain	3		PF03446.9	http://pfam.sanger.ac.uk/family/PF03446
PF10164.3	DUF2367	Family	1		PF10164.3	http://pfam.sanger.ac.uk/family/PF10164
PF11627.2	HnRNPA1	Family	3		PF11627.2	http://pfam.sanger.ac.uk/family/PF11627
PF12001.2	DUF3496	Family	12		PF12001.2	http://pfam.sanger.ac.uk/family/PF12001
PF10291.3	muHD	Domain	3		PF10291.3	http://pfam.sanger.ac.uk/family/PF10291
PF12489.2	ARA70	Family	1		PF12489.2	http://pfam.sanger.ac.uk/family/PF12489
PF01791.3	DeoC	Domain	1		PF01791.3	http://pfam.sanger.ac.uk/family/PF01791
PF02840.9	Prp18	Family	1		PF02840.9	http://pfam.sanger.ac.uk/family/PF02840
PF04281.7	Tom22	Family	1		PF04281.7	http://pfam.sanger.ac.uk/family/PF04281
PF02867.1	Ribonuc_red_lgC	Family	1		PF02867.1	http://pfam.sanger.ac.uk/family/PF02867
PF03587.8	EMG1	Family	1		PF03587.8	http://pfam.sanger.ac.uk/family/PF03587
PF04577.8	DUF563	Family	2		PF04577.8	http://pfam.sanger.ac.uk/family/PF04577
PF06818.9	Fez1	Family	4		PF06818.9	http://pfam.sanger.ac.uk/family/PF06818
PF09307.4	MHC2-interact	Domain	1		PF09307.4	http://pfam.sanger.ac.uk/family/PF09307
PF09047.4	MEF2_binding	Domain	1		PF09047.4	http://pfam.sanger.ac.uk/family/PF09047
PF05460.7	ORC6	Family	1		PF05460.7	http://pfam.sanger.ac.uk/family/PF05460
PF03720.9	UDPG_MGDP_dh_C	Domain	1		PF03720.9	http://pfam.sanger.ac.uk/family/PF03720
PF03439.7	Spt5-NGN	Family	1		PF03439.7	http://pfam.sanger.ac.uk/family/PF03439
PF08450.6	SGL	Family	1		PF08450.6	http://pfam.sanger.ac.uk/family/PF08450
PF06658.6	DUF1168	Family	1		PF06658.6	http://pfam.sanger.ac.uk/family/PF06658
PF01222.11	ERG4_ERG24	Family	3		PF01222.11	http://pfam.sanger.ac.uk/family/PF01222
PF01821.12	ANATO	Domain	13		PF01821.12	http://pfam.sanger.ac.uk/family/PF01821
PF12022.2	DUF3510	Family	1		PF12022.2	http://pfam.sanger.ac.uk/family/PF12022
PF12215.2	GBA2_N	Family	1		PF12215.2	http://pfam.sanger.ac.uk/family/PF12215
PF03248.7	Rer1	Family	1		PF03248.7	http://pfam.sanger.ac.uk/family/PF03248
PF01936.12	NYN	Domain	1		PF01936.12	http://pfam.sanger.ac.uk/family/PF01936
PF02372.9	IL15	Family	2		PF02372.9	http://pfam.sanger.ac.uk/family/PF02372
PF00231.13	ATP-synt	Domain	1		PF00231.13	http://pfam.sanger.ac.uk/family/PF00231
PF08911.5	NUP50	Domain	1		PF08911.5	http://pfam.sanger.ac.uk/family/PF08911
PF07803.5	GSG-1	Family	3		PF07803.5	http://pfam.sanger.ac.uk/family/PF07803
PF00043.19	GST_C	Domain	30		PF00043.19	http://pfam.sanger.ac.uk/family/PF00043
PF10242.3	L_HGMIC_fpl	Family	8		PF10242.3	http://pfam.sanger.ac.uk/family/PF10242
PF09468.4	RNase_H2-Ydr279	Family	1		PF09468.4	http://pfam.sanger.ac.uk/family/PF09468
PF07546.7	EMI	Domain	16		PF07546.7	http://pfam.sanger.ac.uk/family/PF07546
PF02785.13	Biotin_carb_C	Domain	5		PF02785.13	http://pfam.sanger.ac.uk/family/PF02785
PF04739.9	AMPKBI	Family	2		PF04739.9	http://pfam.sanger.ac.uk/family/PF04739
PF01425.15	Amidase	Family	3		PF01425.15	http://pfam.sanger.ac.uk/family/PF01425
PF08165.5	FerA	Domain	2		PF08165.5	http://pfam.sanger.ac.uk/family/PF08165
PF10366.3	Vps39_1	Domain	2		PF10366.3	http://pfam.sanger.ac.uk/family/PF10366
PF12933.1	FTO_NTD	Domain	1		PF12933.1	http://pfam.sanger.ac.uk/family/PF12933
PF04922.6	DIE2_ALG10	Family	2		PF04922.6	http://pfam.sanger.ac.uk/family/PF04922
PF02437.11	Ski_Sno	Family	7		PF02437.11	http://pfam.sanger.ac.uk/family/PF02437
PF04266.8	ASCH	Domain	1		PF04266.8	http://pfam.sanger.ac.uk/family/PF04266
PF06883.6	RNA_pol_Rpa2_4	Domain	1		PF06883.6	http://pfam.sanger.ac.uk/family/PF06883
PF10268.3	Tmemb_161AB	Family	2		PF10268.3	http://pfam.sanger.ac.uk/family/PF10268
PF07522.8	DRMBL	Domain	3		PF07522.8	http://pfam.sanger.ac.uk/family/PF07522
PF01086.11	Clathrin_lg_ch	Family	2		PF01086.11	http://pfam.sanger.ac.uk/family/PF01086
PF00849.16	PseudoU_synth_2	Family	4		PF00849.16	http://pfam.sanger.ac.uk/family/PF00849
PF01909.17	NTP_transf_2	Family	10		PF01909.17	http://pfam.sanger.ac.uk/family/PF01909
PF06105.6	Aph-1	Family	2		PF06105.6	http://pfam.sanger.ac.uk/family/PF06105
PF02872.12	5_nucleotid_C	Domain	1		PF02872.12	http://pfam.sanger.ac.uk/family/PF02872
PF02854.13	MIF4G	Family	10		PF02854.13	http://pfam.sanger.ac.uk/family/PF02854
PF08447.5	PAS_3	Domain	21		PF08447.5	http://pfam.sanger.ac.uk/family/PF08447
PF04118.8	Dopey_N	Family	2		PF04118.8	http://pfam.sanger.ac.uk/family/PF04118
PF09741.3	DUF2045	Family	1		PF09741.3	http://pfam.sanger.ac.uk/family/PF09741
PF00412.16	LIM	Domain	69		PF00412.16	http://pfam.sanger.ac.uk/family/PF00412
PF05769.5	DUF837	Family	2		PF05769.5	http://pfam.sanger.ac.uk/family/PF05769
PF03819.11	MazG	Domain	1		PF03819.11	http://pfam.sanger.ac.uk/family/PF03819
PF01237.12	Oxysterol_BP	Family	12		PF01237.12	http://pfam.sanger.ac.uk/family/PF01237
PF10235.3	Cript	Family	1		PF10235.3	http://pfam.sanger.ac.uk/family/PF10235
PF08295.6	HDAC_interact	Domain	2		PF08295.6	http://pfam.sanger.ac.uk/family/PF08295
PF12366.2	Casc1	Family	1		PF12366.2	http://pfam.sanger.ac.uk/family/PF12366
PF04004.7	Leo1	Family	1		PF04004.7	http://pfam.sanger.ac.uk/family/PF04004
PF12907.1	zf-met2	Family	1		PF12907.1	http://pfam.sanger.ac.uk/family/PF12907
PF08920.4	SF3b1	Domain	1		PF08920.4	http://pfam.sanger.ac.uk/family/PF08920
PF01268.13	FTHFS	Family	3		PF01268.13	http://pfam.sanger.ac.uk/family/PF01268
PF06991.5	MFAP1_C	Family	1		PF06991.5	http://pfam.sanger.ac.uk/family/PF06991
PF02892.9	zf-BED	Domain	4		PF02892.9	http://pfam.sanger.ac.uk/family/PF02892
PF00478.19	IMPDH	Domain	4		PF00478.19	http://pfam.sanger.ac.uk/family/PF00478
PF00338.16	Ribosomal_S10	Family	3		PF00338.16	http://pfam.sanger.ac.uk/family/PF00338
PF09162.4	Tap-RNA_bind	Domain	5		PF09162.4	http://pfam.sanger.ac.uk/family/PF09162
PF04571.8	Lipin_N	Family	3		PF04571.8	http://pfam.sanger.ac.uk/family/PF04571
PF06546.5	Vert_HS_TF	Family	2		PF06546.5	http://pfam.sanger.ac.uk/family/PF06546
PF04729.7	ASF1_hist_chap	Family	2		PF04729.7	http://pfam.sanger.ac.uk/family/PF04729
PF09033.4	DFF-C	Domain	1		PF09033.4	http://pfam.sanger.ac.uk/family/PF09033
PF05881.1	CNPase	Family	1		PF05881.1	http://pfam.sanger.ac.uk/family/PF05881
PF06121.8	DUF959	Domain	1		PF06121.8	http://pfam.sanger.ac.uk/family/PF06121
PF07535.6	zf-DBF	Domain	3		PF07535.6	http://pfam.sanger.ac.uk/family/PF07535
PF03931.9	Skp1_POZ	Domain	3		PF03931.9	http://pfam.sanger.ac.uk/family/PF03931
PF01582.14	TIR	Family	23		PF01582.14	http://pfam.sanger.ac.uk/family/PF01582
PF00366.14	Ribosomal_S17	Domain	4		PF00366.14	http://pfam.sanger.ac.uk/family/PF00366
PF02922.12	CBM_48	Domain	1		PF02922.12	http://pfam.sanger.ac.uk/family/PF02922
PF12153.2	CAP18_C	Domain	1		PF12153.2	http://pfam.sanger.ac.uk/family/PF12153
PF06459.6	RR_TM4-6	Family	3		PF06459.6	http://pfam.sanger.ac.uk/family/PF06459
PF03725.9	RNase_PH_C	Domain	7		PF03725.9	http://pfam.sanger.ac.uk/family/PF03725
PF07047.6	OPA3	Family	1		PF07047.6	http://pfam.sanger.ac.uk/family/PF07047
PF12125.2	Beta-TrCP_D	Domain	2		PF12125.2	http://pfam.sanger.ac.uk/family/PF12125
PF12886.1	TORC_C	Family	3		PF12886.1	http://pfam.sanger.ac.uk/family/PF12886
PF05680.6	ATP-synt_E	Family	1		PF05680.6	http://pfam.sanger.ac.uk/family/PF05680
PF01758.10	SBF	Family	7		PF01758.10	http://pfam.sanger.ac.uk/family/PF01758
PF06087.6	Tyr-DNA_phospho	Family	1		PF06087.6	http://pfam.sanger.ac.uk/family/PF06087
PF02142.16	MGS	Domain	3		PF02142.16	http://pfam.sanger.ac.uk/family/PF02142
PF04146.9	YTH	Domain	5		PF04146.9	http://pfam.sanger.ac.uk/family/PF04146
PF02172.10	KIX	Domain	2		PF02172.10	http://pfam.sanger.ac.uk/family/PF02172
PF10447.3	EXOSC1	Family	1		PF10447.3	http://pfam.sanger.ac.uk/family/PF10447
PF01218.12	Coprogen_oxidas	Family	1		PF01218.12	http://pfam.sanger.ac.uk/family/PF01218
PF03998.7	Utp11	Family	1		PF03998.7	http://pfam.sanger.ac.uk/family/PF03998
PF01927.10	DUF82	Family	1		PF01927.10	http://pfam.sanger.ac.uk/family/PF01927
PF10213.3	MRP-S28	Family	1		PF10213.3	http://pfam.sanger.ac.uk/family/PF10213
PF12698.1	ABC2_membrane_3	Family	25		PF12698.1	http://pfam.sanger.ac.uk/family/PF12698
PF00406.16	ADK	Domain	10		PF00406.16	http://pfam.sanger.ac.uk/family/PF00406
PF08513.5	LisH	Domain	8		PF08513.5	http://pfam.sanger.ac.uk/family/PF08513
PF03941.9	INCENP_ARK-bind	Family	1		PF03941.9	http://pfam.sanger.ac.uk/family/PF03941
PF01399.21	PCI	Family	17		PF01399.21	http://pfam.sanger.ac.uk/family/PF01399
PF01170.12	UPF0020	Domain	3		PF01170.12	http://pfam.sanger.ac.uk/family/PF01170
PF05742.6	DUF833	Family	1		PF05742.6	http://pfam.sanger.ac.uk/family/PF05742
PF10496.3	Syntaxin-18_N	Domain	1		PF10496.3	http://pfam.sanger.ac.uk/family/PF10496
PF01126.14	Heme_oxygenase	Domain	2		PF01126.14	http://pfam.sanger.ac.uk/family/PF01126
PF02165.9	WT1	Family	1		PF02165.9	http://pfam.sanger.ac.uk/family/PF02165
PF03567.8	Sulfotransfer_2	Family	12		PF03567.8	http://pfam.sanger.ac.uk/family/PF03567
PF00024.20	PAN_1	Domain	8		PF00024.20	http://pfam.sanger.ac.uk/family/PF00024
PF05404.6	TRAP-delta	Family	1		PF05404.6	http://pfam.sanger.ac.uk/family/PF05404
PF02690.9	Na_Pi_cotrans	Family	3		PF02690.9	http://pfam.sanger.ac.uk/family/PF02690
PF00004.23	AAA	Family	47		PF00004.23	http://pfam.sanger.ac.uk/family/PF00004
PF03146.9	NtA	Domain	1		PF03146.9	http://pfam.sanger.ac.uk/family/PF03146
PF01255.13	Prenyltransf	Family	2		PF01255.13	http://pfam.sanger.ac.uk/family/PF01255
PF04360.6	Serglycin	Family	1		PF04360.6	http://pfam.sanger.ac.uk/family/PF04360
PF08704.4	GCD14	Family	2		PF08704.4	http://pfam.sanger.ac.uk/family/PF08704
PF07766.7	LETM1	Family	3		PF07766.7	http://pfam.sanger.ac.uk/family/PF07766
PF04981.7	NMD3	Family	1		PF04981.7	http://pfam.sanger.ac.uk/family/PF04981
PF10345.3	Cohesin_load	Family	1		PF10345.3	http://pfam.sanger.ac.uk/family/PF10345
PF06399.7	GFRP	Domain	1		PF06399.7	http://pfam.sanger.ac.uk/family/PF06399
PF06413.5	Neugrin	Family	2		PF06413.5	http://pfam.sanger.ac.uk/family/PF06413
PF05918.5	API5	Family	1		PF05918.5	http://pfam.sanger.ac.uk/family/PF05918
PF09004.4	DUF1891	Domain	1		PF09004.4	http://pfam.sanger.ac.uk/family/PF09004
PF09725.3	Fra10Ac1	Family	1		PF09725.3	http://pfam.sanger.ac.uk/family/PF09725
PF04565.10	RNA_pol_Rpb2_3	Domain	3		PF04565.10	http://pfam.sanger.ac.uk/family/PF04565
PF04670.6	Gtr1_RagA	Family	4		PF04670.6	http://pfam.sanger.ac.uk/family/PF04670
PF07798.5	DUF1640	Family	2		PF07798.5	http://pfam.sanger.ac.uk/family/PF07798
PF07469.6	DUF1518	Domain	2		PF07469.6	http://pfam.sanger.ac.uk/family/PF07469
PF01250.11	Ribosomal_S6	Domain	1		PF01250.11	http://pfam.sanger.ac.uk/family/PF01250
PF00347.17	Ribosomal_L6	Domain	1		PF00347.17	http://pfam.sanger.ac.uk/family/PF00347
PF08371.5	PLD_envelope	Family	3		PF08371.5	http://pfam.sanger.ac.uk/family/PF08371
PF07749.6	ERp29	Domain	1		PF07749.6	http://pfam.sanger.ac.uk/family/PF07749
PF06113.6	BRE	Family	1		PF06113.6	http://pfam.sanger.ac.uk/family/PF06113
PF01417.14	ENTH	Domain	6		PF01417.14	http://pfam.sanger.ac.uk/family/PF01417
PF02274.11	Amidinotransf	Family	8		PF02274.11	http://pfam.sanger.ac.uk/family/PF02274
PF01775.11	Ribosomal_L18ae	Domain	1		PF01775.11	http://pfam.sanger.ac.uk/family/PF01775
PF00709.15	Adenylsucc_synt	Domain	2		PF00709.15	http://pfam.sanger.ac.uk/family/PF00709
PF09768.1	Peptidase_M76	Family	1		PF09768.1	http://pfam.sanger.ac.uk/family/PF09768
PF09238.4	IL4Ra_N	Domain	1		PF09238.4	http://pfam.sanger.ac.uk/family/PF09238
PF10591.3	SPARC_Ca_bdg	Domain	8		PF10591.3	http://pfam.sanger.ac.uk/family/PF10591
PF04827.8	Plant_tran	Family	1		PF04827.8	http://pfam.sanger.ac.uk/family/PF04827
PF02946.8	GTF2I	Family	5		PF02946.8	http://pfam.sanger.ac.uk/family/PF02946
PF12548.2	DUF3740	Family	2		PF12548.2	http://pfam.sanger.ac.uk/family/PF12548
PF04847.6	Calcipressin	Family	3		PF04847.6	http://pfam.sanger.ac.uk/family/PF04847
PF12329.2	TMF_DNA_bd	Family	1		PF12329.2	http://pfam.sanger.ac.uk/family/PF12329
PF03189.7	Otopetrin	Family	3		PF03189.7	http://pfam.sanger.ac.uk/family/PF03189
PF02784.10	Orn_Arg_deC_N	Domain	3		PF02784.10	http://pfam.sanger.ac.uk/family/PF02784
PF00156.21	Pribosyltran	Domain	9		PF00156.21	http://pfam.sanger.ac.uk/family/PF00156
PF00919.14	UPF0004	Family	2		PF00919.14	http://pfam.sanger.ac.uk/family/PF00919
PF00178.16	Ets	Domain	28		PF00178.16	http://pfam.sanger.ac.uk/family/PF00178
PF03781.10	FGE-sulfatase	Domain	2		PF03781.10	http://pfam.sanger.ac.uk/family/PF03781
PF03171.14	2OG-FeII_Oxy	Domain	15		PF03171.14	http://pfam.sanger.ac.uk/family/PF03171
PF01056.12	Myc_N	Family	4		PF01056.12	http://pfam.sanger.ac.uk/family/PF01056
PF04869.8	Uso1_p115_head	Family	1		PF04869.8	http://pfam.sanger.ac.uk/family/PF04869
PF03917.11	GSH_synth_ATP	Domain	1		PF03917.11	http://pfam.sanger.ac.uk/family/PF03917
PF10413.3	Rhodopsin_N	Domain	1		PF10413.3	http://pfam.sanger.ac.uk/family/PF10413
PF02947.8	Flt3_lig	Domain	1		PF02947.8	http://pfam.sanger.ac.uk/family/PF02947
PF11825.2	Nuc_recep-AF1	Family	2		PF11825.2	http://pfam.sanger.ac.uk/family/PF11825
PF02262.10	Cbl_N	Domain	3		PF02262.10	http://pfam.sanger.ac.uk/family/PF02262
PF08599.4	Nbs1_C	Family	1		PF08599.4	http://pfam.sanger.ac.uk/family/PF08599
PF04078.7	Rcd1	Family	1		PF04078.7	http://pfam.sanger.ac.uk/family/PF04078
PF00176.17	SNF2_N	Family	33		PF00176.17	http://pfam.sanger.ac.uk/family/PF00176
PF01857.14	RB_B	Domain	3		PF01857.14	http://pfam.sanger.ac.uk/family/PF01857
PF04184.6	ST7	Family	2		PF04184.6	http://pfam.sanger.ac.uk/family/PF04184
PF10660.3	MitoNEET_N	Domain	2		PF10660.3	http://pfam.sanger.ac.uk/family/PF10660
PF05965.8	FYRC	Family	5		PF05965.8	http://pfam.sanger.ac.uk/family/PF05965
PF03676.8	UPF0183	Family	1		PF03676.8	http://pfam.sanger.ac.uk/family/PF03676
PF07690.10	MFS_1	Family	69		PF07690.10	http://pfam.sanger.ac.uk/family/PF07690
PF01529.14	zf-DHHC	Family	24		PF01529.14	http://pfam.sanger.ac.uk/family/PF01529
PF01512.11	Complex1_51K	Family	1		PF01512.11	http://pfam.sanger.ac.uk/family/PF01512
PF01202.16	SKI	Domain	2		PF01202.16	http://pfam.sanger.ac.uk/family/PF01202
PF02209.13	VHP	Domain	8		PF02209.13	http://pfam.sanger.ac.uk/family/PF02209
PF08326.6	ACC_central	Family	2		PF08326.6	http://pfam.sanger.ac.uk/family/PF08326
PF01109.11	GM_CSF	Domain	1		PF01109.11	http://pfam.sanger.ac.uk/family/PF01109
PF00249.25	Myb_DNA-binding	Domain	22		PF00249.25	http://pfam.sanger.ac.uk/family/PF00249
PF01715.11	IPPT	Family	1		PF01715.11	http://pfam.sanger.ac.uk/family/PF01715
PF01175.12	Urocanase	Family	1		PF01175.12	http://pfam.sanger.ac.uk/family/PF01175
PF05620.5	DUF788	Family	1		PF05620.5	http://pfam.sanger.ac.uk/family/PF05620
PF01556.12	DnaJ_C	Domain	9		PF01556.12	http://pfam.sanger.ac.uk/family/PF01556
PF07831.7	PYNP_C	Domain	1		PF07831.7	http://pfam.sanger.ac.uk/family/PF07831
PF03815.13	LCCL	Domain	6		PF03815.13	http://pfam.sanger.ac.uk/family/PF03815
PF01485.15	IBR	Family	14		PF01485.15	http://pfam.sanger.ac.uk/family/PF01485
PF02225.16	PA	Family	19		PF02225.16	http://pfam.sanger.ac.uk/family/PF02225
PF08079.6	Ribosomal_L30_N	Domain	5		PF08079.6	http://pfam.sanger.ac.uk/family/PF08079
PF08947.4	BPS	Domain	3		PF08947.4	http://pfam.sanger.ac.uk/family/PF08947
PF02878.10	PGM_PMM_I	Domain	5		PF02878.10	http://pfam.sanger.ac.uk/family/PF02878
PF00939.13	Na_sulph_symp	Family	5		PF00939.13	http://pfam.sanger.ac.uk/family/PF00939
PF03529.7	TF_Otx	Family	3		PF03529.7	http://pfam.sanger.ac.uk/family/PF03529
PF05609.6	LAP1C	Family	2		PF05609.6	http://pfam.sanger.ac.uk/family/PF05609
PF01496.13	V_ATPase_I	Family	4		PF01496.13	http://pfam.sanger.ac.uk/family/PF01496
PF06840.5	DUF1241	Family	1		PF06840.5	http://pfam.sanger.ac.uk/family/PF06840
PF00538.13	Linker_histone	Domain	12		PF00538.13	http://pfam.sanger.ac.uk/family/PF00538
PF00788.17	RA	Domain	39		PF00788.17	http://pfam.sanger.ac.uk/family/PF00788
PF01545.15	Cation_efflux	Family	10		PF01545.15	http://pfam.sanger.ac.uk/family/PF01545
PF03868.9	Ribosomal_L6e_N	Domain	1		PF03868.9	http://pfam.sanger.ac.uk/family/PF03868
PF08168.5	NUC205	Domain	1		PF08168.5	http://pfam.sanger.ac.uk/family/PF08168
PF00587.19	tRNA-synt_2b	Domain	10		PF00587.19	http://pfam.sanger.ac.uk/family/PF00587
PF10191.3	COG7	Family	1		PF10191.3	http://pfam.sanger.ac.uk/family/PF10191
PF05250.5	UPF0193	Family	1		PF05250.5	http://pfam.sanger.ac.uk/family/PF05250
PF12053.2	DUF3534	Family	2		PF12053.2	http://pfam.sanger.ac.uk/family/PF12053
PF03947.12	Ribosomal_L2_C	Domain	2		PF03947.12	http://pfam.sanger.ac.uk/family/PF03947
PF04910.8	DUF654	Family	1		PF04910.8	http://pfam.sanger.ac.uk/family/PF04910
PF04388.6	Hamartin	Family	1		PF04388.6	http://pfam.sanger.ac.uk/family/PF04388
PF06602.8	Myotub-related	Family	13		PF06602.8	http://pfam.sanger.ac.uk/family/PF06602
PF00792.18	PI3K_C2	Domain	8		PF00792.18	http://pfam.sanger.ac.uk/family/PF00792
PF04135.6	Nop10p	Family	2		PF04135.6	http://pfam.sanger.ac.uk/family/PF04135
PF00429.13	TLV_coat	Family	2		PF00429.13	http://pfam.sanger.ac.uk/family/PF00429
PF02263.13	GBP	Domain	11		PF02263.13	http://pfam.sanger.ac.uk/family/PF02263
PF11221.2	Med21	Family	1		PF11221.2	http://pfam.sanger.ac.uk/family/PF11221
PF01652.12	IF4E	Domain	4		PF01652.12	http://pfam.sanger.ac.uk/family/PF01652
PF10228.3	DUF2228	Family	1		PF10228.3	http://pfam.sanger.ac.uk/family/PF10228
PF09073.4	BUD22	Family	1		PF09073.4	http://pfam.sanger.ac.uk/family/PF09073
PF03467.9	Smg4_UPF3	Family	2		PF03467.9	http://pfam.sanger.ac.uk/family/PF03467
PF03159.12	XRN_N	Family	2		PF03159.12	http://pfam.sanger.ac.uk/family/PF03159
PF01085.12	HH_signal	Domain	3		PF01085.12	http://pfam.sanger.ac.uk/family/PF01085
PF12403.2	Pax2_C	Family	3		PF12403.2	http://pfam.sanger.ac.uk/family/PF12403
PF03028.9	Dynein_heavy	Domain	16		PF03028.9	http://pfam.sanger.ac.uk/family/PF03028
PF11881.2	DUF3401	Family	3		PF11881.2	http://pfam.sanger.ac.uk/family/PF11881
PF00059.15	Lectin_C	Domain	77		PF00059.15	http://pfam.sanger.ac.uk/family/PF00059
PF01207.11	Dus	Family	4		PF01207.11	http://pfam.sanger.ac.uk/family/PF01207
PF03153.7	TFIIA	Family	3		PF03153.7	http://pfam.sanger.ac.uk/family/PF03153
PF09335.5	SNARE_assoc	Family	3		PF09335.5	http://pfam.sanger.ac.uk/family/PF09335
PF05422.6	SIN1	Family	1		PF05422.6	http://pfam.sanger.ac.uk/family/PF05422
PF08926.5	DUF1908	Domain	4		PF08926.5	http://pfam.sanger.ac.uk/family/PF08926
PF06979.6	DUF1301	Family	1		PF06979.6	http://pfam.sanger.ac.uk/family/PF06979
PF06374.5	NDUF_C2	Family	1		PF06374.5	http://pfam.sanger.ac.uk/family/PF06374
PF12537.2	DUF3735	Family	3		PF12537.2	http://pfam.sanger.ac.uk/family/PF12537
PF04970.7	NC	Domain	7		PF04970.7	http://pfam.sanger.ac.uk/family/PF04970
PF02778.8	tRNA_int_endo_N	Domain	1		PF02778.8	http://pfam.sanger.ac.uk/family/PF02778
PF10260.3	SAYSvFN	Domain	1		PF10260.3	http://pfam.sanger.ac.uk/family/PF10260
PF02184.10	HAT	Family	1		PF02184.10	http://pfam.sanger.ac.uk/family/PF02184
PF03009.11	GDPD	Family	7		PF03009.11	http://pfam.sanger.ac.uk/family/PF03009
PF01044.13	Vinculin	Family	5		PF01044.13	http://pfam.sanger.ac.uk/family/PF01044
PF05292.5	MCD	Family	1		PF05292.5	http://pfam.sanger.ac.uk/family/PF05292
PF04768.7	DUF619	Family	1		PF04768.7	http://pfam.sanger.ac.uk/family/PF04768
PF06294.5	DUF1042	Family	3		PF06294.5	http://pfam.sanger.ac.uk/family/PF06294
PF00797.1	Acetyltransf_2	Family	2		PF00797.1	http://pfam.sanger.ac.uk/family/PF00797
PF08645.5	PNK3P	Family	1		PF08645.5	http://pfam.sanger.ac.uk/family/PF08645
PF03399.10	SAC3_GANP	Family	3		PF03399.10	http://pfam.sanger.ac.uk/family/PF03399
PF08427.4	DUF1741	Domain	1		PF08427.4	http://pfam.sanger.ac.uk/family/PF08427
PF08246.6	Inhibitor_I29	Domain	8		PF08246.6	http://pfam.sanger.ac.uk/family/PF08246
PF01273.19	LBP_BPI_CETP	Family	13		PF01273.19	http://pfam.sanger.ac.uk/family/PF01273
PF08202.5	Mis12_component	Family	1		PF08202.5	http://pfam.sanger.ac.uk/family/PF08202
PF06094.1	AIG2	Family	2		PF06094.1	http://pfam.sanger.ac.uk/family/PF06094
PF06046.7	Sec6	Family	5		PF06046.7	http://pfam.sanger.ac.uk/family/PF06046
PF01154.11	HMG_CoA_synt_N	Family	2		PF01154.11	http://pfam.sanger.ac.uk/family/PF01154
PF07687.8	M20_dimer	Domain	5		PF07687.8	http://pfam.sanger.ac.uk/family/PF07687
PF12309.2	KBP_C	Family	1		PF12309.2	http://pfam.sanger.ac.uk/family/PF12309
PF12619.2	MCM2_N	Family	1		PF12619.2	http://pfam.sanger.ac.uk/family/PF12619
PF01602.14	Adaptin_N	Family	14		PF01602.14	http://pfam.sanger.ac.uk/family/PF01602
PF01846.13	FF	Family	6		PF01846.13	http://pfam.sanger.ac.uk/family/PF01846
PF10419.3	TFIIIC_sub6	Family	1		PF10419.3	http://pfam.sanger.ac.uk/family/PF10419
PF00028.11	Cadherin	Family	91		PF00028.11	http://pfam.sanger.ac.uk/family/PF00028
PF02138.12	Beach	Family	9		PF02138.12	http://pfam.sanger.ac.uk/family/PF02138
PF09596.4	MamL-1	Domain	2		PF09596.4	http://pfam.sanger.ac.uk/family/PF09596
PF02791.11	DDT	Family	4		PF02791.11	http://pfam.sanger.ac.uk/family/PF02791
PF01928.15	CYTH	Domain	1		PF01928.15	http://pfam.sanger.ac.uk/family/PF01928
PF06821.7	DUF1234	Domain	1		PF06821.7	http://pfam.sanger.ac.uk/family/PF06821
PF07034.5	ORC3_N	Family	1		PF07034.5	http://pfam.sanger.ac.uk/family/PF07034
PF04752.6	ChaC	Family	2		PF04752.6	http://pfam.sanger.ac.uk/family/PF04752
PF09822.3	ABC_transp_aux	Family	1		PF09822.3	http://pfam.sanger.ac.uk/family/PF09822
PF11882.2	DUF3402	Family	2		PF11882.2	http://pfam.sanger.ac.uk/family/PF11882
PF00044.18	Gp_dh_N	Domain	4		PF00044.18	http://pfam.sanger.ac.uk/family/PF00044
PF01168.14	Ala_racemase_N	Domain	1		PF01168.14	http://pfam.sanger.ac.uk/family/PF01168
PF12308.2	Noelin-1	Family	3		PF12308.2	http://pfam.sanger.ac.uk/family/PF12308
PF11057.2	Cortexin	Family	3		PF11057.2	http://pfam.sanger.ac.uk/family/PF11057
PF00168.24	C2	Domain	141		PF00168.24	http://pfam.sanger.ac.uk/family/PF00168
PF03403.1	PAF-AH_p_II	Family	2		PF03403.1	http://pfam.sanger.ac.uk/family/PF03403
PF10424.3	RFC-E_C	Domain	1		PF10424.3	http://pfam.sanger.ac.uk/family/PF10424
PF08151.6	FerI	Domain	5		PF08151.6	http://pfam.sanger.ac.uk/family/PF08151
PF00012.14	HSP70	Family	26		PF00012.14	http://pfam.sanger.ac.uk/family/PF00012
PF02758.10	PAAD_DAPIN	Family	21		PF02758.10	http://pfam.sanger.ac.uk/family/PF02758
PF03250.8	Tropomodulin	Family	7		PF03250.8	http://pfam.sanger.ac.uk/family/PF03250
PF01146.11	Caveolin	Family	3		PF01146.11	http://pfam.sanger.ac.uk/family/PF01146
PF01764.1	Lipase_3	Family	2		PF01764.1	http://pfam.sanger.ac.uk/family/PF01764
PF03943.7	TAP_C	Domain	3		PF03943.7	http://pfam.sanger.ac.uk/family/PF03943
PF11722.2	zf-TRM13_CCCH	Domain	1		PF11722.2	http://pfam.sanger.ac.uk/family/PF11722
PF03285.9	Paralemmin	Family	4		PF03285.9	http://pfam.sanger.ac.uk/family/PF03285
PF04180.8	LTV	Family	1		PF04180.8	http://pfam.sanger.ac.uk/family/PF04180
PF00520.25	Ion_trans	Family	122		PF00520.25	http://pfam.sanger.ac.uk/family/PF00520
PF12743.1	ESR1_C	Domain	1		PF12743.1	http://pfam.sanger.ac.uk/family/PF12743
PF09817.3	DUF2352	Family	1		PF09817.3	http://pfam.sanger.ac.uk/family/PF09817
PF09733.3	VEFS-Box	Family	1		PF09733.3	http://pfam.sanger.ac.uk/family/PF09733
PF01442.12	Apolipoprotein	Domain	4		PF01442.12	http://pfam.sanger.ac.uk/family/PF01442
PF03271.11	EB1	Family	3		PF03271.11	http://pfam.sanger.ac.uk/family/PF03271
PF00647.13	EF1G	Domain	1		PF00647.13	http://pfam.sanger.ac.uk/family/PF00647
PF05210.7	Sprouty	Family	7		PF05210.7	http://pfam.sanger.ac.uk/family/PF05210
PF07732.9	Cu-oxidase_3	Domain	7		PF07732.9	http://pfam.sanger.ac.uk/family/PF07732
PF02194.9	PXA	Family	4		PF02194.9	http://pfam.sanger.ac.uk/family/PF02194
PF07051.5	OCIA	Family	2		PF07051.5	http://pfam.sanger.ac.uk/family/PF07051
PF08033.6	Sec23_BS	Domain	6		PF08033.6	http://pfam.sanger.ac.uk/family/PF08033
PF00211.14	Guanylate_cyc	Domain	25		PF00211.14	http://pfam.sanger.ac.uk/family/PF00211
PF04678.7	DUF607	Family	2		PF04678.7	http://pfam.sanger.ac.uk/family/PF04678
PF02155.9	GCR	Family	1		PF02155.9	http://pfam.sanger.ac.uk/family/PF02155
PF09173.5	eIF2_C	Domain	2		PF09173.5	http://pfam.sanger.ac.uk/family/PF09173
PF09429.4	Wbp11	Family	1		PF09429.4	http://pfam.sanger.ac.uk/family/PF09429
PF06052.6	3-HAO	Family	1		PF06052.6	http://pfam.sanger.ac.uk/family/PF06052
PF00822.14	PMP22_Claudin	Family	38		PF00822.14	http://pfam.sanger.ac.uk/family/PF00822
PF06331.6	Tbf5	Family	1		PF06331.6	http://pfam.sanger.ac.uk/family/PF06331
PF04558.9	tRNA_synt_1c_R1	Family	1		PF04558.9	http://pfam.sanger.ac.uk/family/PF04558
PF00226.25	DnaJ	Domain	48		PF00226.25	http://pfam.sanger.ac.uk/family/PF00226
PF06573.5	Churchill	Family	1		PF06573.5	http://pfam.sanger.ac.uk/family/PF06573
PF03966.10	Trm112p	Domain	2		PF03966.10	http://pfam.sanger.ac.uk/family/PF03966
PF03577.9	Peptidase_C69	Family	3		PF03577.9	http://pfam.sanger.ac.uk/family/PF03577
PF01434.12	Peptidase_M41	Family	3		PF01434.12	http://pfam.sanger.ac.uk/family/PF01434
PF10154.3	DUF2362	Family	1		PF10154.3	http://pfam.sanger.ac.uk/family/PF10154
PF12020.2	TAFA	Family	5		PF12020.2	http://pfam.sanger.ac.uk/family/PF12020
PF06159.7	DUF974	Family	1		PF06159.7	http://pfam.sanger.ac.uk/family/PF06159
PF01769.10	MgtE	Family	3		PF01769.10	http://pfam.sanger.ac.uk/family/PF01769
PF12894.1	Apc4_WD40	Domain	2		PF12894.1	http://pfam.sanger.ac.uk/family/PF12894
PF01564.11	Spermine_synth	Family	2		PF01564.11	http://pfam.sanger.ac.uk/family/PF01564
PF01256.11	Carb_kinase	Family	1		PF01256.11	http://pfam.sanger.ac.uk/family/PF01256
PF10492.3	Nrf1_activ_bdg	Domain	1		PF10492.3	http://pfam.sanger.ac.uk/family/PF10492
PF10259.3	Rogdi_lz	Family	1		PF10259.3	http://pfam.sanger.ac.uk/family/PF10259
PF08324.5	PUL	Domain	1		PF08324.5	http://pfam.sanger.ac.uk/family/PF08324
PF01735.12	PLA2_B	Family	7		PF01735.12	http://pfam.sanger.ac.uk/family/PF01735
PF06083.5	IL17	Family	6		PF06083.5	http://pfam.sanger.ac.uk/family/PF06083
PF11608.2	Limkain-b1	Family	1		PF11608.2	http://pfam.sanger.ac.uk/family/PF11608
PF02807.9	ATP-gua_PtransN	Domain	5		PF02807.9	http://pfam.sanger.ac.uk/family/PF02807
PF00204.19	DNA_gyraseB	Domain	2		PF00204.19	http://pfam.sanger.ac.uk/family/PF00204
PF04057.6	Rep-A_N	Domain	1		PF04057.6	http://pfam.sanger.ac.uk/family/PF04057
PF01244.15	Peptidase_M19	Family	3		PF01244.15	http://pfam.sanger.ac.uk/family/PF01244
PF02689.8	Herpes_Helicase	Family	1		PF02689.8	http://pfam.sanger.ac.uk/family/PF02689
PF05241.6	EBP	Family	2		PF05241.6	http://pfam.sanger.ac.uk/family/PF05241
PF00117.22	GATase	Domain	5		PF00117.22	http://pfam.sanger.ac.uk/family/PF00117
PF02106.9	Fanconi_C	Family	1		PF02106.9	http://pfam.sanger.ac.uk/family/PF02106
PF00416.16	Ribosomal_S13	Family	5		PF00416.16	http://pfam.sanger.ac.uk/family/PF00416
PF08571.4	Yos1	Family	1		PF08571.4	http://pfam.sanger.ac.uk/family/PF08571
PF03477.10	ATP-cone	Domain	1		PF03477.10	http://pfam.sanger.ac.uk/family/PF03477
PF05192.12	MutS_III	Domain	11		PF05192.12	http://pfam.sanger.ac.uk/family/PF05192
PF03102.8	NeuB	Family	1		PF03102.8	http://pfam.sanger.ac.uk/family/PF03102
PF03121.9	Herpes_UL52	Family	1		PF03121.9	http://pfam.sanger.ac.uk/family/PF03121
PF08941.4	USP8_interact	Domain	1		PF08941.4	http://pfam.sanger.ac.uk/family/PF08941
PF11629.2	Mst1_SARAH	Family	2		PF11629.2	http://pfam.sanger.ac.uk/family/PF11629
PF04828.8	GFA	Family	1		PF04828.8	http://pfam.sanger.ac.uk/family/PF04828
PF04003.6	Utp12	Family	3		PF04003.6	http://pfam.sanger.ac.uk/family/PF04003
PF00340.13	IL1	Domain	9		PF00340.13	http://pfam.sanger.ac.uk/family/PF00340
PF06522.5	B12D	Family	3		PF06522.5	http://pfam.sanger.ac.uk/family/PF06522
PF08790.5	zf-LYAR	Domain	1		PF08790.5	http://pfam.sanger.ac.uk/family/PF08790
PF11002.2	RDM	Domain	5		PF11002.2	http://pfam.sanger.ac.uk/family/PF11002
PF03920.9	TLE_N	Family	5		PF03920.9	http://pfam.sanger.ac.uk/family/PF03920
PF00467.23	KOW	Family	12		PF00467.23	http://pfam.sanger.ac.uk/family/PF00467
PF01576.13	Myosin_tail_1	Family	17		PF01576.13	http://pfam.sanger.ac.uk/family/PF01576
PF00170.15	bZIP_1	Family	37		PF00170.15	http://pfam.sanger.ac.uk/family/PF00170
PF01480.11	PWI	Family	5		PF01480.11	http://pfam.sanger.ac.uk/family/PF01480
PF11942.2	Spt5_N	Domain	1		PF11942.2	http://pfam.sanger.ac.uk/family/PF11942
PF09785.3	Prp31_C	Family	1		PF09785.3	http://pfam.sanger.ac.uk/family/PF09785
PF09507.4	CDC27	Family	1		PF09507.4	http://pfam.sanger.ac.uk/family/PF09507
PF12185.2	IR1-M	Domain	1		PF12185.2	http://pfam.sanger.ac.uk/family/PF12185
PF00383.1	dCMP_cyt_deam_1	Family	5		PF00383.1	http://pfam.sanger.ac.uk/family/PF00383
PF12063.2	DUF3543	Family	2		PF12063.2	http://pfam.sanger.ac.uk/family/PF12063
PF01583.14	APS_kinase	Domain	2		PF01583.14	http://pfam.sanger.ac.uk/family/PF01583
PF08156.7	NOP5NT	Domain	2		PF08156.7	http://pfam.sanger.ac.uk/family/PF08156
PF07774.7	DUF1620	Family	1		PF07774.7	http://pfam.sanger.ac.uk/family/PF07774
PF00394.16	Cu-oxidase	Domain	1		PF00394.16	http://pfam.sanger.ac.uk/family/PF00394
PF12781.1	AAA_9	Domain	14		PF12781.1	http://pfam.sanger.ac.uk/family/PF12781
PF12738.1	PTCB-BRCT	Family	7		PF12738.1	http://pfam.sanger.ac.uk/family/PF12738
PF00289.16	CPSase_L_chain	Domain	9		PF00289.16	http://pfam.sanger.ac.uk/family/PF00289
PF10211.3	Ax_dynein_light	Family	2		PF10211.3	http://pfam.sanger.ac.uk/family/PF10211
PF10475.3	DUF2450	Family	2		PF10475.3	http://pfam.sanger.ac.uk/family/PF10475
PF00238.13	Ribosomal_L14	Domain	2		PF00238.13	http://pfam.sanger.ac.uk/family/PF00238
PF04588.7	HIG_1_N	Family	5		PF04588.7	http://pfam.sanger.ac.uk/family/PF04588
PF00090.13	TSP_1	Family	94		PF00090.13	http://pfam.sanger.ac.uk/family/PF00090
PF00236.12	Hormone_6	Domain	1		PF00236.12	http://pfam.sanger.ac.uk/family/PF00236
PF00050.15	Kazal_1	Domain	17		PF00050.15	http://pfam.sanger.ac.uk/family/PF00050
PF10498.3	IFT57	Family	1		PF10498.3	http://pfam.sanger.ac.uk/family/PF10498
PF01753.12	zf-MYND	Family	20		PF01753.12	http://pfam.sanger.ac.uk/family/PF01753
PF07691.6	PA14	Domain	3		PF07691.6	http://pfam.sanger.ac.uk/family/PF07691
PF10596.3	U6-snRNA_bdg	Domain	1		PF10596.3	http://pfam.sanger.ac.uk/family/PF10596
PF07819.7	PGAP1	Family	2		PF07819.7	http://pfam.sanger.ac.uk/family/PF07819
PF10246.3	MRP-S35	Family	1		PF10246.3	http://pfam.sanger.ac.uk/family/PF10246
PF06859.6	Bin3	Family	2		PF06859.6	http://pfam.sanger.ac.uk/family/PF06859
PF08365.5	IGF2_C	Family	1		PF08365.5	http://pfam.sanger.ac.uk/family/PF08365
PF12624.1	Chorein_N	Family	8		PF12624.1	http://pfam.sanger.ac.uk/family/PF12624
PF02984.13	Cyclin_C	Domain	15		PF02984.13	http://pfam.sanger.ac.uk/family/PF02984
PF08144.5	CPL	Domain	1		PF08144.5	http://pfam.sanger.ac.uk/family/PF08144
PF01286.12	XPA_N	Domain	1		PF01286.12	http://pfam.sanger.ac.uk/family/PF01286
PF02888.10	CaMBD	Family	4		PF02888.10	http://pfam.sanger.ac.uk/family/PF02888
PF07452.6	CHRD	Domain	1		PF07452.6	http://pfam.sanger.ac.uk/family/PF07452
PF08142.6	AARP2CN	Domain	2		PF08142.6	http://pfam.sanger.ac.uk/family/PF08142
PF05154.10	TM2	Domain	4		PF05154.10	http://pfam.sanger.ac.uk/family/PF05154
PF08631.4	SPO22	Family	1		PF08631.4	http://pfam.sanger.ac.uk/family/PF08631
PF00827.11	Ribosomal_L15e	Family	2		PF00827.11	http://pfam.sanger.ac.uk/family/PF00827
PF00359.1	PTS_EIIA_2	Family	1		PF00359.1	http://pfam.sanger.ac.uk/family/PF00359
PF08040.5	NADH_oxidored	Family	1		PF08040.5	http://pfam.sanger.ac.uk/family/PF08040
PF03456.12	uDENN	Domain	15		PF03456.12	http://pfam.sanger.ac.uk/family/PF03456
PF00034.15	Cytochrom_C	Domain	2		PF00034.15	http://pfam.sanger.ac.uk/family/PF00034
PF02544.10	Steroid_dh	Family	5		PF02544.10	http://pfam.sanger.ac.uk/family/PF02544
PF10156.3	Med17	Family	1		PF10156.3	http://pfam.sanger.ac.uk/family/PF10156
PF01534.11	Frizzled	Family	11		PF01534.11	http://pfam.sanger.ac.uk/family/PF01534
PF10222.3	DUF2152	Family	1		PF10222.3	http://pfam.sanger.ac.uk/family/PF10222
PF05024.9	Gpi1	Family	1		PF05024.9	http://pfam.sanger.ac.uk/family/PF05024
PF00641.12	zf-RanBP	Domain	19		PF00641.12	http://pfam.sanger.ac.uk/family/PF00641
PF08961.4	DUF1875	Domain	1		PF08961.4	http://pfam.sanger.ac.uk/family/PF08961
PF03234.8	CDC37_N	Domain	1		PF03234.8	http://pfam.sanger.ac.uk/family/PF03234
PF01026.15	TatD_DNase	Family	3		PF01026.15	http://pfam.sanger.ac.uk/family/PF01026
PF00446.11	GnRH	Family	2		PF00446.11	http://pfam.sanger.ac.uk/family/PF00446
PF11265.2	Med25_VWA	Family	1		PF11265.2	http://pfam.sanger.ac.uk/family/PF11265
PF01607.18	CBM_14	Domain	2		PF01607.18	http://pfam.sanger.ac.uk/family/PF01607
PF00166.15	Cpn10	Domain	2		PF00166.15	http://pfam.sanger.ac.uk/family/PF00166
PF04810.9	zf-Sec23_Sec24	Domain	6		PF04810.9	http://pfam.sanger.ac.uk/family/PF04810
PF03126.12	Plus-3	Domain	1		PF03126.12	http://pfam.sanger.ac.uk/family/PF03126
PF06333.6	Med13_C	Family	2		PF06333.6	http://pfam.sanger.ac.uk/family/PF06333
PF01103.17	Bac_surface_Ag	Family	1		PF01103.17	http://pfam.sanger.ac.uk/family/PF01103
PF02598.11	DUF171	Family	1		PF02598.11	http://pfam.sanger.ac.uk/family/PF02598
PF10489.3	RFPL3_antisense	Family	4		PF10489.3	http://pfam.sanger.ac.uk/family/PF10489
PF05237.7	MoeZ_MoeB	Domain	1		PF05237.7	http://pfam.sanger.ac.uk/family/PF05237
PF09637.4	Med18	Domain	1		PF09637.4	http://pfam.sanger.ac.uk/family/PF09637
PF01466.13	Skp1	Domain	1		PF01466.13	http://pfam.sanger.ac.uk/family/PF01466
PF00177.15	Ribosomal_S7	Domain	2		PF00177.15	http://pfam.sanger.ac.uk/family/PF00177
PF03160.8	Calx-beta	Domain	9		PF03160.8	http://pfam.sanger.ac.uk/family/PF03160
PF08676.5	MutL_C	Domain	2		PF08676.5	http://pfam.sanger.ac.uk/family/PF08676
PF04055.15	Radical_SAM	Domain	8		PF04055.15	http://pfam.sanger.ac.uk/family/PF04055
PF00687.15	Ribosomal_L1	Domain	5		PF00687.15	http://pfam.sanger.ac.uk/family/PF00687
PF07177.6	Neuralized	Family	5		PF07177.6	http://pfam.sanger.ac.uk/family/PF07177
PF00685.21	Sulfotransfer_1	Domain	35		PF00685.21	http://pfam.sanger.ac.uk/family/PF00685
PF02898.9	NO_synthase	Domain	3		PF02898.9	http://pfam.sanger.ac.uk/family/PF02898
PF09454.4	Vps23_core	Domain	1		PF09454.4	http://pfam.sanger.ac.uk/family/PF09454
PF07258.8	HCaRG	Family	13		PF07258.8	http://pfam.sanger.ac.uk/family/PF07258
PF07910.1	Peptidase_C78	Family	3		PF07910.1	http://pfam.sanger.ac.uk/family/PF07910
PF03301.7	Trp_dioxygenase	Family	1		PF03301.7	http://pfam.sanger.ac.uk/family/PF03301
PF06553.6	BNIP3	Family	3		PF06553.6	http://pfam.sanger.ac.uk/family/PF06553
PF00955.15	HCO3_cotransp	Family	10		PF00955.15	http://pfam.sanger.ac.uk/family/PF00955
PF08784.5	RPA_C	Domain	2		PF08784.5	http://pfam.sanger.ac.uk/family/PF08784
PF08797.5	HIRAN	Domain	1		PF08797.5	http://pfam.sanger.ac.uk/family/PF08797
PF11261.2	IRF-2BP1_2	Domain	3		PF11261.2	http://pfam.sanger.ac.uk/family/PF11261
PF09128.5	RGS-like	Domain	3		PF09128.5	http://pfam.sanger.ac.uk/family/PF09128
PF03188.10	Cytochrom_B561	Family	5		PF03188.10	http://pfam.sanger.ac.uk/family/PF03188
PF02270.9	TFIIF_beta	Family	1		PF02270.9	http://pfam.sanger.ac.uk/family/PF02270
PF02354.10	Latrophilin	Family	3		PF02354.10	http://pfam.sanger.ac.uk/family/PF02354
PF00137.15	ATP-synt_C	Family	5		PF00137.15	http://pfam.sanger.ac.uk/family/PF00137
PF00418.13	Tubulin-binding	Family	3		PF00418.13	http://pfam.sanger.ac.uk/family/PF00418
PF11613.2	UCN2	Family	2		PF11613.2	http://pfam.sanger.ac.uk/family/PF11613
PF00810.12	ER_lumen_recept	Family	3		PF00810.12	http://pfam.sanger.ac.uk/family/PF00810
PF07421.5	Pro-NT_NN	Family	1		PF07421.5	http://pfam.sanger.ac.uk/family/PF07421
PF12569.2	NARP1	Family	2		PF12569.2	http://pfam.sanger.ac.uk/family/PF12569
PF10515.3	APP_amyloid	Family	3		PF10515.3	http://pfam.sanger.ac.uk/family/PF10515
PF10525.3	Engrail_1_C_sig	Domain	2		PF10525.3	http://pfam.sanger.ac.uk/family/PF10525
PF05011.7	DBR1	Domain	1		PF05011.7	http://pfam.sanger.ac.uk/family/PF05011
PF12444.2	Sox_N	Family	3		PF12444.2	http://pfam.sanger.ac.uk/family/PF12444
PF11540.2	Dynein_IC2	Family	2		PF11540.2	http://pfam.sanger.ac.uk/family/PF11540
PF08825.4	E2_bind	Domain	1		PF08825.4	http://pfam.sanger.ac.uk/family/PF08825
PF01661.15	Macro	Domain	9		PF01661.15	http://pfam.sanger.ac.uk/family/PF01661
PF01776.11	Ribosomal_L22e	Family	2		PF01776.11	http://pfam.sanger.ac.uk/family/PF01776
PF08610.4	Pex16	Family	1		PF08610.4	http://pfam.sanger.ac.uk/family/PF08610
PF09066.4	B2-adapt-app_C	Domain	3		PF09066.4	http://pfam.sanger.ac.uk/family/PF09066
PF01124.12	MAPEG	Family	6		PF01124.12	http://pfam.sanger.ac.uk/family/PF01124
PF05324.7	Sperm_Ag_HE2	Family	2		PF05324.7	http://pfam.sanger.ac.uk/family/PF05324
PF05794.7	Tcp11	Family	5		PF05794.7	http://pfam.sanger.ac.uk/family/PF05794
PF09027.4	GTPase_binding	Domain	2		PF09027.4	http://pfam.sanger.ac.uk/family/PF09027
PF09358.4	UBA_e1_C	Domain	3		PF09358.4	http://pfam.sanger.ac.uk/family/PF09358
PF09495.4	DUF2462	Family	1		PF09495.4	http://pfam.sanger.ac.uk/family/PF09495
PF12858.1	tRNA_iecd	Domain	1		PF12858.1	http://pfam.sanger.ac.uk/family/PF12858
PF10363.3	DUF2435	Domain	3		PF10363.3	http://pfam.sanger.ac.uk/family/PF10363
PF02889.10	Sec63	Family	6		PF02889.10	http://pfam.sanger.ac.uk/family/PF02889
PF10231.3	DUF2315	Family	1		PF10231.3	http://pfam.sanger.ac.uk/family/PF10231
PF07989.5	Microtub_assoc	Domain	2		PF07989.5	http://pfam.sanger.ac.uk/family/PF07989
PF08623.4	TIP120	Family	2		PF08623.4	http://pfam.sanger.ac.uk/family/PF08623
PF02290.9	SRP14	Family	2		PF02290.9	http://pfam.sanger.ac.uk/family/PF02290
PF02666.9	PS_Dcarbxylase	Family	1		PF02666.9	http://pfam.sanger.ac.uk/family/PF02666
PF12931.1	Sec16_C	Domain	3		PF12931.1	http://pfam.sanger.ac.uk/family/PF12931
PF00609.13	DAGK_acc	Family	9		PF00609.13	http://pfam.sanger.ac.uk/family/PF00609
PF09103.4	BRCA-2_OB1	Domain	1		PF09103.4	http://pfam.sanger.ac.uk/family/PF09103
PF01923.12	Cob_adeno_trans	Domain	1		PF01923.12	http://pfam.sanger.ac.uk/family/PF01923
PF07298.5	NnrU	Family	7		PF07298.5	http://pfam.sanger.ac.uk/family/PF07298
PF10433.3	MMS1_N	Domain	3		PF10433.3	http://pfam.sanger.ac.uk/family/PF10433
PF12780.1	AAA_8	Domain	15		PF12780.1	http://pfam.sanger.ac.uk/family/PF12780
PF05205.6	COMPASS-Shg1	Family	2		PF05205.6	http://pfam.sanger.ac.uk/family/PF05205
PF12284.2	HoxA13_N	Family	4		PF12284.2	http://pfam.sanger.ac.uk/family/PF12284
PF03607.11	DCX	Family	8		PF03607.11	http://pfam.sanger.ac.uk/family/PF03607
PF00927.16	Transglut_C	Domain	9		PF00927.16	http://pfam.sanger.ac.uk/family/PF00927
PF06566.5	Chon_Sulph_att	Domain	1		PF06566.5	http://pfam.sanger.ac.uk/family/PF06566
PF04811.9	Sec23_trunk	Domain	6		PF04811.9	http://pfam.sanger.ac.uk/family/PF04811
PF03954.8	Lectin_N	Family	3		PF03954.8	http://pfam.sanger.ac.uk/family/PF03954
PF09384.4	UTP15_C	Family	1		PF09384.4	http://pfam.sanger.ac.uk/family/PF09384
PF01205.13	UPF0029	Family	1		PF01205.13	http://pfam.sanger.ac.uk/family/PF01205
PF04064.7	DUF384	Family	2		PF04064.7	http://pfam.sanger.ac.uk/family/PF04064
PF01028.14	Topoisom_I	Domain	2		PF01028.14	http://pfam.sanger.ac.uk/family/PF01028
PF09305.4	TACI-CRD2	Domain	1		PF09305.4	http://pfam.sanger.ac.uk/family/PF09305
PF01513.15	NAD_kinase	Family	2		PF01513.15	http://pfam.sanger.ac.uk/family/PF01513
PF04145.9	Ctr	Family	2		PF04145.9	http://pfam.sanger.ac.uk/family/PF04145
PF00755.1	Carn_acyltransf	Family	7		PF00755.1	http://pfam.sanger.ac.uk/family/PF00755
PF10569.3	Thiol-ester_cl	Domain	16		PF10569.3	http://pfam.sanger.ac.uk/family/PF10569
PF03205.8	MobB	Family	2		PF03205.8	http://pfam.sanger.ac.uk/family/PF03205
PF01194.11	RNA_pol_N	Domain	1		PF01194.11	http://pfam.sanger.ac.uk/family/PF01194
PF05764.7	YL1	Family	1		PF05764.7	http://pfam.sanger.ac.uk/family/PF05764
PF03522.9	KCl_Cotrans_1	Family	2		PF03522.9	http://pfam.sanger.ac.uk/family/PF03522
PF00683.11	TB	Family	42		PF00683.11	http://pfam.sanger.ac.uk/family/PF00683
PF00363.12	Casein	Family	1		PF00363.12	http://pfam.sanger.ac.uk/family/PF00363
PF09807.3	DUF2348	Family	1		PF09807.3	http://pfam.sanger.ac.uk/family/PF09807
PF12369.2	GnHR_trans	Family	1		PF12369.2	http://pfam.sanger.ac.uk/family/PF12369
PF10169.3	Laps	Family	1		PF10169.3	http://pfam.sanger.ac.uk/family/PF10169
PF09256.4	BaffR-Tall_bind	Domain	1		PF09256.4	http://pfam.sanger.ac.uk/family/PF09256
PF10186.3	Atg14	Family	2		PF10186.3	http://pfam.sanger.ac.uk/family/PF10186
PF01384.14	PHO4	Family	2		PF01384.14	http://pfam.sanger.ac.uk/family/PF01384
PF04873.7	EIN3	Family	1		PF04873.7	http://pfam.sanger.ac.uk/family/PF04873
PF03345.8	DDOST_48kD	Family	1		PF03345.8	http://pfam.sanger.ac.uk/family/PF03345
PF05386.5	TEP1_N	Domain	1		PF05386.5	http://pfam.sanger.ac.uk/family/PF05386
PF05076.7	SUFU	Family	1		PF05076.7	http://pfam.sanger.ac.uk/family/PF05076
PF09379.4	FERM_N	Domain	32		PF09379.4	http://pfam.sanger.ac.uk/family/PF09379
PF10151.3	DUF2359	Family	1		PF10151.3	http://pfam.sanger.ac.uk/family/PF10151
PF01951.10	Archease	Domain	2		PF01951.10	http://pfam.sanger.ac.uk/family/PF01951
PF05676.7	NDUF_B7	Family	1		PF05676.7	http://pfam.sanger.ac.uk/family/PF05676
PF10304.3	DUF2411	Domain	1		PF10304.3	http://pfam.sanger.ac.uk/family/PF10304
PF10344.3	Fmp27	Domain	1		PF10344.3	http://pfam.sanger.ac.uk/family/PF10344
PF09763.3	Sec3	Family	1		PF09763.3	http://pfam.sanger.ac.uk/family/PF09763
PF01571.15	GCV_T	Domain	5		PF01571.15	http://pfam.sanger.ac.uk/family/PF01571
PF08075.5	NOPS	Domain	3		PF08075.5	http://pfam.sanger.ac.uk/family/PF08075
PF00778.11	DIX	Family	6		PF00778.11	http://pfam.sanger.ac.uk/family/PF00778
PF02752.16	Arrestin_C	Domain	10		PF02752.16	http://pfam.sanger.ac.uk/family/PF02752
PF02192.10	PI3K_p85B	Family	3		PF02192.10	http://pfam.sanger.ac.uk/family/PF02192
PF09813.3	Coiled-coil_56	Family	1		PF09813.3	http://pfam.sanger.ac.uk/family/PF09813
PF09007.5	EBP50_C-term	Domain	2		PF09007.5	http://pfam.sanger.ac.uk/family/PF09007
PF04065.9	Not3	Family	1		PF04065.9	http://pfam.sanger.ac.uk/family/PF04065
PF09748.3	Med10	Family	1		PF09748.3	http://pfam.sanger.ac.uk/family/PF09748
PF04054.9	Not1	Family	1		PF04054.9	http://pfam.sanger.ac.uk/family/PF04054
PF06644.5	ATP11	Family	1		PF06644.5	http://pfam.sanger.ac.uk/family/PF06644
PF03604.7	DNA_RNApol_7kD	Domain	2		PF03604.7	http://pfam.sanger.ac.uk/family/PF03604
PF00155.15	Aminotran_1_2	Domain	17		PF00155.15	http://pfam.sanger.ac.uk/family/PF00155
PF04111.6	APG6	Family	1		PF04111.6	http://pfam.sanger.ac.uk/family/PF04111
PF00388.13	PI-PLC-X	Family	18		PF00388.13	http://pfam.sanger.ac.uk/family/PF00388
PF06012.6	DUF908	Family	1		PF06012.6	http://pfam.sanger.ac.uk/family/PF06012
PF04560.14	RNA_pol_Rpb2_7	Domain	3		PF04560.14	http://pfam.sanger.ac.uk/family/PF04560
PF12529.2	Xylo_C	Family	2		PF12529.2	http://pfam.sanger.ac.uk/family/PF12529
PF03629.12	DUF303	Family	1		PF03629.12	http://pfam.sanger.ac.uk/family/PF03629
PF00757.14	Furin-like	Family	7		PF00757.14	http://pfam.sanger.ac.uk/family/PF00757
PF04084.8	ORC2	Family	1		PF04084.8	http://pfam.sanger.ac.uk/family/PF04084
PF00531.16	Death	Domain	34		PF00531.16	http://pfam.sanger.ac.uk/family/PF00531
PF00316.14	FBPase	Family	2		PF00316.14	http://pfam.sanger.ac.uk/family/PF00316
PF04719.8	TAFII28	Family	2		PF04719.8	http://pfam.sanger.ac.uk/family/PF04719
PF08083.5	PROCN	Domain	1		PF08083.5	http://pfam.sanger.ac.uk/family/PF08083
PF10218.3	DUF2054	Family	1		PF10218.3	http://pfam.sanger.ac.uk/family/PF10218
PF08332.4	CaMKII_AD	Family	4		PF08332.4	http://pfam.sanger.ac.uk/family/PF08332
PF05148.9	Methyltransf_8	Family	1		PF05148.9	http://pfam.sanger.ac.uk/family/PF05148
PF00105.12	zf-C4	Domain	51		PF00105.12	http://pfam.sanger.ac.uk/family/PF00105
PF00551.13	Formyl_trans_N	Domain	4		PF00551.13	http://pfam.sanger.ac.uk/family/PF00551
PF00312.16	Ribosomal_S15	Domain	2		PF00312.16	http://pfam.sanger.ac.uk/family/PF00312
PF05000.11	RNA_pol_Rpb1_4	Domain	3		PF05000.11	http://pfam.sanger.ac.uk/family/PF05000
PF07491.5	PPI_Ypi1	Family	8		PF07491.5	http://pfam.sanger.ac.uk/family/PF07491
PF10598.3	RRM_4	Domain	1		PF10598.3	http://pfam.sanger.ac.uk/family/PF10598
PF12003.2	DUF3497	Family	11		PF12003.2	http://pfam.sanger.ac.uk/family/PF12003
PF00306.21	ATP-synt_ab_C	Domain	5		PF00306.21	http://pfam.sanger.ac.uk/family/PF00306
PF10961.2	DUF2763	Family	1		PF10961.2	http://pfam.sanger.ac.uk/family/PF10961
PF03533.8	SPO11_like	Family	1		PF03533.8	http://pfam.sanger.ac.uk/family/PF03533
PF08294.5	TIM21	Domain	1		PF08294.5	http://pfam.sanger.ac.uk/family/PF08294
PF08212.6	Lipocalin_2	Domain	1		PF08212.6	http://pfam.sanger.ac.uk/family/PF08212
PF05986.8	ADAM_spacer1	Family	23		PF05986.8	http://pfam.sanger.ac.uk/family/PF05986
PF03129.14	HGTP_anticodon	Domain	8		PF03129.14	http://pfam.sanger.ac.uk/family/PF03129
PF02229.10	PC4	Domain	1		PF02229.10	http://pfam.sanger.ac.uk/family/PF02229
PF07086.6	DUF1352	Family	1		PF07086.6	http://pfam.sanger.ac.uk/family/PF07086
PF01335.15	DED	Domain	7		PF01335.15	http://pfam.sanger.ac.uk/family/PF01335
PF04177.6	TAP42	Family	1		PF04177.6	http://pfam.sanger.ac.uk/family/PF04177
PF03199.9	GSH_synthase	Domain	1		PF03199.9	http://pfam.sanger.ac.uk/family/PF03199
PF02208.10	Sorb	Family	3		PF02208.10	http://pfam.sanger.ac.uk/family/PF02208
PF09169.4	BRCA-2_helical	Domain	1		PF09169.4	http://pfam.sanger.ac.uk/family/PF09169
PF00120.18	Gln-synt_C	Domain	2		PF00120.18	http://pfam.sanger.ac.uk/family/PF00120
PF05920.5	Homeobox_KN	Family	18		PF05920.5	http://pfam.sanger.ac.uk/family/PF05920
PF06881.5	Elongin_A	Family	4		PF06881.5	http://pfam.sanger.ac.uk/family/PF06881
PF06621.6	SIM_C	Family	2		PF06621.6	http://pfam.sanger.ac.uk/family/PF06621
PF06461.5	DUF1086	Domain	3		PF06461.5	http://pfam.sanger.ac.uk/family/PF06461
PF03820.11	Mtc	Family	5		PF03820.11	http://pfam.sanger.ac.uk/family/PF03820
PF00605.11	IRF	Domain	9		PF00605.11	http://pfam.sanger.ac.uk/family/PF00605
PF06789.6	UPF0258	Family	2		PF06789.6	http://pfam.sanger.ac.uk/family/PF06789
PF07558.5	Shugoshin_N	Domain	1		PF07558.5	http://pfam.sanger.ac.uk/family/PF07558
PF00448.16	SRP54	Family	2		PF00448.16	http://pfam.sanger.ac.uk/family/PF00448
PF01746.15	tRNA_m1G_MT	Family	3		PF01746.15	http://pfam.sanger.ac.uk/family/PF01746
PF00907.16	T-box	Domain	17		PF00907.16	http://pfam.sanger.ac.uk/family/PF00907
PF00491.15	Arginase	Domain	3		PF00491.15	http://pfam.sanger.ac.uk/family/PF00491
PF01510.19	Amidase_2	Domain	4		PF01510.19	http://pfam.sanger.ac.uk/family/PF01510
PF00969.13	MHC_II_beta	Domain	63		PF00969.13	http://pfam.sanger.ac.uk/family/PF00969
PF08066.6	PMC2NT	Domain	1		PF08066.6	http://pfam.sanger.ac.uk/family/PF08066
PF05383.11	La	Domain	7		PF05383.11	http://pfam.sanger.ac.uk/family/PF05383
PF03487.7	IL13	Family	1		PF03487.7	http://pfam.sanger.ac.uk/family/PF03487
PF04676.8	CwfJ_C_2	Family	2		PF04676.8	http://pfam.sanger.ac.uk/family/PF04676
PF00130.16	C1_1	Domain	49		PF00130.16	http://pfam.sanger.ac.uk/family/PF00130
PF09666.4	Sororin	Family	1		PF09666.4	http://pfam.sanger.ac.uk/family/PF09666
PF03571.1	Peptidase_M49	Family	1		PF03571.1	http://pfam.sanger.ac.uk/family/PF03571
PF01454.13	MAGE	Family	36		PF01454.13	http://pfam.sanger.ac.uk/family/PF01454
PF10570.3	Myelin-PO_C	Domain	1		PF10570.3	http://pfam.sanger.ac.uk/family/PF10570
PF05350.6	GSK-3_bind	Family	2		PF05350.6	http://pfam.sanger.ac.uk/family/PF05350
PF12297.2	EVC2_like	Family	1		PF12297.2	http://pfam.sanger.ac.uk/family/PF12297
PF06456.7	Arfaptin	Domain	5		PF06456.7	http://pfam.sanger.ac.uk/family/PF06456
PF00307.25	CH	Domain	64		PF00307.25	http://pfam.sanger.ac.uk/family/PF00307
PF01777.12	Ribosomal_L27e	Family	2		PF01777.12	http://pfam.sanger.ac.uk/family/PF01777
PF03661.7	UPF0121	Family	1		PF03661.7	http://pfam.sanger.ac.uk/family/PF03661
PF00271.25	Helicase_C	Family	127		PF00271.25	http://pfam.sanger.ac.uk/family/PF00271
PF10175.3	MPP6	Family	1		PF10175.3	http://pfam.sanger.ac.uk/family/PF10175
PF04153.12	NOT2_3_5	Family	2		PF04153.12	http://pfam.sanger.ac.uk/family/PF04153
PF00957.15	Synaptobrevin	Family	8		PF00957.15	http://pfam.sanger.ac.uk/family/PF00957
PF09085.4	Adhes-Ig_like	Domain	1		PF09085.4	http://pfam.sanger.ac.uk/family/PF09085
PF11037.2	Musclin	Family	1		PF11037.2	http://pfam.sanger.ac.uk/family/PF11037
PF04698.6	MOBP_C-Myrip	Domain	2		PF04698.6	http://pfam.sanger.ac.uk/family/PF04698
PF09296.5	NUDIX-like	Domain	2		PF09296.5	http://pfam.sanger.ac.uk/family/PF09296
PF06941.6	NT5C	Family	2		PF06941.6	http://pfam.sanger.ac.uk/family/PF06941
PF12205.2	GIT1_C	Domain	2		PF12205.2	http://pfam.sanger.ac.uk/family/PF12205
PF10377.3	ATG11	Family	1		PF10377.3	http://pfam.sanger.ac.uk/family/PF10377
PF06583.6	Neogenin_C	Family	2		PF06583.6	http://pfam.sanger.ac.uk/family/PF06583
PF04706.6	Dickkopf_N	Family	4		PF04706.6	http://pfam.sanger.ac.uk/family/PF04706
PF03997.6	VPS28	Family	1		PF03997.6	http://pfam.sanger.ac.uk/family/PF03997
PF01459.16	Porin_3	Family	5		PF01459.16	http://pfam.sanger.ac.uk/family/PF01459
PF01094.22	ANF_receptor	Family	44		PF01094.22	http://pfam.sanger.ac.uk/family/PF01094
PF11789.2	zf-Nse	Domain	1		PF11789.2	http://pfam.sanger.ac.uk/family/PF11789
PF05648.8	PEX11	Family	3		PF05648.8	http://pfam.sanger.ac.uk/family/PF05648
PF04831.7	Popeye	Family	3		PF04831.7	http://pfam.sanger.ac.uk/family/PF04831
PF01110.11	CNTF	Domain	1		PF01110.11	http://pfam.sanger.ac.uk/family/PF01110
PF00262.12	Calreticulin	Family	4		PF00262.12	http://pfam.sanger.ac.uk/family/PF00262
PF09069.5	efhand_2	Domain	6		PF09069.5	http://pfam.sanger.ac.uk/family/PF09069
PF01733.12	Nucleoside_tran	Family	4		PF01733.12	http://pfam.sanger.ac.uk/family/PF01733
PF00411.13	Ribosomal_S11	Family	2		PF00411.13	http://pfam.sanger.ac.uk/family/PF00411
PF03227.10	GILT	Family	1		PF03227.10	http://pfam.sanger.ac.uk/family/PF03227
PF04923.6	Ninjurin	Family	2		PF04923.6	http://pfam.sanger.ac.uk/family/PF04923
PF00080.14	Sod_Cu	Domain	3		PF00080.14	http://pfam.sanger.ac.uk/family/PF00080
PF03619.10	DUF300	Family	4		PF03619.10	http://pfam.sanger.ac.uk/family/PF03619
PF02535.16	Zip	Family	19		PF02535.16	http://pfam.sanger.ac.uk/family/PF02535
PF01023.13	S_100	Domain	27		PF01023.13	http://pfam.sanger.ac.uk/family/PF01023
PF09726.3	Macoilin	Family	1		PF09726.3	http://pfam.sanger.ac.uk/family/PF09726
PF05270.7	AbfB	Family	1		PF05270.7	http://pfam.sanger.ac.uk/family/PF05270
PF11968.2	DUF3321	Family	1		PF11968.2	http://pfam.sanger.ac.uk/family/PF11968
PF04376.7	ATE_N	Family	1		PF04376.7	http://pfam.sanger.ac.uk/family/PF04376
PF01246.14	Ribosomal_L24e	Family	2		PF01246.14	http://pfam.sanger.ac.uk/family/PF01246
PF12012.2	DUF3504	Family	6		PF12012.2	http://pfam.sanger.ac.uk/family/PF12012
PF09728.3	Taxilin	Family	4		PF09728.3	http://pfam.sanger.ac.uk/family/PF09728
PF04812.7	HNF-1B_C	Family	2		PF04812.7	http://pfam.sanger.ac.uk/family/PF04812
PF02207.14	zf-UBR	Family	6		PF02207.14	http://pfam.sanger.ac.uk/family/PF02207
PF03256.10	APC10	Family	6		PF03256.10	http://pfam.sanger.ac.uk/family/PF03256
PF03066.9	Nucleoplasmin	Family	3		PF03066.9	http://pfam.sanger.ac.uk/family/PF03066
PF08209.5	Sgf11	Family	1		PF08209.5	http://pfam.sanger.ac.uk/family/PF08209
PF12260.2	PIP49_C	Family	3		PF12260.2	http://pfam.sanger.ac.uk/family/PF12260
PF01092.13	Ribosomal_S6e	Family	1		PF01092.13	http://pfam.sanger.ac.uk/family/PF01092
PF00160.15	Pro_isomerase	Domain	25		PF00160.15	http://pfam.sanger.ac.uk/family/PF00160
PF03364.14	Polyketide_cyc	Family	2		PF03364.14	http://pfam.sanger.ac.uk/family/PF03364
PF00870.12	P53	Domain	3		PF00870.12	http://pfam.sanger.ac.uk/family/PF00870
PF10487.3	Nup188	Family	1		PF10487.3	http://pfam.sanger.ac.uk/family/PF10487
PF07531.8	TAFH	Family	5		PF07531.8	http://pfam.sanger.ac.uk/family/PF07531
PF10426.3	zf-RAG1	Domain	1		PF10426.3	http://pfam.sanger.ac.uk/family/PF10426
PF05741.7	zf-nanos	Family	3		PF05741.7	http://pfam.sanger.ac.uk/family/PF05741
PF05719.5	GPP34	Family	2		PF05719.5	http://pfam.sanger.ac.uk/family/PF05719
PF03261.9	CDK5_activator	Family	2		PF03261.9	http://pfam.sanger.ac.uk/family/PF03261
PF01531.10	Glyco_transf_11	Family	3		PF01531.10	http://pfam.sanger.ac.uk/family/PF01531
PF03344.9	Daxx	Family	5		PF03344.9	http://pfam.sanger.ac.uk/family/PF03344
PF02046.9	COX6A	Family	3		PF02046.9	http://pfam.sanger.ac.uk/family/PF02046
PF04699.8	P16-Arc	Domain	2		PF04699.8	http://pfam.sanger.ac.uk/family/PF04699
PF06419.5	COG6	Domain	1		PF06419.5	http://pfam.sanger.ac.uk/family/PF06419
PF04643.6	Motilin_assoc	Family	2		PF04643.6	http://pfam.sanger.ac.uk/family/PF04643
PF04137.9	ERO1	Family	2		PF04137.9	http://pfam.sanger.ac.uk/family/PF04137
PF03372.17	Exo_endo_phos	Domain	26		PF03372.17	http://pfam.sanger.ac.uk/family/PF03372
PF06839.6	zf-GRF	Domain	6		PF06839.6	http://pfam.sanger.ac.uk/family/PF06839
PF04597.8	Ribophorin_I	Family	1		PF04597.8	http://pfam.sanger.ac.uk/family/PF04597
PF00485.12	PRK	Domain	3		PF00485.12	http://pfam.sanger.ac.uk/family/PF00485
PF02750.8	Synapsin_C	Domain	3		PF02750.8	http://pfam.sanger.ac.uk/family/PF02750
PF00061.17	Lipocalin	Domain	30		PF00061.17	http://pfam.sanger.ac.uk/family/PF00061
PF00092.22	VWA	Domain	84		PF00092.22	http://pfam.sanger.ac.uk/family/PF00092
PF00123.14	Hormone_2	Family	6		PF00123.14	http://pfam.sanger.ac.uk/family/PF00123
PF11488.2	Lge1	Family	1		PF11488.2	http://pfam.sanger.ac.uk/family/PF11488
PF06631.5	DUF1154	Family	2		PF06631.5	http://pfam.sanger.ac.uk/family/PF06631
PF01414.13	DSL	Domain	4		PF01414.13	http://pfam.sanger.ac.uk/family/PF01414
PF01900.13	RNase_P_Rpp14	Family	2		PF01900.13	http://pfam.sanger.ac.uk/family/PF01900
PF09806.3	CDK2AP	Family	2		PF09806.3	http://pfam.sanger.ac.uk/family/PF09806
PF03517.7	ICln_channel	Family	1		PF03517.7	http://pfam.sanger.ac.uk/family/PF03517
PF07724.8	AAA_2	Domain	2		PF07724.8	http://pfam.sanger.ac.uk/family/PF07724
PF02271.10	UCR_14kD	Family	1		PF02271.10	http://pfam.sanger.ac.uk/family/PF02271
PF11548.2	Receptor_IA-2	Family	2		PF11548.2	http://pfam.sanger.ac.uk/family/PF11548
PF11601.2	Shal-type	Family	3		PF11601.2	http://pfam.sanger.ac.uk/family/PF11601
PF12809.1	Metallothi_Euk2	Family	1		PF12809.1	http://pfam.sanger.ac.uk/family/PF12809
PF10486.3	PI3K_1B_p101	Family	2		PF10486.3	http://pfam.sanger.ac.uk/family/PF10486
PF01619.12	Pro_dh	Family	1		PF01619.12	http://pfam.sanger.ac.uk/family/PF01619
PF08913.4	VBS	Domain	2		PF08913.4	http://pfam.sanger.ac.uk/family/PF08913
PF06827.8	zf-FPG_IleRS	Domain	1		PF06827.8	http://pfam.sanger.ac.uk/family/PF06827
PF02033.12	RBFA	Family	1		PF02033.12	http://pfam.sanger.ac.uk/family/PF02033
PF09184.5	PPP4R2	Family	2		PF09184.5	http://pfam.sanger.ac.uk/family/PF09184
PF03501.9	S10_plectin	Domain	3		PF03501.9	http://pfam.sanger.ac.uk/family/PF03501
PF04129.6	Vps52	Family	7		PF04129.6	http://pfam.sanger.ac.uk/family/PF04129
PF06003.6	SMN	Family	3		PF06003.6	http://pfam.sanger.ac.uk/family/PF06003
PF10272.3	Tmpp129	Family	1		PF10272.3	http://pfam.sanger.ac.uk/family/PF10272
PF03835.1	Rad4	Domain	1		PF03835.1	http://pfam.sanger.ac.uk/family/PF03835
PF05020.9	zf-NPL4	Family	1		PF05020.9	http://pfam.sanger.ac.uk/family/PF05020
PF09607.4	BrkDBD	Domain	1		PF09607.4	http://pfam.sanger.ac.uk/family/PF09607
PF09771.3	Tmemb_18A	Family	1		PF09771.3	http://pfam.sanger.ac.uk/family/PF09771
PF04194.7	PDCD2_C	Domain	2		PF04194.7	http://pfam.sanger.ac.uk/family/PF04194
PF06473.6	FGF-BP1	Family	3		PF06473.6	http://pfam.sanger.ac.uk/family/PF06473
PF00040.13	fn2	Domain	14		PF00040.13	http://pfam.sanger.ac.uk/family/PF00040
PF06375.5	BLVR	Family	1		PF06375.5	http://pfam.sanger.ac.uk/family/PF06375
PF00281.13	Ribosomal_L5	Domain	1		PF00281.13	http://pfam.sanger.ac.uk/family/PF00281
PF12016.2	Stonin2_N	Family	1		PF12016.2	http://pfam.sanger.ac.uk/family/PF12016
PF04658.7	TAFII55_N	Family	2		PF04658.7	http://pfam.sanger.ac.uk/family/PF04658
PF00278.16	Orn_DAP_Arg_deC	Domain	3		PF00278.16	http://pfam.sanger.ac.uk/family/PF00278
PF04142.9	Nuc_sug_transp	Family	5		PF04142.9	http://pfam.sanger.ac.uk/family/PF04142
PF04750.8	Far-17a_AIG1	Family	2		PF04750.8	http://pfam.sanger.ac.uk/family/PF04750
PF08517.6	AXH	Family	3		PF08517.6	http://pfam.sanger.ac.uk/family/PF08517
PF09765.3	WD-3	Family	1		PF09765.3	http://pfam.sanger.ac.uk/family/PF09765
PF01532.1	Glyco_hydro_47	Domain	7		PF01532.1	http://pfam.sanger.ac.uk/family/PF01532
PF09736.3	Bud13	Family	1		PF09736.3	http://pfam.sanger.ac.uk/family/PF09736
PF00264.14	Tyrosinase	Domain	3		PF00264.14	http://pfam.sanger.ac.uk/family/PF00264
PF12371.2	DUF3651	Family	2		PF12371.2	http://pfam.sanger.ac.uk/family/PF12371
PF00173.22	Cyt-b5	Domain	14		PF00173.22	http://pfam.sanger.ac.uk/family/PF00173
PF06293.8	Kdo	Family	1		PF06293.8	http://pfam.sanger.ac.uk/family/PF06293
PF08711.5	Med26	Domain	18		PF08711.5	http://pfam.sanger.ac.uk/family/PF08711
PF08659.4	KR	Family	1		PF08659.4	http://pfam.sanger.ac.uk/family/PF08659
PF03447.10	NAD_binding_3	Domain	1		PF03447.10	http://pfam.sanger.ac.uk/family/PF03447
PF00923.13	Transaldolase	Family	1		PF00923.13	http://pfam.sanger.ac.uk/family/PF00923
PF08205.6	C2-set_2	Domain	59		PF08205.6	http://pfam.sanger.ac.uk/family/PF08205
PF08449.5	UAA	Family	4		PF08449.5	http://pfam.sanger.ac.uk/family/PF08449
PF04191.7	PEMT	Family	1		PF04191.7	http://pfam.sanger.ac.uk/family/PF04191
PF01549.18	ShK	Domain	2		PF01549.18	http://pfam.sanger.ac.uk/family/PF01549
PF03849.8	Tfb2	Family	6		PF03849.8	http://pfam.sanger.ac.uk/family/PF03849
PF04825.7	Rad21_Rec8_N	Family	3		PF04825.7	http://pfam.sanger.ac.uk/family/PF04825
PF00534.14	Glycos_transf_1	Family	5		PF00534.14	http://pfam.sanger.ac.uk/family/PF00534
PF10408.3	Ufd2P_core	Family	2		PF10408.3	http://pfam.sanger.ac.uk/family/PF10408
PF12631.1	GTPase_Cys_C	Family	1		PF12631.1	http://pfam.sanger.ac.uk/family/PF12631
PF07651.10	ANTH	Domain	4		PF07651.10	http://pfam.sanger.ac.uk/family/PF07651
PF02070.9	NMU	Family	2		PF02070.9	http://pfam.sanger.ac.uk/family/PF02070
PF09110.5	HAND	Domain	2		PF09110.5	http://pfam.sanger.ac.uk/family/PF09110
PF03416.13	Peptidase_C54	Family	4		PF03416.13	http://pfam.sanger.ac.uk/family/PF03416
PF05511.5	ATP-synt_F6	Family	1		PF05511.5	http://pfam.sanger.ac.uk/family/PF05511
PF08068.6	DKCLD	Domain	1		PF08068.6	http://pfam.sanger.ac.uk/family/PF08068
PF02885.11	Glycos_trans_3N	Domain	1		PF02885.11	http://pfam.sanger.ac.uk/family/PF02885
PF05008.9	V-SNARE	Family	2		PF05008.9	http://pfam.sanger.ac.uk/family/PF05008
PF04081.7	DNA_pol_delta_4	Family	1		PF04081.7	http://pfam.sanger.ac.uk/family/PF04081
PF00245.14	Alk_phosphatase	Domain	4		PF00245.14	http://pfam.sanger.ac.uk/family/PF00245
PF05693.7	Glycogen_syn	Family	2		PF05693.7	http://pfam.sanger.ac.uk/family/PF05693
PF02760.9	HIN	Family	4		PF02760.9	http://pfam.sanger.ac.uk/family/PF02760
PF07941.5	K_channel_TID	Family	1		PF07941.5	http://pfam.sanger.ac.uk/family/PF07941
PF00174.13	Oxidored_molyb	Domain	1		PF00174.13	http://pfam.sanger.ac.uk/family/PF00174
PF08742.5	C8	Domain	39		PF08742.5	http://pfam.sanger.ac.uk/family/PF08742
PF11573.2	Med23	Family	1		PF11573.2	http://pfam.sanger.ac.uk/family/PF11573
PF01596.11	Methyltransf_3	Domain	3		PF01596.11	http://pfam.sanger.ac.uk/family/PF01596
PF07114.5	DUF1370	Family	2		PF07114.5	http://pfam.sanger.ac.uk/family/PF07114
PF05296.7	TAS2R	Family	20		PF05296.7	http://pfam.sanger.ac.uk/family/PF05296
PF01694.16	Rhomboid	Family	9		PF01694.16	http://pfam.sanger.ac.uk/family/PF01694
PF00670.15	AdoHcyase_NAD	Domain	3		PF00670.15	http://pfam.sanger.ac.uk/family/PF00670
PF01795.13	Methyltransf_5	Family	2		PF01795.13	http://pfam.sanger.ac.uk/family/PF01795
PF08752.4	Gamma-COP	Domain	1		PF08752.4	http://pfam.sanger.ac.uk/family/PF08752
PF08081.5	RBM1CTR	Family	10		PF08081.5	http://pfam.sanger.ac.uk/family/PF08081
PF10277.3	Frag1	Family	6		PF10277.3	http://pfam.sanger.ac.uk/family/PF10277
PF03878.9	YIF1	Family	2		PF03878.9	http://pfam.sanger.ac.uk/family/PF03878
PF05255.5	UPF0220	Family	2		PF05255.5	http://pfam.sanger.ac.uk/family/PF05255
PF01413.13	C4	Domain	6		PF01413.13	http://pfam.sanger.ac.uk/family/PF01413
PF00653.15	BIR	Domain	7		PF00653.15	http://pfam.sanger.ac.uk/family/PF00653
PF02935.10	COX7C	Family	1		PF02935.10	http://pfam.sanger.ac.uk/family/PF02935
PF11819.2	DUF3338	Family	4		PF11819.2	http://pfam.sanger.ac.uk/family/PF11819
PF03762.11	VOMI	Family	1		PF03762.11	http://pfam.sanger.ac.uk/family/PF03762
PF12304.2	BCLP	Family	2		PF12304.2	http://pfam.sanger.ac.uk/family/PF12304
PF11770.2	GAPT	Family	1		PF11770.2	http://pfam.sanger.ac.uk/family/PF11770
PF03253.8	UT	Family	2		PF03253.8	http://pfam.sanger.ac.uk/family/PF03253
PF09755.3	DUF2046	Family	1		PF09755.3	http://pfam.sanger.ac.uk/family/PF09755
PF12333.2	Ipi1_N	Family	1		PF12333.2	http://pfam.sanger.ac.uk/family/PF12333
PF01722.12	BolA	Family	4		PF01722.12	http://pfam.sanger.ac.uk/family/PF01722
PF02919.9	Topoisom_I_N	Family	2		PF02919.9	http://pfam.sanger.ac.uk/family/PF02919
PF00350.17	Dynamin_N	Family	15		PF00350.17	http://pfam.sanger.ac.uk/family/PF00350
PF09240.4	IL6Ra-bind	Domain	11		PF09240.4	http://pfam.sanger.ac.uk/family/PF09240
PF01008.11	IF-2B	Family	4		PF01008.11	http://pfam.sanger.ac.uk/family/PF01008
PF12847.1	Methyltransf_18	Domain	5		PF12847.1	http://pfam.sanger.ac.uk/family/PF12847
PF08839.5	CDT1	Domain	1		PF08839.5	http://pfam.sanger.ac.uk/family/PF08839
PF01843.13	DIL	Family	6		PF01843.13	http://pfam.sanger.ac.uk/family/PF01843
PF00751.12	DM	Family	7		PF00751.12	http://pfam.sanger.ac.uk/family/PF00751
PF12999.1	PRKCSH-like	Family	1		PF12999.1	http://pfam.sanger.ac.uk/family/PF12999
PF05007.7	Mannosyl_trans	Family	1		PF05007.7	http://pfam.sanger.ac.uk/family/PF05007
PF01271.11	Granin	Family	3		PF01271.11	http://pfam.sanger.ac.uk/family/PF01271
PF11095.2	Gemin7	Family	1		PF11095.2	http://pfam.sanger.ac.uk/family/PF11095
PF00191.14	Annexin	Family	14		PF00191.14	http://pfam.sanger.ac.uk/family/PF00191
PF06462.6	Hyd_WA	Family	3		PF06462.6	http://pfam.sanger.ac.uk/family/PF06462
PF02174.11	IRS	Domain	14		PF02174.11	http://pfam.sanger.ac.uk/family/PF02174
PF05348.5	UMP1	Family	1		PF05348.5	http://pfam.sanger.ac.uk/family/PF05348
PF01940.10	DUF92	Family	1		PF01940.10	http://pfam.sanger.ac.uk/family/PF01940
PF05060.8	MGAT2	Family	1		PF05060.8	http://pfam.sanger.ac.uk/family/PF05060
PF06448.5	DUF1081	Family	1		PF06448.5	http://pfam.sanger.ac.uk/family/PF06448
PF01396.13	zf-C4_Topoisom	Family	1		PF01396.13	http://pfam.sanger.ac.uk/family/PF01396
PF10036.3	RLL	Family	1		PF10036.3	http://pfam.sanger.ac.uk/family/PF10036
PF08035.5	Op_neuropeptide	Family	1		PF08035.5	http://pfam.sanger.ac.uk/family/PF08035
PF00875.12	DNA_photolyase	Domain	2		PF00875.12	http://pfam.sanger.ac.uk/family/PF00875
PF01956.10	DUF106	Family	2		PF01956.10	http://pfam.sanger.ac.uk/family/PF01956
PF05625.5	PAXNEB	Family	1		PF05625.5	http://pfam.sanger.ac.uk/family/PF05625
PF04072.8	LCM	Family	2		PF04072.8	http://pfam.sanger.ac.uk/family/PF04072
PF06071.7	YchF-GTPase_C	Domain	1		PF06071.7	http://pfam.sanger.ac.uk/family/PF06071
PF02836.11	Glyco_hydro_2_C	Domain	4		PF02836.11	http://pfam.sanger.ac.uk/family/PF02836
PF09783.3	Vac_ImportDeg	Family	1		PF09783.3	http://pfam.sanger.ac.uk/family/PF09783
PF05161.7	MOFRL	Family	1		PF05161.7	http://pfam.sanger.ac.uk/family/PF05161
PF05502.7	Dynactin_p62	Family	1		PF05502.7	http://pfam.sanger.ac.uk/family/PF05502
PF08999.4	SP_C-Propep	Domain	1		PF08999.4	http://pfam.sanger.ac.uk/family/PF08999
PF02140.12	Gal_Lectin	Family	5		PF02140.12	http://pfam.sanger.ac.uk/family/PF02140
PF02368.12	Big_2	Family	2		PF02368.12	http://pfam.sanger.ac.uk/family/PF02368
PF11708.2	Slu7	Domain	1		PF11708.2	http://pfam.sanger.ac.uk/family/PF11708
PF00579.19	tRNA-synt_1b	Family	5		PF00579.19	http://pfam.sanger.ac.uk/family/PF00579
PF07359.5	LEAP-2	Family	1		PF07359.5	http://pfam.sanger.ac.uk/family/PF07359
PF00643.18	zf-B_box	Domain	117		PF00643.18	http://pfam.sanger.ac.uk/family/PF00643
PF00219.12	IGFBP	Domain	17		PF00219.12	http://pfam.sanger.ac.uk/family/PF00219
PF03803.9	Scramblase	Family	5		PF03803.9	http://pfam.sanger.ac.uk/family/PF03803
PF05478.5	Prominin	Family	2		PF05478.5	http://pfam.sanger.ac.uk/family/PF05478
PF11562.2	EDC3_LSm	Family	1		PF11562.2	http://pfam.sanger.ac.uk/family/PF11562
PF09416.4	UPF1_Zn_bind	Domain	1		PF09416.4	http://pfam.sanger.ac.uk/family/PF09416
PF02761.8	Cbl_N2	Domain	3		PF02761.8	http://pfam.sanger.ac.uk/family/PF02761
PF01079.14	Hint	Family	3		PF01079.14	http://pfam.sanger.ac.uk/family/PF01079
PF08271.6	TF_Zn_Ribbon	Domain	4		PF08271.6	http://pfam.sanger.ac.uk/family/PF08271
PF00494.13	SQS_PSY	Domain	2		PF00494.13	http://pfam.sanger.ac.uk/family/PF00494
PF03455.13	dDENN	Domain	16		PF03455.13	http://pfam.sanger.ac.uk/family/PF03455
PF07000.5	DUF1308	Family	1		PF07000.5	http://pfam.sanger.ac.uk/family/PF07000
PF02180.11	BH4	Family	3		PF02180.11	http://pfam.sanger.ac.uk/family/PF02180
PF05221.11	AdoHcyase	Domain	3		PF05221.11	http://pfam.sanger.ac.uk/family/PF05221
PF01279.11	Parathyroid	Family	2		PF01279.11	http://pfam.sanger.ac.uk/family/PF01279
PF08755.5	YccV-like	Domain	1		PF08755.5	http://pfam.sanger.ac.uk/family/PF08755
PF02661.12	Fic	Family	1		PF02661.12	http://pfam.sanger.ac.uk/family/PF02661
PF01749.14	IBB	Family	8		PF01749.14	http://pfam.sanger.ac.uk/family/PF01749
PF01655.12	Ribosomal_L32e	Family	3		PF01655.12	http://pfam.sanger.ac.uk/family/PF01655
PF05090.8	VKG_Carbox	Family	1		PF05090.8	http://pfam.sanger.ac.uk/family/PF05090
PF01536.1	SAM_decarbox	Family	1		PF01536.1	http://pfam.sanger.ac.uk/family/PF01536
PF06239.5	ECSIT	Family	1		PF06239.5	http://pfam.sanger.ac.uk/family/PF06239
PF02607.11	B12-binding_2	Domain	1		PF02607.11	http://pfam.sanger.ac.uk/family/PF02607
PF01055.20	Glyco_hydro_31	Family	6		PF01055.20	http://pfam.sanger.ac.uk/family/PF01055
PF06346.6	Drf_FH1	Family	2		PF06346.6	http://pfam.sanger.ac.uk/family/PF06346
PF11521.2	TFIIE-A_C-term	Family	1		PF11521.2	http://pfam.sanger.ac.uk/family/PF11521
PF00676.14	E1_dh	Family	6		PF00676.14	http://pfam.sanger.ac.uk/family/PF00676
PF08620.4	RPAP1_C	Family	1		PF08620.4	http://pfam.sanger.ac.uk/family/PF08620
PF04275.8	P-mevalo_kinase	Family	1		PF04275.8	http://pfam.sanger.ac.uk/family/PF04275
PF03137.14	OATP	Family	12		PF03137.14	http://pfam.sanger.ac.uk/family/PF03137
PF11538.2	Snurportin1	Family	1		PF11538.2	http://pfam.sanger.ac.uk/family/PF11538
PF08596.4	Lgl_C	Family	2		PF08596.4	http://pfam.sanger.ac.uk/family/PF08596
PF07681.6	DoxX	Family	1		PF07681.6	http://pfam.sanger.ac.uk/family/PF07681
PF04882.6	Peroxin-3	Family	1		PF04882.6	http://pfam.sanger.ac.uk/family/PF04882
PF03083.10	MtN3_slv	Family	1		PF03083.10	http://pfam.sanger.ac.uk/family/PF03083
PF05474.5	Semenogelin	Family	2		PF05474.5	http://pfam.sanger.ac.uk/family/PF05474
PF00453.12	Ribosomal_L20	Family	1		PF00453.12	http://pfam.sanger.ac.uk/family/PF00453
PF10561.3	UPF0565	Family	1		PF10561.3	http://pfam.sanger.ac.uk/family/PF10561
PF00235.13	Profilin	Domain	4		PF00235.13	http://pfam.sanger.ac.uk/family/PF00235
PF12254.2	DNA_pol_alpha_N	Family	1		PF12254.2	http://pfam.sanger.ac.uk/family/PF12254
PF00650.14	CRAL_TRIO	Domain	20		PF00650.14	http://pfam.sanger.ac.uk/family/PF00650
PF04568.6	IATP	Family	1		PF04568.6	http://pfam.sanger.ac.uk/family/PF04568
PF01875.11	Memo	Family	1		PF01875.11	http://pfam.sanger.ac.uk/family/PF01875
PF10392.3	COG5	Family	1		PF10392.3	http://pfam.sanger.ac.uk/family/PF10392
PF01189.11	Nol1_Nop2_Fmu	Family	8		PF01189.11	http://pfam.sanger.ac.uk/family/PF01189
PF09415.4	CENP-X	Family	1		PF09415.4	http://pfam.sanger.ac.uk/family/PF09415
PF00852.13	Glyco_transf_10	Family	8		PF00852.13	http://pfam.sanger.ac.uk/family/PF00852
PF00250.12	Fork_head	Domain	48		PF00250.12	http://pfam.sanger.ac.uk/family/PF00250
PF01266.18	DAO	Domain	11		PF01266.18	http://pfam.sanger.ac.uk/family/PF01266
PF08778.4	HIF-1a_CTAD	Domain	2		PF08778.4	http://pfam.sanger.ac.uk/family/PF08778
PF00001.15	7tm_1	Family	780		PF00001.15	http://pfam.sanger.ac.uk/family/PF00001
PF07815.8	Abi_HHR	Family	3		PF07815.8	http://pfam.sanger.ac.uk/family/PF07815
PF12480.2	DUF3699	Family	10		PF12480.2	http://pfam.sanger.ac.uk/family/PF12480
PF10421.3	OAS1_C	Domain	6		PF10421.3	http://pfam.sanger.ac.uk/family/PF10421
PF05700.5	BCAS2	Family	1		PF05700.5	http://pfam.sanger.ac.uk/family/PF05700
PF03662.8	Glyco_hydro_79n	Domain	2		PF03662.8	http://pfam.sanger.ac.uk/family/PF03662
PF10357.3	Kin17_mid	Family	1		PF10357.3	http://pfam.sanger.ac.uk/family/PF10357
PF00364.16	Biotin_lipoyl	Domain	9		PF00364.16	http://pfam.sanger.ac.uk/family/PF00364
PF12180.2	EABR	Domain	2		PF12180.2	http://pfam.sanger.ac.uk/family/PF12180
PF01145.19	Band_7	Family	18		PF01145.19	http://pfam.sanger.ac.uk/family/PF01145
PF05753.8	TRAP_beta	Family	1		PF05753.8	http://pfam.sanger.ac.uk/family/PF05753
PF06189.6	5-nucleotidase	Family	2		PF06189.6	http://pfam.sanger.ac.uk/family/PF06189
PF10192.3	GpcrRhopsn4	Family	2		PF10192.3	http://pfam.sanger.ac.uk/family/PF10192
PF01368.14	DHH	Family	1		PF01368.14	http://pfam.sanger.ac.uk/family/PF01368
PF01709.14	DUF28	Family	1		PF01709.14	http://pfam.sanger.ac.uk/family/PF01709
PF05652.6	DcpS	Family	1		PF05652.6	http://pfam.sanger.ac.uk/family/PF05652
PF04421.7	Mss4	Domain	1		PF04421.7	http://pfam.sanger.ac.uk/family/PF04421
PF00861.16	Ribosomal_L18p	Family	2		PF00861.16	http://pfam.sanger.ac.uk/family/PF00861
PF01137.15	RTC	Domain	2		PF01137.15	http://pfam.sanger.ac.uk/family/PF01137
PF08366.7	LLGL	Family	4		PF08366.7	http://pfam.sanger.ac.uk/family/PF08366
PF01963.11	TraB	Family	2		PF01963.11	http://pfam.sanger.ac.uk/family/PF01963
PF11980.2	DUF3481	Family	2		PF11980.2	http://pfam.sanger.ac.uk/family/PF11980
PF07412.6	Geminin	Family	2		PF07412.6	http://pfam.sanger.ac.uk/family/PF07412
PF12394.2	DUF3657	Family	2		PF12394.2	http://pfam.sanger.ac.uk/family/PF12394
PF12372.2	DUF3652	Family	1		PF12372.2	http://pfam.sanger.ac.uk/family/PF12372
PF09787.3	Golgin_A5	Family	2		PF09787.3	http://pfam.sanger.ac.uk/family/PF09787
PF11879.2	DUF3399	Family	3		PF11879.2	http://pfam.sanger.ac.uk/family/PF11879
PF04098.9	Rad52_Rad22	Family	2		PF04098.9	http://pfam.sanger.ac.uk/family/PF04098
PF08167.6	RIX1	Domain	1		PF08167.6	http://pfam.sanger.ac.uk/family/PF08167
PF03853.9	YjeF_N	Family	3		PF03853.9	http://pfam.sanger.ac.uk/family/PF03853
PF00487.18	FA_desaturase	Domain	8		PF00487.18	http://pfam.sanger.ac.uk/family/PF00487
PF00060.20	Lig_chan	Family	18		PF00060.20	http://pfam.sanger.ac.uk/family/PF00060
PF00433.18	Pkinase_C	Family	36		PF00433.18	http://pfam.sanger.ac.uk/family/PF00433
PF00736.13	EF1_GNE	Domain	2		PF00736.13	http://pfam.sanger.ac.uk/family/PF00736
PF10208.3	Armet	Family	2		PF10208.3	http://pfam.sanger.ac.uk/family/PF10208
PF04446.6	Thg1	Family	1		PF04446.6	http://pfam.sanger.ac.uk/family/PF04446
PF00727.12	IL4	Domain	1		PF00727.12	http://pfam.sanger.ac.uk/family/PF00727
PF09034.4	TRADD_N	Domain	1		PF09034.4	http://pfam.sanger.ac.uk/family/PF09034
PF05536.5	Neurochondrin	Family	1		PF05536.5	http://pfam.sanger.ac.uk/family/PF05536
PF11532.2	HnRNP_M	Family	1		PF11532.2	http://pfam.sanger.ac.uk/family/PF11532
PF02375.11	JmjN	Family	10		PF02375.11	http://pfam.sanger.ac.uk/family/PF02375
PF04100.6	Vps53_N	Family	1		PF04100.6	http://pfam.sanger.ac.uk/family/PF04100
PF02803.12	Thiolase_C	Domain	6		PF02803.12	http://pfam.sanger.ac.uk/family/PF02803
PF11470.2	TUG	Family	1		PF11470.2	http://pfam.sanger.ac.uk/family/PF11470
PF08510.6	PIG-P	Family	1		PF08510.6	http://pfam.sanger.ac.uk/family/PF08510
PF07159.6	DUF1394	Family	2		PF07159.6	http://pfam.sanger.ac.uk/family/PF07159
PF00564.18	PB1	Domain	13		PF00564.18	http://pfam.sanger.ac.uk/family/PF00564
PF08166.6	NUC202	Domain	1		PF08166.6	http://pfam.sanger.ac.uk/family/PF08166
PF00410.13	Ribosomal_S8	Domain	3		PF00410.13	http://pfam.sanger.ac.uk/family/PF00410
PF07693.8	KAP_NTPase	Domain	2		PF07693.8	http://pfam.sanger.ac.uk/family/PF07693
PF01812.14	5-FTHF_cyc-lig	Family	2		PF01812.14	http://pfam.sanger.ac.uk/family/PF01812
PF00723.1	Glyco_hydro_15	Family	3		PF00723.1	http://pfam.sanger.ac.uk/family/PF00723
PF12090.2	Spt20	Family	1		PF12090.2	http://pfam.sanger.ac.uk/family/PF12090
PF01090.13	Ribosomal_S19e	Family	1		PF01090.13	http://pfam.sanger.ac.uk/family/PF01090
PF08499.6	PDEase_I_N	Family	3		PF08499.6	http://pfam.sanger.ac.uk/family/PF08499
PF00688.12	TGFb_propeptide	Family	28		PF00688.12	http://pfam.sanger.ac.uk/family/PF00688
PF01191.13	RNA_pol_Rpb5_C	Domain	1		PF01191.13	http://pfam.sanger.ac.uk/family/PF01191
PF03435.12	Saccharop_dh	Family	2		PF03435.12	http://pfam.sanger.ac.uk/family/PF03435
PF07539.6	DRIM	Family	1		PF07539.6	http://pfam.sanger.ac.uk/family/PF07539
PF11543.2	UN_NPL4	Family	1		PF11543.2	http://pfam.sanger.ac.uk/family/PF11543
PF12719.1	Cnd3	Family	1		PF12719.1	http://pfam.sanger.ac.uk/family/PF12719
PF12610.2	SOCS	Family	2		PF12610.2	http://pfam.sanger.ac.uk/family/PF12610
PF04572.6	Gb3_synth	Family	2		PF04572.6	http://pfam.sanger.ac.uk/family/PF04572
PF08434.5	CLCA_N	Family	3		PF08434.5	http://pfam.sanger.ac.uk/family/PF08434
PF07392.6	P19Arf_N	Family	1		PF07392.6	http://pfam.sanger.ac.uk/family/PF07392
PF12832.1	MFS_1_like	Domain	2		PF12832.1	http://pfam.sanger.ac.uk/family/PF12832
PF09138.5	Urm1	Family	1		PF09138.5	http://pfam.sanger.ac.uk/family/PF09138
PF05021.9	NPL4	Family	1		PF05021.9	http://pfam.sanger.ac.uk/family/PF05021
PF12934.1	FTO_CTD	Domain	1		PF12934.1	http://pfam.sanger.ac.uk/family/PF12934
PF11620.2	GABP-alpha	Family	1		PF11620.2	http://pfam.sanger.ac.uk/family/PF11620
PF00324.15	AA_permease	Family	22		PF00324.15	http://pfam.sanger.ac.uk/family/PF00324
PF00459.19	Inositol_P	Family	5		PF00459.19	http://pfam.sanger.ac.uk/family/PF00459
PF01149.18	Fapy_DNA_glyco	Domain	2		PF01149.18	http://pfam.sanger.ac.uk/family/PF01149
PF01868.10	UPF0086	Family	1		PF01868.10	http://pfam.sanger.ac.uk/family/PF01868
PF01416.14	PseudoU_synth_1	Domain	3		PF01416.14	http://pfam.sanger.ac.uk/family/PF01416
PF00521.1	DNA_topoisoIV	Family	2		PF00521.1	http://pfam.sanger.ac.uk/family/PF00521
PF04034.7	DUF367	Family	1		PF04034.7	http://pfam.sanger.ac.uk/family/PF04034
PF01323.14	DSBA	Domain	1		PF01323.14	http://pfam.sanger.ac.uk/family/PF01323
PF10608.3	MAGUK_N_PEST	Domain	4		PF10608.3	http://pfam.sanger.ac.uk/family/PF10608
PF07810.7	TMC	Domain	8		PF07810.7	http://pfam.sanger.ac.uk/family/PF07810
PF07648.9	Kazal_2	Domain	37		PF07648.9	http://pfam.sanger.ac.uk/family/PF07648
PF04389.1	Peptidase_M28	Family	11		PF04389.1	http://pfam.sanger.ac.uk/family/PF04389
PF01066.15	CDP-OH_P_transf	Family	5		PF01066.15	http://pfam.sanger.ac.uk/family/PF01066
PF00468.11	Ribosomal_L34	Family	1		PF00468.11	http://pfam.sanger.ac.uk/family/PF00468
PF09164.4	VitD-bind_III	Domain	1		PF09164.4	http://pfam.sanger.ac.uk/family/PF09164
PF02284.10	COX5A	Domain	1		PF02284.10	http://pfam.sanger.ac.uk/family/PF02284
PF11262.2	Tho2	Family	1		PF11262.2	http://pfam.sanger.ac.uk/family/PF11262
PF11768.2	DUF3312	Family	1		PF11768.2	http://pfam.sanger.ac.uk/family/PF11768
PF03172.7	Sp100	Domain	5		PF03172.7	http://pfam.sanger.ac.uk/family/PF03172
PF00255.13	GSHPx	Family	8		PF00255.13	http://pfam.sanger.ac.uk/family/PF00255
PF05089.6	NAGLU	Domain	1		PF05089.6	http://pfam.sanger.ac.uk/family/PF05089
PF05873.6	Mt_ATP-synt_D	Family	1		PF05873.6	http://pfam.sanger.ac.uk/family/PF05873
PF11229.2	DUF3028	Family	1		PF11229.2	http://pfam.sanger.ac.uk/family/PF11229
PF05300.5	DUF737	Family	2		PF05300.5	http://pfam.sanger.ac.uk/family/PF05300
PF02223.11	Thymidylate_kin	Domain	2		PF02223.11	http://pfam.sanger.ac.uk/family/PF02223
PF02254.12	TrkA_N	Domain	1		PF02254.12	http://pfam.sanger.ac.uk/family/PF02254
PF12936.1	Kri1_C	Family	1		PF12936.1	http://pfam.sanger.ac.uk/family/PF12936
PF02359.12	CDC48_N	Domain	2		PF02359.12	http://pfam.sanger.ac.uk/family/PF02359
PF12627.1	PolyA_pol_RNAbd	Domain	1		PF12627.1	http://pfam.sanger.ac.uk/family/PF12627
PF00588.13	SpoU_methylase	Family	3		PF00588.13	http://pfam.sanger.ac.uk/family/PF00588
PF02939.10	UcrQ	Family	1		PF02939.10	http://pfam.sanger.ac.uk/family/PF02939
PF00891.12	Methyltransf_2	Family	2		PF00891.12	http://pfam.sanger.ac.uk/family/PF00891
PF06246.6	Isy1	Family	2		PF06246.6	http://pfam.sanger.ac.uk/family/PF06246
PF01822.13	WSC	Family	5		PF01822.13	http://pfam.sanger.ac.uk/family/PF01822
PF02800.14	Gp_dh_C	Domain	3		PF02800.14	http://pfam.sanger.ac.uk/family/PF02800
PF05721.7	PhyH	Family	2		PF05721.7	http://pfam.sanger.ac.uk/family/PF05721
PF04628.7	Sedlin_N	Family	2		PF04628.7	http://pfam.sanger.ac.uk/family/PF04628
PF12397.2	U3snoRNP10	Family	1		PF12397.2	http://pfam.sanger.ac.uk/family/PF12397
PF03024.8	Folate_rec	Family	8		PF03024.8	http://pfam.sanger.ac.uk/family/PF03024
PF12901.1	SUZ-C	Domain	2		PF12901.1	http://pfam.sanger.ac.uk/family/PF12901
PF03073.9	TspO_MBR	Family	2		PF03073.9	http://pfam.sanger.ac.uk/family/PF03073
PF01071.13	GARS_A	Domain	1		PF01071.13	http://pfam.sanger.ac.uk/family/PF01071
PF00354.11	Pentaxin	Domain	10		PF00354.11	http://pfam.sanger.ac.uk/family/PF00354
PF03015.13	Sterile	Family	2		PF03015.13	http://pfam.sanger.ac.uk/family/PF03015
PF01451.15	LMWPc	Domain	1		PF01451.15	http://pfam.sanger.ac.uk/family/PF01451
PF10541.3	KASH	Domain	4		PF10541.3	http://pfam.sanger.ac.uk/family/PF10541
PF12231.2	Rif1_N	Family	1		PF12231.2	http://pfam.sanger.ac.uk/family/PF12231
PF09766.3	FimP	Family	1		PF09766.3	http://pfam.sanger.ac.uk/family/PF09766
PF02540.11	NAD_synthase	Domain	2		PF02540.11	http://pfam.sanger.ac.uk/family/PF02540
PF01530.12	zf-C2HC	Family	9		PF01530.12	http://pfam.sanger.ac.uk/family/PF01530
PF09398.4	FOP_dimer	Domain	2		PF09398.4	http://pfam.sanger.ac.uk/family/PF09398
PF07807.5	RED_C	Family	1		PF07807.5	http://pfam.sanger.ac.uk/family/PF07807
PF00525.12	Crystallin	Family	3		PF00525.12	http://pfam.sanger.ac.uk/family/PF00525
PF06079.5	Apyrase	Family	1		PF06079.5	http://pfam.sanger.ac.uk/family/PF06079
PF04037.7	DUF382	Family	1		PF04037.7	http://pfam.sanger.ac.uk/family/PF04037
PF00450.16	Peptidase_S10	Domain	3		PF00450.16	http://pfam.sanger.ac.uk/family/PF00450
PF02185.10	HR1	Family	7		PF02185.10	http://pfam.sanger.ac.uk/family/PF02185
PF02545.8	Maf	Domain	1		PF02545.8	http://pfam.sanger.ac.uk/family/PF02545
PF01209.12	Ubie_methyltran	Family	1		PF01209.12	http://pfam.sanger.ac.uk/family/PF01209
PF00439.19	Bromodomain	Domain	44		PF00439.19	http://pfam.sanger.ac.uk/family/PF00439
PF04691.6	ApoC-I	Family	1		PF04691.6	http://pfam.sanger.ac.uk/family/PF04691
PF01527.14	HTH_Tnp_1	Family	1		PF01527.14	http://pfam.sanger.ac.uk/family/PF01527
PF01231.12	IDO	Family	1		PF01231.12	http://pfam.sanger.ac.uk/family/PF01231
PF12067.2	DUF3547	Family	3		PF12067.2	http://pfam.sanger.ac.uk/family/PF12067
PF12474.2	PKK	Family	2		PF12474.2	http://pfam.sanger.ac.uk/family/PF12474
PF02578.9	Cu-oxidase_4	Family	1		PF02578.9	http://pfam.sanger.ac.uk/family/PF02578
PF08658.4	Rad54_N	Family	1		PF08658.4	http://pfam.sanger.ac.uk/family/PF08658
PF09291.4	DUF1968	Domain	1		PF09291.4	http://pfam.sanger.ac.uk/family/PF09291
PF11559.2	ADIP	Family	1		PF11559.2	http://pfam.sanger.ac.uk/family/PF11559
PF08772.5	NOB1_Zn_bind	Domain	1		PF08772.5	http://pfam.sanger.ac.uk/family/PF08772
PF11605.2	Vps36_ESCRT-II	Family	1		PF11605.2	http://pfam.sanger.ac.uk/family/PF11605
PF10491.3	Nrf1_DNA-bind	Family	1		PF10491.3	http://pfam.sanger.ac.uk/family/PF10491
PF00193.11	Xlink	Domain	14		PF00193.11	http://pfam.sanger.ac.uk/family/PF00193
PF12130.2	DUF3585	Domain	8		PF12130.2	http://pfam.sanger.ac.uk/family/PF12130
PF03535.7	Paxillin	Family	2		PF03535.7	http://pfam.sanger.ac.uk/family/PF03535
PF03016.9	Exostosin	Family	5		PF03016.9	http://pfam.sanger.ac.uk/family/PF03016
PF02199.9	SapA	Family	5		PF02199.9	http://pfam.sanger.ac.uk/family/PF02199
PF08288.6	PIGA	Family	1		PF08288.6	http://pfam.sanger.ac.uk/family/PF08288
PF06098.5	Radial_spoke_3	Family	1		PF06098.5	http://pfam.sanger.ac.uk/family/PF06098
PF01172.12	SBDS	Family	1		PF01172.12	http://pfam.sanger.ac.uk/family/PF01172
PF12739.1	TRAPPC-Trs85	Family	1		PF12739.1	http://pfam.sanger.ac.uk/family/PF12739
PF08347.5	CTNNB1_binding	Family	4		PF08347.5	http://pfam.sanger.ac.uk/family/PF08347
PF00014.17	Kunitz_BPTI	Domain	19		PF00014.17	http://pfam.sanger.ac.uk/family/PF00014
PF01612.14	DNA_pol_A_exo1	Domain	5		PF01612.14	http://pfam.sanger.ac.uk/family/PF01612
PF08785.5	Ku_PK_bind	Domain	1		PF08785.5	http://pfam.sanger.ac.uk/family/PF08785
PF12885.1	TORC_M	Family	3		PF12885.1	http://pfam.sanger.ac.uk/family/PF12885
PF00876.12	Innexin	Family	3		PF00876.12	http://pfam.sanger.ac.uk/family/PF00876
PF07888.5	CALCOCO1	Family	3		PF07888.5	http://pfam.sanger.ac.uk/family/PF07888
PF03131.11	bZIP_Maf	Family	7		PF03131.11	http://pfam.sanger.ac.uk/family/PF03131
PF02159.9	Oest_recep	Family	1		PF02159.9	http://pfam.sanger.ac.uk/family/PF02159
PF08542.5	Rep_fac_C	Family	3		PF08542.5	http://pfam.sanger.ac.uk/family/PF08542
PF00200.17	Disintegrin	Domain	23		PF00200.17	http://pfam.sanger.ac.uk/family/PF00200
PF01483.14	P_proprotein	Family	7		PF01483.14	http://pfam.sanger.ac.uk/family/PF01483
PF00465.13	Fe-ADH	Family	1		PF00465.13	http://pfam.sanger.ac.uk/family/PF00465
PF00329.13	Complex1_30kDa	Family	1		PF00329.13	http://pfam.sanger.ac.uk/family/PF00329
PF04617.7	Hox9_act	Family	4		PF04617.7	http://pfam.sanger.ac.uk/family/PF04617
PF11566.2	PI31_Prot_N	Family	2		PF11566.2	http://pfam.sanger.ac.uk/family/PF11566
PF09727.3	CortBP2	Family	4		PF09727.3	http://pfam.sanger.ac.uk/family/PF09727
PF10493.3	Rod_C	Domain	1		PF10493.3	http://pfam.sanger.ac.uk/family/PF10493
PF10244.3	MRP-L51	Family	1		PF10244.3	http://pfam.sanger.ac.uk/family/PF10244
PF05197.7	TRIC	Family	2		PF05197.7	http://pfam.sanger.ac.uk/family/PF05197
PF09286.5	Pro-kuma_activ	Domain	1		PF09286.5	http://pfam.sanger.ac.uk/family/PF09286
PF06664.6	MIG-14_Wnt-bd	Family	2		PF06664.6	http://pfam.sanger.ac.uk/family/PF06664
PF08584.5	Ribonuc_P_40	Family	1		PF08584.5	http://pfam.sanger.ac.uk/family/PF08584
PF07741.7	BRF1	Family	1		PF07741.7	http://pfam.sanger.ac.uk/family/PF07741
PF03368.8	dsRNA_bind	Domain	1		PF03368.8	http://pfam.sanger.ac.uk/family/PF03368
PF03694.7	Erg28	Family	1		PF03694.7	http://pfam.sanger.ac.uk/family/PF03694
PF09992.3	DUF2233	Family	1		PF09992.3	http://pfam.sanger.ac.uk/family/PF09992
PF04905.7	NCD2	Family	2		PF04905.7	http://pfam.sanger.ac.uk/family/PF04905
PF06371.7	Drf_GBD	Domain	9		PF06371.7	http://pfam.sanger.ac.uk/family/PF06371
PF00566.12	TBC	Family	50		PF00566.12	http://pfam.sanger.ac.uk/family/PF00566
PF10629.3	DUF2475	Family	3		PF10629.3	http://pfam.sanger.ac.uk/family/PF10629
PF08007.6	Cupin_4	Family	6		PF08007.6	http://pfam.sanger.ac.uk/family/PF08007
PF00858.18	ASC	Family	8		PF00858.18	http://pfam.sanger.ac.uk/family/PF00858
PF00201.12	UDPGT	Family	22		PF00201.12	http://pfam.sanger.ac.uk/family/PF00201
PF02044.11	Bombesin	Family	2		PF02044.11	http://pfam.sanger.ac.uk/family/PF02044
PF00708.12	Acylphosphatase	Domain	2		PF00708.12	http://pfam.sanger.ac.uk/family/PF00708
PF01630.12	Glyco_hydro_56	Domain	5		PF01630.12	http://pfam.sanger.ac.uk/family/PF01630
PF10631.3	DUF2477	Family	1		PF10631.3	http://pfam.sanger.ac.uk/family/PF10631
PF03765.9	CRAL_TRIO_N	Domain	12		PF03765.9	http://pfam.sanger.ac.uk/family/PF03765
PF06441.6	EHN	Family	1		PF06441.6	http://pfam.sanger.ac.uk/family/PF06441
PF06858.8	NOG1	Family	1		PF06858.8	http://pfam.sanger.ac.uk/family/PF06858
PF00626.16	Gelsolin	Domain	14		PF00626.16	http://pfam.sanger.ac.uk/family/PF00626
PF05346.5	DUF747	Family	1		PF05346.5	http://pfam.sanger.ac.uk/family/PF05346
PF04629.8	ICA69	Domain	2		PF04629.8	http://pfam.sanger.ac.uk/family/PF04629
PF05219.6	DREV	Family	1		PF05219.6	http://pfam.sanger.ac.uk/family/PF05219
PF07986.6	TBCC	Domain	3		PF07986.6	http://pfam.sanger.ac.uk/family/PF07986
PF01284.17	MARVEL	Domain	22		PF01284.17	http://pfam.sanger.ac.uk/family/PF01284
PF08976.5	DUF1880	Domain	1		PF08976.5	http://pfam.sanger.ac.uk/family/PF08976
PF03190.9	DUF255	Family	1		PF03190.9	http://pfam.sanger.ac.uk/family/PF03190
PF00886.13	Ribosomal_S16	Family	1		PF00886.13	http://pfam.sanger.ac.uk/family/PF00886
PF06990.5	Gal-3-0_sulfotr	Family	4		PF06990.5	http://pfam.sanger.ac.uk/family/PF06990
PF01080.11	Presenilin	Family	2		PF01080.11	http://pfam.sanger.ac.uk/family/PF01080
PF01669.11	Myelin_MBP	Family	1		PF01669.11	http://pfam.sanger.ac.uk/family/PF01669
PF06825.6	HSBP1	Family	3		PF06825.6	http://pfam.sanger.ac.uk/family/PF06825
PF01966.16	HD	Family	3		PF01966.16	http://pfam.sanger.ac.uk/family/PF01966
PF03145.10	Sina	Family	3		PF03145.10	http://pfam.sanger.ac.uk/family/PF03145
PF12923.1	RRP7	Family	1		PF12923.1	http://pfam.sanger.ac.uk/family/PF12923
PF05127.8	DUF699	Domain	1		PF05127.8	http://pfam.sanger.ac.uk/family/PF05127
PF11461.2	RILP	Family	3		PF11461.2	http://pfam.sanger.ac.uk/family/PF11461
PF12807.1	eIF3_p135	Family	1		PF12807.1	http://pfam.sanger.ac.uk/family/PF12807
PF10184.3	DUF2358	Family	7		PF10184.3	http://pfam.sanger.ac.uk/family/PF10184
PF12316.2	Dsh_C	Family	3		PF12316.2	http://pfam.sanger.ac.uk/family/PF12316
PF04845.7	PurA	Family	3		PF04845.7	http://pfam.sanger.ac.uk/family/PF04845
PF08442.4	ATP-grasp_2	Domain	3		PF08442.4	http://pfam.sanger.ac.uk/family/PF08442
PF06418.8	CTP_synth_N	Family	2		PF06418.8	http://pfam.sanger.ac.uk/family/PF06418
PF06736.5	DUF1211	Family	1		PF06736.5	http://pfam.sanger.ac.uk/family/PF06736
PF02934.9	GatB_N	Domain	1		PF02934.9	http://pfam.sanger.ac.uk/family/PF02934
PF03792.7	PBC	Family	10		PF03792.7	http://pfam.sanger.ac.uk/family/PF03792
PF07555.7	NAGidase	Family	1		PF07555.7	http://pfam.sanger.ac.uk/family/PF07555
PF01729.13	QRPTase_C	Domain	1		PF01729.13	http://pfam.sanger.ac.uk/family/PF01729
PF01585.17	G-patch	Family	27		PF01585.17	http://pfam.sanger.ac.uk/family/PF01585
PF01259.12	SAICAR_synt	Family	1		PF01259.12	http://pfam.sanger.ac.uk/family/PF01259
PF00679.18	EFG_C	Domain	6		PF00679.18	http://pfam.sanger.ac.uk/family/PF00679
PF11930.2	DUF3448	Family	4		PF11930.2	http://pfam.sanger.ac.uk/family/PF11930
PF01432.14	Peptidase_M3	Family	3		PF01432.14	http://pfam.sanger.ac.uk/family/PF01432
PF08952.5	DUF1866	Domain	2		PF08952.5	http://pfam.sanger.ac.uk/family/PF08952
PF00572.12	Ribosomal_L13	Family	4		PF00572.12	http://pfam.sanger.ac.uk/family/PF00572
PF12872.1	OST_LOTUS	Domain	3		PF12872.1	http://pfam.sanger.ac.uk/family/PF12872
PF02376.9	CUT	Domain	6		PF02376.9	http://pfam.sanger.ac.uk/family/PF02376
PF00062.14	Lys	Domain	9		PF00062.14	http://pfam.sanger.ac.uk/family/PF00062
PF02020.12	W2	Family	7		PF02020.12	http://pfam.sanger.ac.uk/family/PF02020
PF11643.2	VASP	Family	3		PF11643.2	http://pfam.sanger.ac.uk/family/PF11643
PF06699.5	PIG-F	Family	1		PF06699.5	http://pfam.sanger.ac.uk/family/PF06699
PF01663.16	Phosphodiest	Family	10		PF01663.16	http://pfam.sanger.ac.uk/family/PF01663
PF02089.1	Palm_thioest	Domain	9		PF02089.1	http://pfam.sanger.ac.uk/family/PF02089
PF06201.7	PITH	Family	2		PF06201.7	http://pfam.sanger.ac.uk/family/PF06201
PF02485.15	Branch	Family	8		PF02485.15	http://pfam.sanger.ac.uk/family/PF02485
PF05195.10	AMP_N	Domain	2		PF05195.10	http://pfam.sanger.ac.uk/family/PF05195
PF04427.12	Brix	Domain	6		PF04427.12	http://pfam.sanger.ac.uk/family/PF04427
PF06959.5	RecQ5	Family	1		PF06959.5	http://pfam.sanger.ac.uk/family/PF06959
PF12202.2	OSR1_C	Domain	6		PF12202.2	http://pfam.sanger.ac.uk/family/PF12202
PF09332.5	Mcm10	Domain	1		PF09332.5	http://pfam.sanger.ac.uk/family/PF09332
PF06244.6	DUF1014	Family	1		PF06244.6	http://pfam.sanger.ac.uk/family/PF06244
PF01074.16	Glyco_hydro_38	Domain	5		PF01074.16	http://pfam.sanger.ac.uk/family/PF01074
PF00780.16	CNH	Family	15		PF00780.16	http://pfam.sanger.ac.uk/family/PF00780
PF02882.13	THF_DHG_CYH_C	Domain	4		PF02882.13	http://pfam.sanger.ac.uk/family/PF02882
PF07479.8	NAD_Gly3P_dh_C	Domain	2		PF07479.8	http://pfam.sanger.ac.uk/family/PF07479
PF02637.12	GatB_Yqey	Domain	1		PF02637.12	http://pfam.sanger.ac.uk/family/PF02637
PF07738.7	Sad1_UNC	Family	7		PF07738.7	http://pfam.sanger.ac.uk/family/PF07738
PF04402.8	SIMPL	Family	1		PF04402.8	http://pfam.sanger.ac.uk/family/PF04402
PF02965.11	Met_synt_B12	Domain	1		PF02965.11	http://pfam.sanger.ac.uk/family/PF02965
PF06367.10	Drf_FH3	Domain	9		PF06367.10	http://pfam.sanger.ac.uk/family/PF06367
PF04718.9	ATP-synt_G	Family	1		PF04718.9	http://pfam.sanger.ac.uk/family/PF04718
PF07052.5	Hep_59	Family	1		PF07052.5	http://pfam.sanger.ac.uk/family/PF07052
PF08430.6	Fork_head_N	Family	3		PF08430.6	http://pfam.sanger.ac.uk/family/PF08430
PF00018.22	SH3_1	Domain	146		PF00018.22	http://pfam.sanger.ac.uk/family/PF00018
PF04152.8	Mre11_DNA_bind	Domain	1		PF04152.8	http://pfam.sanger.ac.uk/family/PF04152
PF00834.13	Ribul_P_3_epim	Domain	1		PF00834.13	http://pfam.sanger.ac.uk/family/PF00834
PF03051.1	Peptidase_C1_2	Family	1		PF03051.1	http://pfam.sanger.ac.uk/family/PF03051
PF05351.5	GMP_PDE_delta	Family	3		PF05351.5	http://pfam.sanger.ac.uk/family/PF05351
PF08910.4	DUF1855	Family	1		PF08910.4	http://pfam.sanger.ac.uk/family/PF08910
PF08621.4	RPAP1_N	Family	1		PF08621.4	http://pfam.sanger.ac.uk/family/PF08621
PF00625.15	Guanylate_kin	Family	25		PF00625.15	http://pfam.sanger.ac.uk/family/PF00625
PF01007.14	IRK	Family	15		PF01007.14	http://pfam.sanger.ac.uk/family/PF01007
PF06617.7	M-inducer_phosp	Family	3		PF06617.7	http://pfam.sanger.ac.uk/family/PF06617
PF04005.6	Hus1	Family	2		PF04005.6	http://pfam.sanger.ac.uk/family/PF04005
PF09068.5	efhand_1	Domain	6		PF09068.5	http://pfam.sanger.ac.uk/family/PF09068
PF04734.1	Ceramidase_alk	Family	3		PF04734.1	http://pfam.sanger.ac.uk/family/PF04734
PF10266.3	Strumpellin	Family	1		PF10266.3	http://pfam.sanger.ac.uk/family/PF10266
PF04931.7	DNA_pol_phi	Family	1		PF04931.7	http://pfam.sanger.ac.uk/family/PF04931
PF07973.8	tRNA_SAD	Domain	6		PF07973.8	http://pfam.sanger.ac.uk/family/PF07973
PF02010.9	REJ	Family	6		PF02010.9	http://pfam.sanger.ac.uk/family/PF02010
PF02126.12	PTE	Domain	1		PF02126.12	http://pfam.sanger.ac.uk/family/PF02126
PF01380.16	SIS	Family	2		PF01380.16	http://pfam.sanger.ac.uk/family/PF01380
PF10650.3	zf-C3H1	Domain	1		PF10650.3	http://pfam.sanger.ac.uk/family/PF10650
PF08938.4	DUF1916	Domain	1		PF08938.4	http://pfam.sanger.ac.uk/family/PF08938
PF01192.16	RNA_pol_Rpb6	Family	1		PF01192.16	http://pfam.sanger.ac.uk/family/PF01192
PF09341.4	Pcc1	Family	4		PF09341.4	http://pfam.sanger.ac.uk/family/PF09341
PF05378.7	Hydant_A_N	Family	1		PF05378.7	http://pfam.sanger.ac.uk/family/PF05378
PF00441.1	Acyl-CoA_dh_1	Domain	13		PF00441.1	http://pfam.sanger.ac.uk/family/PF00441
PF00037.21	Fer4	Domain	1		PF00037.21	http://pfam.sanger.ac.uk/family/PF00037
PF11936.2	DUF3454	Family	3		PF11936.2	http://pfam.sanger.ac.uk/family/PF11936
PF08511.5	COQ9	Domain	1		PF08511.5	http://pfam.sanger.ac.uk/family/PF08511
PF05679.10	CHGN	Family	8		PF05679.10	http://pfam.sanger.ac.uk/family/PF05679
PF01798.12	Nop	Family	3		PF01798.12	http://pfam.sanger.ac.uk/family/PF01798
PF02617.11	ClpS	Family	2		PF02617.11	http://pfam.sanger.ac.uk/family/PF02617
PF11509.2	Telomere_Pot1	Family	1		PF11509.2	http://pfam.sanger.ac.uk/family/PF11509
PF00078.21	RVT_1	Family	1		PF00078.21	http://pfam.sanger.ac.uk/family/PF00078
PF00169.23	PH	Domain	196		PF00169.23	http://pfam.sanger.ac.uk/family/PF00169
PF11793.2	FANCL_C	Domain	2		PF11793.2	http://pfam.sanger.ac.uk/family/PF11793
PF09324.4	DUF1981	Family	4		PF09324.4	http://pfam.sanger.ac.uk/family/PF09324
PF01263.1	Aldose_epim	Family	1		PF01263.1	http://pfam.sanger.ac.uk/family/PF01263
PF12265.2	CAF1C_H4-bd	Family	3		PF12265.2	http://pfam.sanger.ac.uk/family/PF12265
PF12717.1	Cnd1	Family	3		PF12717.1	http://pfam.sanger.ac.uk/family/PF12717
PF10469.3	AKAP7_NLS	Domain	2		PF10469.3	http://pfam.sanger.ac.uk/family/PF10469
PF01393.13	Chromo_shadow	Domain	3		PF01393.13	http://pfam.sanger.ac.uk/family/PF01393
PF01770.12	Folate_carrier	Family	4		PF01770.12	http://pfam.sanger.ac.uk/family/PF01770
PF10174.3	Cast	Family	2		PF10174.3	http://pfam.sanger.ac.uk/family/PF10174
PF08409.5	DUF1736	Family	4		PF08409.5	http://pfam.sanger.ac.uk/family/PF08409
PF00013.23	KH_1	Domain	35		PF00013.23	http://pfam.sanger.ac.uk/family/PF00013
PF02971.8	FTCD	Domain	1		PF02971.8	http://pfam.sanger.ac.uk/family/PF02971
PF07679.10	I-set	Domain	271		PF07679.10	http://pfam.sanger.ac.uk/family/PF07679
PF00396.12	Granulin	Family	1		PF00396.12	http://pfam.sanger.ac.uk/family/PF00396
PF00020.12	TNFR_c6	Domain	19		PF00020.12	http://pfam.sanger.ac.uk/family/PF00020
PF00143.13	Interferon	Domain	17		PF00143.13	http://pfam.sanger.ac.uk/family/PF00143
PF00454.21	PI3_PI4_kinase	Family	18		PF00454.21	http://pfam.sanger.ac.uk/family/PF00454
PF10243.3	MIP-T3	Family	1		PF10243.3	http://pfam.sanger.ac.uk/family/PF10243
PF12064.2	DUF3544	Family	1		PF12064.2	http://pfam.sanger.ac.uk/family/PF12064
PF02926.11	THUMP	Domain	3		PF02926.11	http://pfam.sanger.ac.uk/family/PF02926
PF08412.4	Ion_trans_N	Family	4		PF08412.4	http://pfam.sanger.ac.uk/family/PF08412
PF07928.6	Vps54	Family	1		PF07928.6	http://pfam.sanger.ac.uk/family/PF07928
PF05025.7	RbsD_FucU	Family	1		PF05025.7	http://pfam.sanger.ac.uk/family/PF05025
PF01282.13	Ribosomal_S24e	Family	1		PF01282.13	http://pfam.sanger.ac.uk/family/PF01282
PF02024.9	Leptin	Domain	1		PF02024.9	http://pfam.sanger.ac.uk/family/PF02024
PF04667.11	Endosulfine	Family	3		PF04667.11	http://pfam.sanger.ac.uk/family/PF04667
PF08390.5	TRAM1	Family	3		PF08390.5	http://pfam.sanger.ac.uk/family/PF08390
PF01844.17	HNH	Family	1		PF01844.17	http://pfam.sanger.ac.uk/family/PF01844
PF08626.5	TRAPPC9-Trs120	Family	1		PF08626.5	http://pfam.sanger.ac.uk/family/PF08626
PF08190.6	PIH1	Family	4		PF08190.6	http://pfam.sanger.ac.uk/family/PF08190
PF12062.2	HSNSD	Family	4		PF12062.2	http://pfam.sanger.ac.uk/family/PF12062
PF00850.13	Hist_deacetyl	Domain	11		PF00850.13	http://pfam.sanger.ac.uk/family/PF00850
PF00072.18	Response_reg	Domain	2		PF00072.18	http://pfam.sanger.ac.uk/family/PF00072
PF01467.1	CTP_transf_2	Domain	7		PF01467.1	http://pfam.sanger.ac.uk/family/PF01467
PF11911.2	DUF3429	Family	1		PF11911.2	http://pfam.sanger.ac.uk/family/PF11911
PF04683.7	Proteasom_Rpn13	Family	1		PF04683.7	http://pfam.sanger.ac.uk/family/PF04683
PF04908.9	SH3BGR	Family	4		PF04908.9	http://pfam.sanger.ac.uk/family/PF04908
PF04579.6	Keratin_matx	Family	3		PF04579.6	http://pfam.sanger.ac.uk/family/PF04579
PF12710.1	HAD	Family	20		PF12710.1	http://pfam.sanger.ac.uk/family/PF12710
PF09058.4	L27_1	Domain	3		PF09058.4	http://pfam.sanger.ac.uk/family/PF09058
PF10147.3	CR6_interact	Family	1		PF10147.3	http://pfam.sanger.ac.uk/family/PF10147
PF02078.10	Synapsin	Domain	3		PF02078.10	http://pfam.sanger.ac.uk/family/PF02078
PF09790.3	Hyccin	Family	2		PF09790.3	http://pfam.sanger.ac.uk/family/PF09790
PF01423.16	LSM	Domain	25		PF01423.16	http://pfam.sanger.ac.uk/family/PF01423
PF10559.3	Plug_translocon	Domain	2		PF10559.3	http://pfam.sanger.ac.uk/family/PF10559
PF10490.3	Rb-bdg_C_Cenp-F	Domain	1		PF10490.3	http://pfam.sanger.ac.uk/family/PF10490
PF05196.7	PTN_MK_N	Domain	1		PF05196.7	http://pfam.sanger.ac.uk/family/PF05196
PF09770.3	PAT1	Family	2		PF09770.3	http://pfam.sanger.ac.uk/family/PF09770
PF10161.3	DDDD	Family	1		PF10161.3	http://pfam.sanger.ac.uk/family/PF10161
PF02146.1	SIR2	Family	7		PF02146.1	http://pfam.sanger.ac.uk/family/PF02146
PF10152.3	DUF2360	Family	1		PF10152.3	http://pfam.sanger.ac.uk/family/PF10152
PF00085.14	Thioredoxin	Domain	32		PF00085.14	http://pfam.sanger.ac.uk/family/PF00085
PF02234.13	CDI	Family	3		PF02234.13	http://pfam.sanger.ac.uk/family/PF02234
PF01938.14	TRAM	Domain	2		PF01938.14	http://pfam.sanger.ac.uk/family/PF01938
PF00638.12	Ran_BP1	Family	14		PF00638.12	http://pfam.sanger.ac.uk/family/PF00638
PF06701.7	MIB_HERC2	Domain	7		PF06701.7	http://pfam.sanger.ac.uk/family/PF06701
PF02176.12	zf-TRAF	Family	10		PF02176.12	http://pfam.sanger.ac.uk/family/PF02176
PF04836.6	IFRD_C	Family	2		PF04836.6	http://pfam.sanger.ac.uk/family/PF04836
PF09440.4	eIF3_N	Domain	1		PF09440.4	http://pfam.sanger.ac.uk/family/PF09440
PF04505.6	CD225	Family	14		PF04505.6	http://pfam.sanger.ac.uk/family/PF04505
PF00622.22	SPRY	Family	141		PF00622.22	http://pfam.sanger.ac.uk/family/PF00622
PF03099.13	BPL_LplA_LipB	Domain	3		PF03099.13	http://pfam.sanger.ac.uk/family/PF03099
PF08320.6	PIG-X	Domain	1		PF08320.6	http://pfam.sanger.ac.uk/family/PF08320
PF09072.4	TMA7	Family	1		PF09072.4	http://pfam.sanger.ac.uk/family/PF09072
PF05586.5	Ant_C	Family	2		PF05586.5	http://pfam.sanger.ac.uk/family/PF05586
PF00019.14	TGF_beta	Domain	37		PF00019.14	http://pfam.sanger.ac.uk/family/PF00019
PF06365.6	CD34_antigen	Family	3		PF06365.6	http://pfam.sanger.ac.uk/family/PF06365
PF04499.9	SAPS	Family	3		PF04499.9	http://pfam.sanger.ac.uk/family/PF04499
PF10312.3	Cactin_mid	Family	1		PF10312.3	http://pfam.sanger.ac.uk/family/PF10312
PF11918.2	DUF3436	Family	1		PF11918.2	http://pfam.sanger.ac.uk/family/PF11918
PF01946.11	Thi4	Family	2		PF01946.11	http://pfam.sanger.ac.uk/family/PF01946
PF04968.6	CHORD	Family	2		PF04968.6	http://pfam.sanger.ac.uk/family/PF04968
PF01401.12	Peptidase_M2	Family	2		PF01401.12	http://pfam.sanger.ac.uk/family/PF01401
PF00266.1	Aminotran_5	Domain	6		PF00266.1	http://pfam.sanger.ac.uk/family/PF00266
PF02161.9	Prog_receptor	Family	1		PF02161.9	http://pfam.sanger.ac.uk/family/PF02161
PF02961.8	BAF	Domain	2		PF02961.8	http://pfam.sanger.ac.uk/family/PF02961
PF02567.10	PhzC-PhzF	Family	1		PF02567.10	http://pfam.sanger.ac.uk/family/PF02567
PF07856.6	Orai-1	Family	3		PF07856.6	http://pfam.sanger.ac.uk/family/PF07856
PF02536.8	mTERF	Family	4		PF02536.8	http://pfam.sanger.ac.uk/family/PF02536
PF11759.2	KRTAP	Family	15		PF11759.2	http://pfam.sanger.ac.uk/family/PF11759
PF03348.9	Serinc	Family	5		PF03348.9	http://pfam.sanger.ac.uk/family/PF03348
PF05735.6	TSP_C	Family	5		PF05735.6	http://pfam.sanger.ac.uk/family/PF05735
PF12052.2	VGCC_beta4Aa_N	Domain	4		PF12052.2	http://pfam.sanger.ac.uk/family/PF12052
PF08474.5	MYT1	Family	3		PF08474.5	http://pfam.sanger.ac.uk/family/PF08474
PF10579.3	Rapsyn_N	Family	1		PF10579.3	http://pfam.sanger.ac.uk/family/PF10579
PF00865.12	Osteopontin	Family	1		PF00865.12	http://pfam.sanger.ac.uk/family/PF00865
PF06400.5	Alpha-2-MRAP_N	Domain	1		PF06400.5	http://pfam.sanger.ac.uk/family/PF06400
PF01365.15	RYDR_ITPR	Family	9		PF01365.15	http://pfam.sanger.ac.uk/family/PF01365
PF01233.13	NMT	Domain	2		PF01233.13	http://pfam.sanger.ac.uk/family/PF01233
PF11771.2	DUF3314	Family	1		PF11771.2	http://pfam.sanger.ac.uk/family/PF11771
PF08527.4	PAD_M	Domain	4		PF08527.4	http://pfam.sanger.ac.uk/family/PF08527
PF07147.6	PDCD9	Family	2		PF07147.6	http://pfam.sanger.ac.uk/family/PF07147
PF03483.11	B3_4	Domain	2		PF03483.11	http://pfam.sanger.ac.uk/family/PF03483
PF01087.1	GalP_UDP_transf	Domain	1		PF01087.1	http://pfam.sanger.ac.uk/family/PF01087
PF10254.3	Pacs-1	Family	2		PF10254.3	http://pfam.sanger.ac.uk/family/PF10254
PF09261.5	Alpha-mann_mid	Domain	5		PF09261.5	http://pfam.sanger.ac.uk/family/PF09261
PF07919.6	Gryzun	Family	1		PF07919.6	http://pfam.sanger.ac.uk/family/PF07919
PF00857.14	Isochorismatase	Family	2		PF00857.14	http://pfam.sanger.ac.uk/family/PF00857
PF08355.6	EF_assoc_1	Family	2		PF08355.6	http://pfam.sanger.ac.uk/family/PF08355
PF00634.12	BRCA2	Family	1		PF00634.12	http://pfam.sanger.ac.uk/family/PF00634
PF00735.12	Septin	Family	15		PF00735.12	http://pfam.sanger.ac.uk/family/PF00735
PF01992.10	vATP-synt_AC39	Family	2		PF01992.10	http://pfam.sanger.ac.uk/family/PF01992
PF12257.2	DUF3608	Family	1		PF12257.2	http://pfam.sanger.ac.uk/family/PF12257
PF04818.7	DUF618	Family	7		PF04818.7	http://pfam.sanger.ac.uk/family/PF04818
PF02891.14	zf-MIZ	Domain	6		PF02891.14	http://pfam.sanger.ac.uk/family/PF02891
PF06614.5	Neuromodulin	Family	1		PF06614.5	http://pfam.sanger.ac.uk/family/PF06614
PF00864.13	P2X_receptor	Family	7		PF00864.13	http://pfam.sanger.ac.uk/family/PF00864
PF02820.12	MBT	Family	9		PF02820.12	http://pfam.sanger.ac.uk/family/PF02820
PF05158.6	RNA_pol_Rpc34	Family	1		PF05158.6	http://pfam.sanger.ac.uk/family/PF05158
PF08615.5	RNase_H2_suC	Family	1		PF08615.5	http://pfam.sanger.ac.uk/family/PF08615
PF01667.11	Ribosomal_S27e	Family	3		PF01667.11	http://pfam.sanger.ac.uk/family/PF01667
PF00208.15	ELFV_dehydrog	Domain	2		PF00208.15	http://pfam.sanger.ac.uk/family/PF00208
PF00378.14	ECH	Family	17		PF00378.14	http://pfam.sanger.ac.uk/family/PF00378
PF01433.1	Peptidase_M1	Family	14		PF01433.1	http://pfam.sanger.ac.uk/family/PF01433
PF07259.6	ProSAAS	Family	1		PF07259.6	http://pfam.sanger.ac.uk/family/PF07259
PF03801.7	Ndc80_HEC	Family	1		PF03801.7	http://pfam.sanger.ac.uk/family/PF03801
PF02630.8	SCO1-SenC	Family	2		PF02630.8	http://pfam.sanger.ac.uk/family/PF02630
PF04731.6	Caudal_act	Family	3		PF04731.6	http://pfam.sanger.ac.uk/family/PF04731
PF00550.19	PP-binding	Domain	5		PF00550.19	http://pfam.sanger.ac.uk/family/PF00550
PF03645.7	Tctex-1	Family	6		PF03645.7	http://pfam.sanger.ac.uk/family/PF03645
PF06951.5	PLA2G12	Family	2		PF06951.5	http://pfam.sanger.ac.uk/family/PF06951
PF12432.2	DUF3677	Family	1		PF12432.2	http://pfam.sanger.ac.uk/family/PF12432
PF04379.8	DUF525	Family	1		PF04379.8	http://pfam.sanger.ac.uk/family/PF04379
PF05669.6	Med31	Family	1		PF05669.6	http://pfam.sanger.ac.uk/family/PF05669
PF02841.8	GBP_C	Domain	9		PF02841.8	http://pfam.sanger.ac.uk/family/PF02841
PF11957.2	efThoc1	Family	1		PF11957.2	http://pfam.sanger.ac.uk/family/PF11957
PF05208.7	ALG3	Family	1		PF05208.7	http://pfam.sanger.ac.uk/family/PF05208
PF01187.12	MIF	Domain	3		PF01187.12	http://pfam.sanger.ac.uk/family/PF01187
PF00790.13	VHS	Family	9		PF00790.13	http://pfam.sanger.ac.uk/family/PF00790
PF00480.14	ROK	Family	1		PF00480.14	http://pfam.sanger.ac.uk/family/PF00480
PF00225.17	Kinesin	Domain	45		PF00225.17	http://pfam.sanger.ac.uk/family/PF00225
PF01781.12	Ribosomal_L38e	Family	1		PF01781.12	http://pfam.sanger.ac.uk/family/PF01781
PF04117.6	Mpv17_PMP22	Family	2		PF04117.6	http://pfam.sanger.ac.uk/family/PF04117
PF04799.7	Fzo_mitofusin	Family	2		PF04799.7	http://pfam.sanger.ac.uk/family/PF04799
PF08210.5	APOBEC_N	Domain	15		PF08210.5	http://pfam.sanger.ac.uk/family/PF08210
PF04714.7	BCL_N	Family	3		PF04714.7	http://pfam.sanger.ac.uk/family/PF04714
PF02668.10	TauD	Family	2		PF02668.10	http://pfam.sanger.ac.uk/family/PF02668
PF04707.8	PRELI	Family	6		PF04707.8	http://pfam.sanger.ac.uk/family/PF04707
PF11717.2	Tudor-knot	Family	6		PF11717.2	http://pfam.sanger.ac.uk/family/PF11717
PF04161.7	Arv1	Family	1		PF04161.7	http://pfam.sanger.ac.uk/family/PF04161
PF03942.9	DTW	Domain	3		PF03942.9	http://pfam.sanger.ac.uk/family/PF03942
PF03946.8	Ribosomal_L11_N	Domain	2		PF03946.8	http://pfam.sanger.ac.uk/family/PF03946
PF12494.2	DUF3695	Family	1		PF12494.2	http://pfam.sanger.ac.uk/family/PF12494
PF02731.9	SKIP_SNW	Family	1		PF02731.9	http://pfam.sanger.ac.uk/family/PF02731
PF00833.12	Ribosomal_S17e	Family	5		PF00833.12	http://pfam.sanger.ac.uk/family/PF00833
PF09782.3	NDUF_B6	Family	1		PF09782.3	http://pfam.sanger.ac.uk/family/PF09782
PF04548.10	AIG1	Family	7		PF04548.10	http://pfam.sanger.ac.uk/family/PF04548
PF01704.12	UDPGP	Family	3		PF01704.12	http://pfam.sanger.ac.uk/family/PF01704
PF00081.16	Sod_Fe_N	Domain	1		PF00081.16	http://pfam.sanger.ac.uk/family/PF00081
PF08840.5	BAAT_C	Domain	5		PF08840.5	http://pfam.sanger.ac.uk/family/PF08840
PF11718.2	CPSF73-100_C	Domain	1		PF11718.2	http://pfam.sanger.ac.uk/family/PF11718
PF03670.7	UPF0184	Family	1		PF03670.7	http://pfam.sanger.ac.uk/family/PF03670
PF12774.1	AAA_6	Family	16		PF12774.1	http://pfam.sanger.ac.uk/family/PF12774
PF00801.14	PKD	Domain	10		PF00801.14	http://pfam.sanger.ac.uk/family/PF00801
PF04677.9	CwfJ_C_1	Family	2		PF04677.9	http://pfam.sanger.ac.uk/family/PF04677
PF02101.9	Ocular_alb	Family	1		PF02101.9	http://pfam.sanger.ac.uk/family/PF02101
PF05287.6	PMG	Family	13		PF05287.6	http://pfam.sanger.ac.uk/family/PF05287
PF03224.8	V-ATPase_H_N	Family	1		PF03224.8	http://pfam.sanger.ac.uk/family/PF03224
PF09030.4	Creb_binding	Domain	2		PF09030.4	http://pfam.sanger.ac.uk/family/PF09030
PF10391.3	DNA_pol_lambd_f	Domain	3		PF10391.3	http://pfam.sanger.ac.uk/family/PF10391
PF03360.10	Glyco_transf_43	Family	3		PF03360.10	http://pfam.sanger.ac.uk/family/PF03360
PF08969.5	DUF1873	Domain	1		PF08969.5	http://pfam.sanger.ac.uk/family/PF08969
PF01866.11	Diphthamide_syn	Family	2		PF01866.11	http://pfam.sanger.ac.uk/family/PF01866
PF05147.7	LANC_like	Family	3		PF05147.7	http://pfam.sanger.ac.uk/family/PF05147
PF03556.9	DUF298	Family	5		PF03556.9	http://pfam.sanger.ac.uk/family/PF03556
PF08597.4	eIF3_subunit	Family	1		PF08597.4	http://pfam.sanger.ac.uk/family/PF08597
PF10505.3	NARG2_C	Domain	1		PF10505.3	http://pfam.sanger.ac.uk/family/PF10505
PF05051.7	COX17	Family	1		PF05051.7	http://pfam.sanger.ac.uk/family/PF05051
PF01747.11	ATP-sulfurylase	Family	2		PF01747.11	http://pfam.sanger.ac.uk/family/PF01747
PF06472.9	ABC_membrane_2	Family	4		PF06472.9	http://pfam.sanger.ac.uk/family/PF06472
PF05191.8	ADK_lid	Domain	3		PF05191.8	http://pfam.sanger.ac.uk/family/PF05191
PF10606.3	GluR_Homer-bdg	Domain	2		PF10606.3	http://pfam.sanger.ac.uk/family/PF10606
PF00610.15	DEP	Domain	21		PF00610.15	http://pfam.sanger.ac.uk/family/PF00610
PF01336.19	tRNA_anti	Domain	11		PF01336.19	http://pfam.sanger.ac.uk/family/PF01336
PF03669.7	UPF0139	Family	1		PF03669.7	http://pfam.sanger.ac.uk/family/PF03669
PF10203.3	Pet191_N	Family	1		PF10203.3	http://pfam.sanger.ac.uk/family/PF10203
PF09014.4	Sushi_2	Domain	1		PF09014.4	http://pfam.sanger.ac.uk/family/PF09014
PF00753.21	Lactamase_B	Domain	10		PF00753.21	http://pfam.sanger.ac.uk/family/PF00753
PF00726.11	IL10	Domain	4		PF00726.11	http://pfam.sanger.ac.uk/family/PF00726
PF05761.8	5_nucleotid	Family	5		PF05761.8	http://pfam.sanger.ac.uk/family/PF05761
PF00838.11	TCTP	Domain	2		PF00838.11	http://pfam.sanger.ac.uk/family/PF00838
PF09404.4	DUF2003	Family	1		PF09404.4	http://pfam.sanger.ac.uk/family/PF09404
PF10500.3	SR-25	Family	1		PF10500.3	http://pfam.sanger.ac.uk/family/PF10500
PF05405.8	Mt_ATP-synt_B	Family	1		PF05405.8	http://pfam.sanger.ac.uk/family/PF05405
PF00530.12	SRCR	Domain	23		PF00530.12	http://pfam.sanger.ac.uk/family/PF00530
PF02887.10	PK_C	Domain	2		PF02887.10	http://pfam.sanger.ac.uk/family/PF02887
PF01108.11	Tissue_fac	Family	12		PF01108.11	http://pfam.sanger.ac.uk/family/PF01108
PF09111.4	SLIDE	Domain	2		PF09111.4	http://pfam.sanger.ac.uk/family/PF09111
PF00389.24	2-Hacid_dh	Domain	5		PF00389.24	http://pfam.sanger.ac.uk/family/PF00389
PF00832.14	Ribosomal_L39	Family	3		PF00832.14	http://pfam.sanger.ac.uk/family/PF00832
PF04424.7	DUF544	Family	2		PF04424.7	http://pfam.sanger.ac.uk/family/PF04424
PF01490.12	Aa_trans	Family	16		PF01490.12	http://pfam.sanger.ac.uk/family/PF01490
PF01016.13	Ribosomal_L27	Family	1		PF01016.13	http://pfam.sanger.ac.uk/family/PF01016
PF03489.11	SapB_2	Family	8		PF03489.11	http://pfam.sanger.ac.uk/family/PF03489
PF03071.9	GNT-I	Family	2		PF03071.9	http://pfam.sanger.ac.uk/family/PF03071
PF05804.6	KAP	Family	4		PF05804.6	http://pfam.sanger.ac.uk/family/PF05804
PF01176.13	eIF-1a	Domain	3		PF01176.13	http://pfam.sanger.ac.uk/family/PF01176
PF03800.8	Nuf2	Family	1		PF03800.8	http://pfam.sanger.ac.uk/family/PF03800
PF00352.15	TBP	Domain	3		PF00352.15	http://pfam.sanger.ac.uk/family/PF00352
PF03357.15	Snf7	Family	8		PF03357.15	http://pfam.sanger.ac.uk/family/PF03357
PF00580.15	UvrD-helicase	Family	2		PF00580.15	http://pfam.sanger.ac.uk/family/PF00580
PF00754.19	F5_F8_type_C	Domain	30		PF00754.19	http://pfam.sanger.ac.uk/family/PF00754
PF01491.10	Frataxin_Cyay	Domain	1		PF01491.10	http://pfam.sanger.ac.uk/family/PF01491
PF08625.5	Utp13	Domain	1		PF08625.5	http://pfam.sanger.ac.uk/family/PF08625
PF12145.2	Med12-LCEWAV	Domain	2		PF12145.2	http://pfam.sanger.ac.uk/family/PF12145
PF10288.3	DUF2392	Family	1		PF10288.3	http://pfam.sanger.ac.uk/family/PF10288
PF02410.9	DUF143	Family	1		PF02410.9	http://pfam.sanger.ac.uk/family/PF02410
PF03919.9	mRNA_cap_C	Domain	1		PF03919.9	http://pfam.sanger.ac.uk/family/PF03919
PF06916.7	DUF1279	Family	2		PF06916.7	http://pfam.sanger.ac.uk/family/PF06916
PF00994.18	MoCF_biosynth	Domain	3		PF00994.18	http://pfam.sanger.ac.uk/family/PF00994
PF09230.4	DFF40	Domain	1		PF09230.4	http://pfam.sanger.ac.uk/family/PF09230
PF05724.5	TPMT	Family	1		PF05724.5	http://pfam.sanger.ac.uk/family/PF05724
PF07786.6	DUF1624	Family	1		PF07786.6	http://pfam.sanger.ac.uk/family/PF07786
PF06388.5	DUF1075	Family	2		PF06388.5	http://pfam.sanger.ac.uk/family/PF06388
PF08487.4	VIT	Family	8		PF08487.4	http://pfam.sanger.ac.uk/family/PF08487
PF04724.7	Glyco_transf_17	Family	1		PF04724.7	http://pfam.sanger.ac.uk/family/PF04724
PF11414.2	Suppressor_APC	Family	9		PF11414.2	http://pfam.sanger.ac.uk/family/PF11414
PF10261.3	Scs3p	Family	2		PF10261.3	http://pfam.sanger.ac.uk/family/PF10261
PF04664.7	OGFr_N	Family	2		PF04664.7	http://pfam.sanger.ac.uk/family/PF04664
PF05915.6	DUF872	Family	2		PF05915.6	http://pfam.sanger.ac.uk/family/PF05915
PF00481.15	PP2C	Family	19		PF00481.15	http://pfam.sanger.ac.uk/family/PF00481
PF00261.14	Tropomyosin	Family	6		PF00261.14	http://pfam.sanger.ac.uk/family/PF00261
PF00282.13	Pyridoxal_deC	Family	9		PF00282.13	http://pfam.sanger.ac.uk/family/PF00282
[truncated: 2,245 more rows]

## Sheet: S4 ECM Associated Domains
Supplementary Spreadsheet S4: A list of Pfam-A domains and families found in ECM proteins.
Pfam ID	Name	Type	F_ecm
PF02199.9	SapA	Family	1		PF02199.9	http://pfam.sanger.ac.uk/family/PF02199
PF01821.12	ANATO	Domain	2		PF01821.12	http://pfam.sanger.ac.uk/family/PF01821
PF12799.1	LRR_4	Family	14		PF12799.1	http://pfam.sanger.ac.uk/family/PF12799
PF05184.9	SapB_1	Domain	1		PF05184.9	http://pfam.sanger.ac.uk/family/PF05184
PF00089.20	Trypsin	Domain	6		PF00089.20	http://pfam.sanger.ac.uk/family/PF00089
PF10591.3	SPARC_Ca_bdg	Domain	7		PF10591.3	http://pfam.sanger.ac.uk/family/PF10591
PF08742.5	C8	Domain	20		PF08742.5	http://pfam.sanger.ac.uk/family/PF08742
PF00110.13	wnt	Family	18		PF00110.13	http://pfam.sanger.ac.uk/family/PF00110
PF00629.17	MAM	Domain	2		PF00629.17	http://pfam.sanger.ac.uk/family/PF00629
PF00014.17	Kunitz_BPTI	Domain	5		PF00014.17	http://pfam.sanger.ac.uk/family/PF00014
PF05507.5	MAGP	Family	2		PF05507.5	http://pfam.sanger.ac.uk/family/PF05507
PF07546.7	EMI	Domain	7		PF07546.7	http://pfam.sanger.ac.uk/family/PF07546
PF09006.5	Surfac_D-trimer	Domain	1		PF09006.5	http://pfam.sanger.ac.uk/family/PF09006
PF08562.4	Crisp	Domain	1		PF08562.4	http://pfam.sanger.ac.uk/family/PF08562
PF01413.13	C4	Domain	6		PF01413.13	http://pfam.sanger.ac.uk/family/PF01413
PF00594.14	Gla	Domain	2		PF00594.14	http://pfam.sanger.ac.uk/family/PF00594
PF06702.6	DUF1193	Family	1		PF06702.6	http://pfam.sanger.ac.uk/family/PF06702
PF03171.14	2OG-FeII_Oxy	Domain	1		PF03171.14	http://pfam.sanger.ac.uk/family/PF03171
PF02014.10	Reeler	Family	2		PF02014.10	http://pfam.sanger.ac.uk/family/PF02014
PF03762.11	VOMI	Family	1		PF03762.11	http://pfam.sanger.ac.uk/family/PF03762
PF10515.3	APP_amyloid	Family	1		PF10515.3	http://pfam.sanger.ac.uk/family/PF10515
PF00341.11	PDGF	Domain	4		PF00341.11	http://pfam.sanger.ac.uk/family/PF00341
PF06470.7	SMC_hinge	Domain	1		PF06470.7	http://pfam.sanger.ac.uk/family/PF06470
PF00094.19	VWD	Family	22		PF00094.19	http://pfam.sanger.ac.uk/family/PF00094
PF00052.12	Laminin_B	Family	12		PF00052.12	http://pfam.sanger.ac.uk/family/PF00052
PF00262.12	Calreticulin	Family	1		PF00262.12	http://pfam.sanger.ac.uk/family/PF00262
PF00337.16	Gal-bind_lectin	Domain	1		PF00337.16	http://pfam.sanger.ac.uk/family/PF00337
PF00054.17	Laminin_G_1	Domain	8		PF00054.17	http://pfam.sanger.ac.uk/family/PF00054
PF02177.10	APP_N	Domain	1		PF02177.10	http://pfam.sanger.ac.uk/family/PF02177
PF06119.8	NIDO	Family	4		PF06119.8	http://pfam.sanger.ac.uk/family/PF06119
PF00431.14	CUB	Domain	4		PF00431.14	http://pfam.sanger.ac.uk/family/PF00431
PF01826.11	TIL	Domain	13		PF01826.11	http://pfam.sanger.ac.uk/family/PF01826
PF05782.5	ECM1	Family	1		PF05782.5	http://pfam.sanger.ac.uk/family/PF05782
PF01023.13	S_100	Domain	1		PF01023.13	http://pfam.sanger.ac.uk/family/PF01023
PF00084.14	Sushi	Domain	5		PF00084.14	http://pfam.sanger.ac.uk/family/PF00084
PF04692.7	PDGF_N	Family	1		PF04692.7	http://pfam.sanger.ac.uk/family/PF04692
PF05270.7	AbfB	Family	1		PF05270.7	http://pfam.sanger.ac.uk/family/PF05270
PF00051.12	Kringle	Domain	3		PF00051.12	http://pfam.sanger.ac.uk/family/PF00051
PF07679.10	I-set	Domain	9		PF07679.10	http://pfam.sanger.ac.uk/family/PF07679
PF00396.12	Granulin	Family	1		PF00396.12	http://pfam.sanger.ac.uk/family/PF00396
PF00688.12	TGFb_propeptide	Family	4		PF00688.12	http://pfam.sanger.ac.uk/family/PF00688
PF02463.13	SMC_N	Family	1		PF02463.13	http://pfam.sanger.ac.uk/family/PF02463
PF00074.14	RnaseA	Domain	1		PF00074.14	http://pfam.sanger.ac.uk/family/PF00074
PF08685.5	GON	Domain	2		PF08685.5	http://pfam.sanger.ac.uk/family/PF08685
PF00855.11	PWWP	Domain	1		PF00855.11	http://pfam.sanger.ac.uk/family/PF00855
PF00147.12	Fibrinogen_C	Domain	9		PF00147.12	http://pfam.sanger.ac.uk/family/PF00147
PF00088.12	Trefoil	Domain	1		PF00088.12	http://pfam.sanger.ac.uk/family/PF00088
PF03815.13	LCCL	Domain	3		PF03815.13	http://pfam.sanger.ac.uk/family/PF03815
PF00927.16	Transglut_C	Domain	1		PF00927.16	http://pfam.sanger.ac.uk/family/PF00927
PF05111.6	Amelin	Family	1		PF05111.6	http://pfam.sanger.ac.uk/family/PF05111
PF00095.15	WAP	Domain	2		PF00095.15	http://pfam.sanger.ac.uk/family/PF00095
PF00386.15	C1q	Domain	8		PF00386.15	http://pfam.sanger.ac.uk/family/PF00386
PF00191.14	Annexin	Family	1		PF00191.14	http://pfam.sanger.ac.uk/family/PF00191
PF00112.17	Peptidase_C1	Domain	2		PF00112.17	http://pfam.sanger.ac.uk/family/PF00112
PF06991.5	MFAP1_C	Family	1		PF06991.5	http://pfam.sanger.ac.uk/family/PF06991
PF01400.18	Astacin	Domain	1		PF01400.18	http://pfam.sanger.ac.uk/family/PF01400
PF00683.11	TB	Family	42		PF00683.11	http://pfam.sanger.ac.uk/family/PF00683
PF01390.14	SEA	Family	2		PF01390.14	http://pfam.sanger.ac.uk/family/PF01390
PF06121.8	DUF959	Domain	1		PF06121.8	http://pfam.sanger.ac.uk/family/PF06121
PF03572.1	Peptidase_S41	Family	1		PF03572.1	http://pfam.sanger.ac.uk/family/PF03572
PF01392.16	Fz	Family	2		PF01392.16	http://pfam.sanger.ac.uk/family/PF01392
PF06008.8	Laminin_I	Family	5		PF06008.8	http://pfam.sanger.ac.uk/family/PF06008
PF08702.4	Fib_alpha	Domain	1		PF08702.4	http://pfam.sanger.ac.uk/family/PF08702
PF12925.1	APP_E2	Domain	1		PF12925.1	http://pfam.sanger.ac.uk/family/PF12925
PF00061.17	Lipocalin	Domain	1		PF00061.17	http://pfam.sanger.ac.uk/family/PF00061
PF07648.9	Kazal_2	Domain	9		PF07648.9	http://pfam.sanger.ac.uk/family/PF07648
PF07474.6	G2F	Domain	3		PF07474.6	http://pfam.sanger.ac.uk/family/PF07474
PF06602.8	Myotub-related	Family	1		PF06602.8	http://pfam.sanger.ac.uk/family/PF06602
PF00965.11	TIMP	Family	4		PF00965.11	http://pfam.sanger.ac.uk/family/PF00965
PF01562.13	Pep_M12B_propep	Family	18		PF01562.13	http://pfam.sanger.ac.uk/family/PF01562
PF00092.22	VWA	Domain	24		PF00092.22	http://pfam.sanger.ac.uk/family/PF00092
PF00055.11	Laminin_N	Family	15		PF00055.11	http://pfam.sanger.ac.uk/family/PF00055
PF01186.11	Lysyl_oxidase	Family	4		PF01186.11	http://pfam.sanger.ac.uk/family/PF01186
PF12661.1	hEGF	Domain	6		PF12661.1	http://pfam.sanger.ac.uk/family/PF12661
PF08999.4	SP_C-Propep	Domain	1		PF08999.4	http://pfam.sanger.ac.uk/family/PF08999
PF07707.9	BACK	Domain	1		PF07707.9	http://pfam.sanger.ac.uk/family/PF07707
PF00041.15	fn3	Domain	20		PF00041.15	http://pfam.sanger.ac.uk/family/PF00041
PF02210.18	Laminin_G_2	Domain	11		PF02210.18	http://pfam.sanger.ac.uk/family/PF02210
PF00595.18	PDZ	Domain	1		PF00595.18	http://pfam.sanger.ac.uk/family/PF00595	*note PDZ appears in ERBB2IP, annotated in GO as associated to the basement membrane. However, this annotation may be in error (see discussion)
PF00039.12	fn1	Domain	4		PF00039.12	http://pfam.sanger.ac.uk/family/PF00039
PF01471.12	PG_binding_1	Domain	20		PF01471.12	http://pfam.sanger.ac.uk/family/PF01471
PF07263.5	DMP1	Family	1		PF07263.5	http://pfam.sanger.ac.uk/family/PF07263
PF00059.15	Lectin_C	Domain	8		PF00059.15	http://pfam.sanger.ac.uk/family/PF00059
PF12924.1	APP_Cu_bd	Domain	1		PF12924.1	http://pfam.sanger.ac.uk/family/PF12924
PF07175.5	Osteoregulin	Family	1		PF07175.5	http://pfam.sanger.ac.uk/family/PF07175
PF00219.12	IGFBP	Domain	4		PF00219.12	http://pfam.sanger.ac.uk/family/PF00219
PF01462.12	LRRNT	Family	11		PF01462.12	http://pfam.sanger.ac.uk/family/PF01462
PF00413.1	Peptidase_M10	Domain	23		PF00413.1	http://pfam.sanger.ac.uk/family/PF00413
PF07974.7	EGF_2	Domain	12		PF07974.7	http://pfam.sanger.ac.uk/family/PF07974
PF00167.12	FGF	Domain	1		PF00167.12	http://pfam.sanger.ac.uk/family/PF00167
PF06468.7	Spond_N	Family	2		PF06468.7	http://pfam.sanger.ac.uk/family/PF06468
PF00090.13	TSP_1	Family	56		PF00090.13	http://pfam.sanger.ac.uk/family/PF00090
PF12947.1	EGF_3	Domain	4		PF12947.1	http://pfam.sanger.ac.uk/family/PF12947
PF07645.9	EGF_CA	Domain	68		PF07645.9	http://pfam.sanger.ac.uk/family/PF07645
PF00050.15	Kazal_1	Domain	5		PF00050.15	http://pfam.sanger.ac.uk/family/PF00050
PF00868.14	Transglut_N	Domain	1		PF00868.14	http://pfam.sanger.ac.uk/family/PF00868
PF11598.2	COMP	Family	3		PF11598.2	http://pfam.sanger.ac.uk/family/PF11598
PF00040.13	fn2	Domain	4		PF00040.13	http://pfam.sanger.ac.uk/family/PF00040
PF10393.3	Matrilin_ccoil	Domain	3		PF10393.3	http://pfam.sanger.ac.uk/family/PF10393
PF11857.2	DUF3377	Family	4		PF11857.2	http://pfam.sanger.ac.uk/family/PF11857
PF01410.12	COLFI	Family	11		PF01410.12	http://pfam.sanger.ac.uk/family/PF01410
PF06009.6	Laminin_II	Family	5		PF06009.6	http://pfam.sanger.ac.uk/family/PF06009
PF07324.5	DGCR6	Family	1		PF07324.5	http://pfam.sanger.ac.uk/family/PF07324
PF00188.20	CAP	Domain	2		PF00188.20	http://pfam.sanger.ac.uk/family/PF00188
PF00704.22	Glyco_hydro_18	Domain	1		PF00704.22	http://pfam.sanger.ac.uk/family/PF00704
PF10511.3	Cementoin	Family	1		PF10511.3	http://pfam.sanger.ac.uk/family/PF10511
PF05986.8	ADAM_spacer1	Family	22		PF05986.8	http://pfam.sanger.ac.uk/family/PF05986
PF00019.14	TGF_beta	Domain	4		PF00019.14	http://pfam.sanger.ac.uk/family/PF00019
PF00530.12	SRCR	Domain	3		PF00530.12	http://pfam.sanger.ac.uk/family/PF00530
PF00053.18	Laminin_EGF	Family	32		PF00053.18	http://pfam.sanger.ac.uk/family/PF00053
PF04089.8	BRICHOS	Domain	1		PF04089.8	http://pfam.sanger.ac.uk/family/PF04089
PF00024.20	PAN_1	Domain	1		PF00024.20	http://pfam.sanger.ac.uk/family/PF00024
PF08674.4	AChE_tetra	Domain	1		PF08674.4	http://pfam.sanger.ac.uk/family/PF08674
PF11918.2	DUF3436	Family	1		PF11918.2	http://pfam.sanger.ac.uk/family/PF11918
PF09289.4	FOLN	Domain	2		PF09289.4	http://pfam.sanger.ac.uk/family/PF09289
PF03489.11	SapB_2	Family	1		PF03489.11	http://pfam.sanger.ac.uk/family/PF03489
PF00008.21	EGF	Domain	17		PF00008.21	http://pfam.sanger.ac.uk/family/PF00008
PF03146.9	NtA	Domain	1		PF03146.9	http://pfam.sanger.ac.uk/family/PF03146
PF00100.17	Zona_pellucida	Family	5		PF00100.17	http://pfam.sanger.ac.uk/family/PF00100
PF00135.22	COesterase	Domain	1		PF00135.22	http://pfam.sanger.ac.uk/family/PF00135
PF00048.14	IL8	Domain	2		PF00048.14	http://pfam.sanger.ac.uk/family/PF00048
PF08686.5	PLAC	Domain	11		PF08686.5	http://pfam.sanger.ac.uk/family/PF08686
PF06482.5	Endostatin	Domain	2		PF06482.5	http://pfam.sanger.ac.uk/family/PF06482
PF02948.9	Amelogenin	Family	2		PF02948.9	http://pfam.sanger.ac.uk/family/PF02948
PF01549.18	ShK	Domain	2		PF01549.18	http://pfam.sanger.ac.uk/family/PF01549
PF01033.11	Somatomedin_B	Family	2		PF01033.11	http://pfam.sanger.ac.uk/family/PF01033
PF02893.14	GRAM	Family	1		PF02893.14	http://pfam.sanger.ac.uk/family/PF02893
PF00754.19	F5_F8_type_C	Domain	1		PF00754.19	http://pfam.sanger.ac.uk/family/PF00754
PF05735.6	TSP_C	Family	5		PF05735.6	http://pfam.sanger.ac.uk/family/PF05735
PF12662.1	cEGF	Domain	13		PF12662.1	http://pfam.sanger.ac.uk/family/PF12662
PF02469.16	Fasciclin	Family	2		PF02469.16	http://pfam.sanger.ac.uk/family/PF02469
PF00086.12	Thyroglobulin_1	Domain	7		PF00086.12	http://pfam.sanger.ac.uk/family/PF00086
PF00865.12	Osteopontin	Family	1		PF00865.12	http://pfam.sanger.ac.uk/family/PF00865
PF01759.15	NTR	Family	6		PF01759.15	http://pfam.sanger.ac.uk/family/PF01759
PF03782.11	AMOP	Domain	1		PF03782.11	http://pfam.sanger.ac.uk/family/PF03782
PF00193.11	Xlink	Domain	8		PF00193.11	http://pfam.sanger.ac.uk/family/PF00193
PF01421.1	Reprolysin	Domain	19		PF01421.1	http://pfam.sanger.ac.uk/family/PF01421
PF12714.1	TILa	Domain	2		PF12714.1	http://pfam.sanger.ac.uk/family/PF12714
PF01841.1	Transglut_core	Family	1		PF01841.1	http://pfam.sanger.ac.uk/family/PF01841
PF00093.12	VWC	Family	13		PF00093.12	http://pfam.sanger.ac.uk/family/PF00093
PF00246.1	Peptidase_M14	Domain	1		PF00246.1	http://pfam.sanger.ac.uk/family/PF00246
PF07686.11	V-set	Domain	8		PF07686.11	http://pfam.sanger.ac.uk/family/PF07686
PF00007.16	Cys_knot	Domain	3		PF00007.16	http://pfam.sanger.ac.uk/family/PF00007
PF03160.8	Calx-beta	Domain	2		PF03160.8	http://pfam.sanger.ac.uk/family/PF03160

## Sheet: S5 ECM Enriched Domains
Supplementary Spreadsheet S5: A List of Pfam-A domains and families enriched in ECM proteins.
Pfam ID	Name	Type	F_all	F_ecm	pvalues	pFDR_BH
PF07645.9	EGF_CA	Domain	162	68	2.7714e-75	3.99082e-73		PF07645.9	http://pfam.sanger.ac.uk/family/PF07645
PF00683.11	TB	Family	42	42	2.11616e-74	1.52364e-72		PF00683.11	http://pfam.sanger.ac.uk/family/PF00683
PF00090.13	TSP_1	Family	94	56	2.49671e-73	1.19842e-71		PF00090.13	http://pfam.sanger.ac.uk/family/PF00090
PF00053.18	Laminin_EGF	Family	50	32	1.65377e-43	5.95357e-42		PF00053.18	http://pfam.sanger.ac.uk/family/PF00053
PF00413.1	Peptidase_M10	Domain	23	23	9.19562e-41	2.64834e-39		PF00413.1	http://pfam.sanger.ac.uk/family/PF00413
PF05986.8	ADAM_spacer1	Family	23	22	1.18454e-37	2.84289e-36		PF05986.8	http://pfam.sanger.ac.uk/family/PF05986
PF01471.12	PG_binding_1	Domain	20	20	1.68701e-35	3.47042e-34		PF01471.12	http://pfam.sanger.ac.uk/family/PF01471
PF00110.13	wnt	Family	19	18	1.00016e-30	1.80029e-29		PF00110.13	http://pfam.sanger.ac.uk/family/PF00110
PF00055.11	Laminin_N	Family	15	15	9.36754e-27	1.49881e-25		PF00055.11	http://pfam.sanger.ac.uk/family/PF00055
PF00094.19	VWD	Family	49	22	1.61504e-25	2.32566e-24		PF00094.19	http://pfam.sanger.ac.uk/family/PF00094
PF08742.5	C8	Domain	39	20	8.28725e-25	1.08488e-23		PF08742.5	http://pfam.sanger.ac.uk/family/PF08742
PF01421.1	Reprolysin	Domain	41	19	1.57222e-22	1.88666e-21		PF01421.1	http://pfam.sanger.ac.uk/family/PF01421
PF00092.22	VWA	Domain	84	24	3.58777e-22	3.97415e-21		PF00092.22	http://pfam.sanger.ac.uk/family/PF00092
PF00052.12	Laminin_B	Family	12	12	1.59112e-21	1.63659e-20		PF00052.12	http://pfam.sanger.ac.uk/family/PF00052
PF01562.13	Pep_M12B_propep	Family	40	18	4.09467e-21	3.93088e-20		PF01562.13	http://pfam.sanger.ac.uk/family/PF01562
PF08686.5	PLAC	Domain	13	11	6.58393e-18	5.92554e-17		PF08686.5	http://pfam.sanger.ac.uk/family/PF08686
PF12662.1	cEGF	Domain	24	13	5.88726e-17	4.98686e-16		PF12662.1	http://pfam.sanger.ac.uk/family/PF12662
PF01410.12	COLFI	Family	17	11	9.70751e-16	7.766e-15		PF01410.12	http://pfam.sanger.ac.uk/family/PF01410
PF00093.12	VWC	Family	31	13	4.28157e-15	3.24498e-14		PF00093.12	http://pfam.sanger.ac.uk/family/PF00093
PF01826.11	TIL	Domain	42	13	4.33405e-13	3.12051e-12		PF01826.11	http://pfam.sanger.ac.uk/family/PF01826
PF07974.7	EGF_2	Domain	37	12	1.86571e-12	1.27934e-11		PF07974.7	http://pfam.sanger.ac.uk/family/PF07974
PF10591.3	SPARC_Ca_bdg	Domain	8	7	6.11233e-12	4.0008e-11		PF10591.3	http://pfam.sanger.ac.uk/family/PF10591
PF00054.17	Laminin_G_1	Domain	14	8	3.84862e-11	2.30917e-10		PF00054.17	http://pfam.sanger.ac.uk/family/PF00054
PF00193.11	Xlink	Domain	14	8	3.84862e-11	2.30917e-10		PF00193.11	http://pfam.sanger.ac.uk/family/PF00193
PF01413.13	C4	Domain	6	6	4.21716e-11	2.42908e-10		PF01413.13	http://pfam.sanger.ac.uk/family/PF01413
PF00008.21	EGF	Domain	125	17	1.7108e-10	9.47522e-10		PF00008.21	http://pfam.sanger.ac.uk/family/PF00008
PF01462.12	LRRNT	Family	47	11	7.87568e-10	4.20037e-09		PF01462.12	http://pfam.sanger.ac.uk/family/PF01462
PF05735.6	TSP_C	Family	5	5	2.2778e-09	1.09334e-08		PF05735.6	http://pfam.sanger.ac.uk/family/PF05735
PF06008.8	Laminin_I	Family	5	5	2.2778e-09	1.09334e-08		PF06008.8	http://pfam.sanger.ac.uk/family/PF06008
PF06009.6	Laminin_II	Family	5	5	2.2778e-09	1.09334e-08		PF06009.6	http://pfam.sanger.ac.uk/family/PF06009
PF00147.12	Fibrinogen_C	Domain	30	9	2.55038e-09	1.18469e-08		PF00147.12	http://pfam.sanger.ac.uk/family/PF00147
PF00041.15	fn3	Domain	213	20	3.21475e-09	1.44664e-08		PF00041.15	http://pfam.sanger.ac.uk/family/PF00041
PF02210.18	Laminin_G_2	Domain	54	11	3.80583e-09	1.66073e-08		PF02210.18	http://pfam.sanger.ac.uk/family/PF02210
PF07546.7	EMI	Domain	16	7	7.5336e-09	3.1907e-08		PF07546.7	http://pfam.sanger.ac.uk/family/PF07546
PF00086.12	Thyroglobulin_1	Domain	17	7	1.25713e-08	5.17221e-08		PF00086.12	http://pfam.sanger.ac.uk/family/PF00086
PF07648.9	Kazal_2	Domain	37	9	1.94851e-08	7.79403e-08		PF07648.9	http://pfam.sanger.ac.uk/family/PF07648
PF00386.15	C1q	Domain	30	8	5.57672e-08	2.1704e-07		PF00386.15	http://pfam.sanger.ac.uk/family/PF00386
PF00965.11	TIMP	Family	4	4	1.22651e-07	4.52865e-07		PF00965.11	http://pfam.sanger.ac.uk/family/PF00965
PF11857.2	DUF3377	Family	4	4	1.22651e-07	4.52865e-07		PF11857.2	http://pfam.sanger.ac.uk/family/PF11857
PF01186.11	Lysyl_oxidase	Family	5	4	6.01866e-07	2.10275e-06		PF01186.11	http://pfam.sanger.ac.uk/family/PF01186
PF06119.8	NIDO	Family	5	4	6.01866e-07	2.10275e-06		PF06119.8	http://pfam.sanger.ac.uk/family/PF06119
PF12799.1	LRR_4	Family	147	14	6.13302e-07	2.10275e-06		PF12799.1	http://pfam.sanger.ac.uk/family/PF12799
PF00039.12	fn1	Domain	6	4	1.77206e-06	5.93436e-06		PF00039.12	http://pfam.sanger.ac.uk/family/PF00039
PF01759.15	NTR	Family	25	6	5.24124e-06	1.71531e-05		PF01759.15	http://pfam.sanger.ac.uk/family/PF01759
PF07474.6	G2F	Domain	3	3	6.58406e-06	2.0611e-05		PF07474.6	http://pfam.sanger.ac.uk/family/PF07474
PF11598.2	COMP	Family	3	3	6.58406e-06	2.0611e-05		PF11598.2	http://pfam.sanger.ac.uk/family/PF11598
PF00100.17	Zona_pellucida	Family	16	5	8.10019e-06	2.48176e-05		PF00100.17	http://pfam.sanger.ac.uk/family/PF00100
PF00050.15	Kazal_1	Domain	17	5	1.12627e-05	3.3788e-05		PF00050.15	http://pfam.sanger.ac.uk/family/PF00050
PF00341.11	PDGF	Domain	9	4	1.40712e-05	4.13521e-05		PF00341.11	http://pfam.sanger.ac.uk/family/PF00341
PF00014.17	Kunitz_BPTI	Domain	19	5	2.0387e-05	5.87145e-05		PF00014.17	http://pfam.sanger.ac.uk/family/PF00014
PF10393.3	Matrilin_ccoil	Domain	4	3	2.58456e-05	7.29759e-05		PF10393.3	http://pfam.sanger.ac.uk/family/PF10393
PF00059.15	Lectin_C	Domain	77	8	8.37928e-05	0.000232042		PF00059.15	http://pfam.sanger.ac.uk/family/PF00059
PF00040.13	fn2	Domain	14	4	0.000101782	0.00027654		PF00040.13	http://pfam.sanger.ac.uk/family/PF00040
PF03815.13	LCCL	Domain	6	3	0.000124458	0.000331888		PF03815.13	http://pfam.sanger.ac.uk/family/PF03815
PF12947.1	EGF_3	Domain	16	4	0.000178244	0.000466676		PF12947.1	http://pfam.sanger.ac.uk/family/PF12947
PF00219.12	IGFBP	Domain	17	4	0.000228757	0.000588232		PF00219.12	http://pfam.sanger.ac.uk/family/PF00219
PF01549.18	ShK	Domain	2	2	0.00035236	0.000818385		PF01549.18	http://pfam.sanger.ac.uk/family/PF01549
PF02948.9	Amelogenin	Family	2	2	0.00035236	0.000818385		PF02948.9	http://pfam.sanger.ac.uk/family/PF02948
PF05507.5	MAGP	Family	2	2	0.00035236	0.000818385		PF05507.5	http://pfam.sanger.ac.uk/family/PF05507
PF06468.7	Spond_N	Family	2	2	0.00035236	0.000818385		PF06468.7	http://pfam.sanger.ac.uk/family/PF06468
PF06482.5	Endostatin	Domain	2	2	0.00035236	0.000818385		PF06482.5	http://pfam.sanger.ac.uk/family/PF06482
PF08685.5	GON	Domain	2	2	0.00035236	0.000818385		PF08685.5	http://pfam.sanger.ac.uk/family/PF08685
PF02014.10	Reeler	Family	3	2	0.00103733	0.00237104		PF02014.10	http://pfam.sanger.ac.uk/family/PF02014
PF12661.1	hEGF	Domain	68	6	0.00145119	0.00326518		PF12661.1	http://pfam.sanger.ac.uk/family/PF12661
PF00688.12	TGFb_propeptide	Family	28	4	0.00160093	0.00354668		PF00688.12	http://pfam.sanger.ac.uk/family/PF00688
PF00007.16	Cys_knot	Domain	15	3	0.00239042	0.00521547		PF00007.16	http://pfam.sanger.ac.uk/family/PF00007
PF09289.4	FOLN	Domain	5	2	0.00332974	0.00715645		PF09289.4	http://pfam.sanger.ac.uk/family/PF09289
PF00019.14	TGF_beta	Domain	37	4	0.00436111	0.00923528		PF00019.14	http://pfam.sanger.ac.uk/family/PF00019
PF00051.12	Kringle	Domain	19	3	0.00472167	0.00985391		PF00051.12	http://pfam.sanger.ac.uk/family/PF00051
PF00530.12	SRCR	Domain	23	3	0.00800369	0.0164647		PF00530.12	http://pfam.sanger.ac.uk/family/PF00530
PF01033.11	Somatomedin_B	Family	8	2	0.00881022	0.0176204		PF01033.11	http://pfam.sanger.ac.uk/family/PF01033
PF02469.16	Fasciclin	Family	8	2	0.00881022	0.0176204		PF02469.16	http://pfam.sanger.ac.uk/family/PF02469
PF03160.8	Calx-beta	Domain	9	2	0.0111157	0.0219268		PF03160.8	http://pfam.sanger.ac.uk/family/PF03160
PF00396.12	Granulin	Family	1	1	0.0187998	0.0304177		PF00396.12	http://pfam.sanger.ac.uk/family/PF00396
PF00865.12	Osteopontin	Family	1	1	0.0187998	0.0304177		PF00865.12	http://pfam.sanger.ac.uk/family/PF00865
PF03146.9	NtA	Domain	1	1	0.0187998	0.0304177		PF03146.9	http://pfam.sanger.ac.uk/family/PF03146
PF03572.1	Peptidase_S41	Family	1	1	0.0187998	0.0304177		PF03572.1	http://pfam.sanger.ac.uk/family/PF03572
PF03762.11	VOMI	Family	1	1	0.0187998	0.0304177		PF03762.11	http://pfam.sanger.ac.uk/family/PF03762
PF05111.6	Amelin	Family	1	1	0.0187998	0.0304177		PF05111.6	http://pfam.sanger.ac.uk/family/PF05111
PF05270.7	AbfB	Family	1	1	0.0187998	0.0304177		PF05270.7	http://pfam.sanger.ac.uk/family/PF05270
PF05782.5	ECM1	Family	1	1	0.0187998	0.0304177		PF05782.5	http://pfam.sanger.ac.uk/family/PF05782
PF06121.8	DUF959	Domain	1	1	0.0187998	0.0304177		PF06121.8	http://pfam.sanger.ac.uk/family/PF06121
PF06991.5	MFAP1_C	Family	1	1	0.0187998	0.0304177		PF06991.5	http://pfam.sanger.ac.uk/family/PF06991
PF07175.5	Osteoregulin	Family	1	1	0.0187998	0.0304177		PF07175.5	http://pfam.sanger.ac.uk/family/PF07175
PF07263.5	DMP1	Family	1	1	0.0187998	0.0304177		PF07263.5	http://pfam.sanger.ac.uk/family/PF07263
PF08999.4	SP_C-Propep	Domain	1	1	0.0187998	0.0304177		PF08999.4	http://pfam.sanger.ac.uk/family/PF08999
PF09006.5	Surfac_D-trimer	Domain	1	1	0.0187998	0.0304177		PF09006.5	http://pfam.sanger.ac.uk/family/PF09006
PF10511.3	Cementoin	Family	1	1	0.0187998	0.0304177		PF10511.3	http://pfam.sanger.ac.uk/family/PF10511
PF11918.2	DUF3436	Family	1	1	0.0187998	0.0304177		PF11918.2	http://pfam.sanger.ac.uk/family/PF11918
PF00112.17	Peptidase_C1	Domain	12	2	0.0192571	0.0308114		PF00112.17	http://pfam.sanger.ac.uk/family/PF00112
PF01821.12	ANATO	Domain	13	2	0.0223329	0.0349558		PF01821.12	http://pfam.sanger.ac.uk/family/PF01821
PF12714.1	TILa	Domain	13	2	0.0223329	0.0349558		PF12714.1	http://pfam.sanger.ac.uk/family/PF12714
PF00188.20	CAP	Domain	15	2	0.0289497	0.0443485		PF00188.20	http://pfam.sanger.ac.uk/family/PF00188
PF00594.14	Gla	Domain	15	2	0.0289497	0.0443485		PF00594.14	http://pfam.sanger.ac.uk/family/PF00594
PF00089.20	Trypsin	Domain	137	6	0.029913	0.0453418		PF00089.20	http://pfam.sanger.ac.uk/family/PF00089
PF00095.15	WAP	Domain	17	2	0.0361075	0.0531287		PF00095.15	http://pfam.sanger.ac.uk/family/PF00095
PF00629.17	MAM	Domain	17	2	0.0361075	0.0531287		PF00629.17	http://pfam.sanger.ac.uk/family/PF00629
PF04692.7	PDGF_N	Family	2	1	0.036895	0.0531287		PF04692.7	http://pfam.sanger.ac.uk/family/PF04692
PF07324.5	DGCR6	Family	2	1	0.036895	0.0531287		PF07324.5	http://pfam.sanger.ac.uk/family/PF07324
PF08674.4	AChE_tetra	Domain	2	1	0.036895	0.0531287		PF08674.4	http://pfam.sanger.ac.uk/family/PF08674
PF07679.10	I-set	Domain	271	9	0.0381908	0.0544503		PF07679.10	http://pfam.sanger.ac.uk/family/PF07679
PF01390.14	SEA	Family	21	2	0.0516986	0.0717425		PF01390.14	http://pfam.sanger.ac.uk/family/PF01390
PF00084.14	Sushi	Domain	122	5	0.0526341	0.0717425		PF00084.14	http://pfam.sanger.ac.uk/family/PF00084
PF02177.10	APP_N	Domain	3	1	0.0543051	0.0717425		PF02177.10	http://pfam.sanger.ac.uk/family/PF02177
PF08562.4	Crisp	Domain	3	1	0.0543051	0.0717425		PF08562.4	http://pfam.sanger.ac.uk/family/PF08562
PF08702.4	Fib_alpha	Domain	3	1	0.0543051	0.0717425		PF08702.4	http://pfam.sanger.ac.uk/family/PF08702
PF10515.3	APP_amyloid	Family	3	1	0.0543051	0.0717425		PF10515.3	http://pfam.sanger.ac.uk/family/PF10515
PF12924.1	APP_Cu_bd	Domain	3	1	0.0543051	0.0717425		PF12924.1	http://pfam.sanger.ac.uk/family/PF12924
PF12925.1	APP_E2	Domain	3	1	0.0543051	0.0717425		PF12925.1	http://pfam.sanger.ac.uk/family/PF12925
PF01392.16	Fz	Family	23	2	0.059976	0.0785141		PF01392.16	http://pfam.sanger.ac.uk/family/PF01392
PF00262.12	Calreticulin	Family	4	1	0.0710495	0.090541		PF00262.12	http://pfam.sanger.ac.uk/family/PF00262
PF03782.11	AMOP	Domain	4	1	0.0710495	0.090541		PF03782.11	http://pfam.sanger.ac.uk/family/PF03782
PF06702.6	DUF1193	Family	4	1	0.0710495	0.090541		PF06702.6	http://pfam.sanger.ac.uk/family/PF06702
PF00431.14	CUB	Domain	101	4	0.0808544	0.102132		PF00431.14	http://pfam.sanger.ac.uk/family/PF00431
PF02199.9	SapA	Family	5	1	0.0871471	0.109123		PF02199.9	http://pfam.sanger.ac.uk/family/PF02199
PF01400.18	Astacin	Domain	6	1	0.102616	0.125226		PF01400.18	http://pfam.sanger.ac.uk/family/PF01400
PF05184.9	SapB_1	Domain	6	1	0.102616	0.125226		PF05184.9	http://pfam.sanger.ac.uk/family/PF05184
PF06470.7	SMC_hinge	Domain	6	1	0.102616	0.125226		PF06470.7	http://pfam.sanger.ac.uk/family/PF06470
PF00088.12	Trefoil	Domain	7	1	0.117474	0.139804		PF00088.12	http://pfam.sanger.ac.uk/family/PF00088
PF00704.22	Glyco_hydro_18	Domain	7	1	0.117474	0.139804		PF00704.22	http://pfam.sanger.ac.uk/family/PF00704
PF02463.13	SMC_N	Family	7	1	0.117474	0.139804		PF02463.13	http://pfam.sanger.ac.uk/family/PF02463
PF00024.20	PAN_1	Domain	8	1	0.131739	0.154231		PF00024.20	http://pfam.sanger.ac.uk/family/PF00024
PF03489.11	SapB_2	Family	8	1	0.131739	0.154231		PF03489.11	http://pfam.sanger.ac.uk/family/PF03489
PF07686.11	V-set	Domain	441	8	0.14188	0.164764		PF07686.11	http://pfam.sanger.ac.uk/family/PF07686
PF00868.14	Transglut_N	Domain	9	1	0.145427	0.164894		PF00868.14	http://pfam.sanger.ac.uk/family/PF00868
PF00927.16	Transglut_C	Domain	9	1	0.145427	0.164894		PF00927.16	http://pfam.sanger.ac.uk/family/PF00927
PF04089.8	BRICHOS	Domain	9	1	0.145427	0.164894		PF04089.8	http://pfam.sanger.ac.uk/family/PF04089
PF00048.14	IL8	Domain	45	2	0.15486	0.174217		PF00048.14	http://pfam.sanger.ac.uk/family/PF00048
PF01841.1	Transglut_core	Family	11	1	0.171141	0.191041		PF01841.1	http://pfam.sanger.ac.uk/family/PF01841
PF00595.18	PDZ	Domain	142	1	0.183247	0.202982		PF00595.18	http://pfam.sanger.ac.uk/family/PF00595
PF06602.8	Myotub-related	Family	13	1	0.194742	0.214068		PF06602.8	http://pfam.sanger.ac.uk/family/PF06602
PF00191.14	Annexin	Family	14	1	0.205789	0.224497		PF00191.14	http://pfam.sanger.ac.uk/family/PF00191
PF00074.14	RnaseA	Domain	15	1	0.216352	0.229079		PF00074.14	http://pfam.sanger.ac.uk/family/PF00074
PF00135.22	COesterase	Domain	15	1	0.216352	0.229079		PF00135.22	http://pfam.sanger.ac.uk/family/PF00135
PF00337.16	Gal-bind_lectin	Domain	15	1	0.216352	0.229079		PF00337.16	http://pfam.sanger.ac.uk/family/PF00337
PF03171.14	2OG-FeII_Oxy	Domain	15	1	0.216352	0.229079		PF03171.14	http://pfam.sanger.ac.uk/family/PF03171
PF02893.14	GRAM	Family	20	1	0.262408	0.275815		PF02893.14	http://pfam.sanger.ac.uk/family/PF02893
PF00167.12	FGF	Domain	22	1	0.277918	0.290001		PF00167.12	http://pfam.sanger.ac.uk/family/PF00167
PF00246.1	Peptidase_M14	Domain	23	1	0.285098	0.295353		PF00246.1	http://pfam.sanger.ac.uk/family/PF00246
PF00855.11	PWWP	Domain	24	1	0.29191	0.300251		PF00855.11	http://pfam.sanger.ac.uk/family/PF00855
PF01023.13	S_100	Domain	27	1	0.310253	0.316854		PF01023.13	http://pfam.sanger.ac.uk/family/PF01023
PF00061.17	Lipocalin	Domain	30	1	0.325674	0.327951		PF00061.17	http://pfam.sanger.ac.uk/family/PF00061
PF00754.19	F5_F8_type_C	Domain	30	1	0.325674	0.327951		PF00754.19	http://pfam.sanger.ac.uk/family/PF00754
PF07707.9	BACK	Domain	60	1	0.368695	0.368695		PF07707.9	http://pfam.sanger.ac.uk/family/PF07707

## Sheet: S6 ECM Exclusive Domains
Supplementary Spreadsheet S6: A list of Pfam-A domains and families found exclusively in ECM proteins.
Pfam	Name	Type	F_ecm	Desc
PF03146.9	NtA	Domain	1	Agrin NtA domain						PF03146.9	http://pfam.sanger.ac.uk/family/PF03146
PF05270.7	AbfB	Family	1	Alpha-L-arabinofuranosidase B (ABFB)						PF05270.7	http://pfam.sanger.ac.uk/family/PF05270
PF05111.6	Amelin	Family	1	Ameloblastin precursor (Amelin)						PF05111.6	http://pfam.sanger.ac.uk/family/PF05111
PF02948.9	Amelogenin	Family	2	Amelogenin						PF02948.9	http://pfam.sanger.ac.uk/family/PF02948
PF11598.2	COMP	Family	3	Cartilage oligomeric matrix protein						PF11598.2	http://pfam.sanger.ac.uk/family/PF11598
PF06482.5	Endostatin	Domain	2	Collagenase NC10 and Endostatin						PF06482.5	http://pfam.sanger.ac.uk/family/PF06482
PF01413.13	C4	Domain	6	C-terminal tandem repeated domain in type 4 procollagen						PF01413.13	http://pfam.sanger.ac.uk/family/PF01413
PF07263.5	DMP1	Family	1	Dentin matrix protein 1						PF07263.5	http://pfam.sanger.ac.uk/family/PF07263
PF11857.2	DUF3377	Family	4	Domain of unknown function (DUF3377)						PF11857.2	http://pfam.sanger.ac.uk/family/PF11857
PF11918.2	DUF3436	Family	1	Domain of unknown function (DUF3436)						PF11918.2	http://pfam.sanger.ac.uk/family/PF11918
PF06121.8	DUF959	Domain	1	Domain of Unknown Function (DUF959)						PF06121.8	http://pfam.sanger.ac.uk/family/PF06121
PF05782.5	ECM1	Family	1	Extracellular matrix protein 1 (ECM1)						PF05782.5	http://pfam.sanger.ac.uk/family/PF05782
PF07474.6	G2F	Domain	3	G2F domain						PF07474.6	http://pfam.sanger.ac.uk/family/PF07474
PF08685.5	GON	Domain	2	GON domain						PF08685.5	http://pfam.sanger.ac.uk/family/PF08685
PF00396.12	Granulin	Family	1	Granulin						PF00396.12	http://pfam.sanger.ac.uk/family/PF00396
PF00052.12	Laminin_B	Family	12	Laminin B (Domain IV)						PF00052.12	http://pfam.sanger.ac.uk/family/PF00052
PF06008.8	Laminin_I	Family	5	Laminin Domain I						PF06008.8	http://pfam.sanger.ac.uk/family/PF06008
PF06009.6	Laminin_II	Family	5	Laminin Domain II						PF06009.6	http://pfam.sanger.ac.uk/family/PF06009
PF00055.11	Laminin_N	Family	15	Laminin N-terminal (Domain VI)						PF00055.11	http://pfam.sanger.ac.uk/family/PF00055
PF09006.5	Surfac_D-trimer	Domain	1	Lung surfactant protein D coiled-coil trimerisation						PF09006.5	http://pfam.sanger.ac.uk/family/PF09006
PF00413.1	Peptidase_M10	Domain	23	Matrixin						PF00413.1	http://pfam.sanger.ac.uk/family/PF00413
PF05507.5	MAGP	Family	2	Microfibril-associated glycoprotein (MAGP)						PF05507.5	http://pfam.sanger.ac.uk/family/PF05507
PF00865.12	Osteopontin	Family	1	Osteopontin						PF00865.12	http://pfam.sanger.ac.uk/family/PF00865
PF07175.5	Osteoregulin	Family	1	Osteoregulin						PF07175.5	http://pfam.sanger.ac.uk/family/PF07175
PF03572.1	Peptidase_S41	Family	1	Peptidase family S41						PF03572.1	http://pfam.sanger.ac.uk/family/PF03572
PF01471.12	PG_binding_1	Domain	20	Putative peptidoglycan binding domain						PF01471.12	http://pfam.sanger.ac.uk/family/PF01471
PF01549.18	ShK	Domain	2	ShK domain-like						PF01549.18	http://pfam.sanger.ac.uk/family/PF01549
PF06991.5	Prp19_bind	Family	1	Splicing factor, Prp19-binding domain						PF06991.5	http://pfam.sanger.ac.uk/family/PF06991
PF06468.7	Spond_N	Family	2	Spondin_N						PF06468.7	http://pfam.sanger.ac.uk/family/PF06468
PF08999.4	SP_C-Propep	Domain	1	Surfactant protein C, N terminal propeptide						PF08999.4	http://pfam.sanger.ac.uk/family/PF08999
PF00683.11	TB	Family	42	TB domain						PF00683.11	http://pfam.sanger.ac.uk/family/PF00683
PF05735.6	TSP_C	Family	5	Thrombospondin C-terminal region						PF05735.6	http://pfam.sanger.ac.uk/family/PF05735
PF00965.11	TIMP	Family	4	Tissue inhibitor of metalloproteinase						PF00965.11	http://pfam.sanger.ac.uk/family/PF00965
PF10511.3	Cementoin	Family	1	Trappin protein transglutaminase binding domain						PF10511.3	http://pfam.sanger.ac.uk/family/PF10511
PF03762.11	VOMI	Family	1	Vitelline membrane outer layer protein I (VOMI)						PF03762.11	http://pfam.sanger.ac.uk/family/PF03762

## Sheet: S7 ECM Domain Conservation City
Supplementary Spreadsheet S7: Conservation of ECM domains (accompaniment to Fig. 1).
For detailed row/column information this table can be resized as required.
DOMAIN		Athaliana	Ptrichocarpa	Vvinifera	Osativa_japonica	Osativa_indica	Creinhardtii	Cmerolae	Olucimarinus	Otauri	Pramorum	Psojae	Pinfestans	Tpseudonana	Ptetraurelia	Pberghei	Pchabaudi	Pfalciparum	Pknowlesi	Pvivax	Pyoelii	Tannulata	Tparva	Tgondii	Chominis	Cparvum	Lbraziliensis	Linfantum	Lmajor	Tbrucei	Glamblia	Gtheta	Tvaginalis	Ehistolytica	Ddiscoideum	Ecuniculi	Ncrassa	Mgrisea	Fgraminearum	Aflavus	Aoryzae	Aterreus	Aniger	Afischeri	Afumigatus	Aclavatus	Anidulans	Pstipitis	Vpolyspora
LCCL	PF03815	0	0	0	0	0	0	0	0	0	0	0	1	0	0	1	1	1	1	1	1	1	1	0	1	1	0	0	0	0	0	0	0	0	0	0	1	1	1	1	1	1	1	1	1	1	1	1	1
CAP	PF00188	1	1	1	1	1	1	1	0	0	1	1	1	1	1	0	0	0	1	1	0	0	0	0	1	1	0	0	0	0	0	0	1	0	1	1	1	1	1	1	1	1	0	1	1	1	1	1	1
Calreticulin	PF00262	1	1	1	1	1	1	1	1	1	1	1	1	1	0	0	0	0	0	0	0	0	0	0	0	0	1	1	1	1	0	0	1	1	1	0	1	1	1	1	1	1	0	1	1	1	1	1	1
PWWP	PF00855	1	1	1	1	1	1	1	1	1	1	1	1	0	1	0	0	0	0	0	0	0	0	0	0	0	1	1	1	1	0	0	0	1	1	0	1	1	1	1	1	1	1	1	1	1	1	1	1
GRAM	PF02893	1	1	1	1	1	1	1	1	1	1	1	1	0	1	0	0	0	1	1	0	0	0	0	0	0	1	1	1	1	0	0	0	1	1	0	1	1	1	1	1	1	1	1	1	1	1	1	1
2OG-FeII_Oxy	PF03171	1	1	1	1	1	1	1	1	1	1	1	1	1	1	0	0	0	0	0	0	0	1	0	1	1	1	1	1	1	0	0	0	0	1	0	1	1	1	1	1	1	1	1	1	1	1	1	1
Myotub-related	PF06602	1	1	1	1	1	0	0	0	0	1	1	1	1	1	0	0	0	0	0	0	0	0	0	1	1	1	1	1	1	1	0	1	1	1	0	1	1	1	0	1	1	1	1	1	1	0	1	1
Glyco_hydro_18	PF00704	1	1	1	1	1	1	0	1	1	1	1	1	1	1	1	1	1	1	1	1	0	0	0	0	0	1	1	1	0	0	0	1	1	1	0	1	1	1	1	1	1	1	1	1	1	1	1	1
SMC_N	PF02463	1	1	1	1	1	1	1	1	1	1	1	1	1	1	1	1	1	1	1	1	1	1	0	1	1	1	1	1	1	1	1	1	1	1	1	1	1	1	1	1	1	1	1	1	1	1	1	1
SMC_hinge	PF06470	1	1	1	1	1	1	1	1	1	1	1	1	1	1	1	1	1	1	1	1	1	1	0	1	1	1	1	1	1	1	0	1	1	1	1	1	1	1	1	1	1	1	1	1	1	1	1	1
LRR_4	PF12799	1	1	1	1	1	1	1	1	1	1	1	1	1	1	1	1	1	1	1	1	1	1	0	1	1	1	1	1	1	1	0	1	1	1	1	1	1	1	1	1	1	1	1	1	1	1	1	1
Peptidase_M14	PF00246	1	1	1	1	1	1	1	1	1	1	1	1	1	1	1	1	1	1	1	1	0	0	0	1	1	1	1	1	1	1	0	1	0	1	0	1	1	1	1	1	1	1	1	1	1	1	1	1
Fasciclin	PF02469	1	1	1	1	1	1	1	1	1	0	0	0	1	0	1	1	1	1	1	0	1	1	0	0	0	0	0	0	0	0	0	0	0	0	0	1	1	1	1	1	1	1	1	1	1	1	1	1
MFAP1_C	PF06991	1	1	1	1	1	0	0	1	1	1	1	1	1	1	1	1	1	1	1	1	1	1	0	0	0	0	0	0	0	0	0	1	1	1	0	1	1	1	1	1	1	1	1	1	1	1	1	0
Transglut_core	PF01841	1	1	1	0	0	1	1	0	0	1	1	1	1	0	0	0	0	0	0	1	0	0	0	0	0	0	0	0	0	1	0	1	0	1	0	1	1	1	1	1	1	1	1	1	1	1	0	1
Trypsin	PF00089	1	1	1	1	1	1	1	1	1	1	1	1	1	0	0	0	1	1	1	0	1	1	0	0	0	0	0	0	0	0	0	0	0	1	0	1	1	1	1	1	1	1	0	1	1	1	0	1
VWA	PF00092	1	1	1	1	1	1	1	1	1	1	1	1	1	1	1	1	1	1	1	1	1	1	0	0	0	0	0	0	0	0	0	1	1	1	0	1	1	1	1	1	1	1	1	1	1	1	1	0
F5_F8_type_C	PF00754	1	1	1	1	1	1	0	1	1	0	1	1	1	0	1	1	1	1	1	1	1	1	0	1	1	0	0	0	0	1	0	1	0	1	0	1	1	1	1	1	1	0	1	1	1	0	0	0
EGF_CA	PF07645	1	1	1	1	1	1	0	1	1	0	0	0	1	0	0	0	0	0	0	0	0	0	0	1	1	0	0	0	0	0	0	0	0	1	0	0	0	0	1	0	1	1	1	1	1	1	0	0
EGF_2	PF07974	1	1	0	1	1	1	1	1	1	1	1	1	1	1	0	0	0	0	0	0	0	0	0	0	0	0	0	0	0	1	0	1	0	1	0	0	0	1	0	0	1	0	0	0	0	0	0	0
hEGF	PF12661	0	0	0	0	1	1	0	1	1	1	1	1	1	0	0	0	0	0	0	0	0	0	0	0	1	0	0	0	0	0	0	1	0	1	0	1	0	0	0	0	1	0	1	1	1	0	0	0
PAN_1	PF00024	1	1	0	1	1	1	0	0	1	1	1	1	0	0	0	0	0	0	0	0	0	0	0	1	1	1	1	0	0	0	0	0	0	0	0	1	1	1	1	1	1	1	1	1	1	1	0	0
fn3	PF00041	1	1	1	1	1	1	0	1	1	1	1	1	1	1	0	0	0	0	0	0	0	0	0	0	1	1	1	1	1	0	0	0	0	0	0	1	1	0	1	1	0	1	1	1	1	1	0	0
COesterase	PF00135	1	1	1	1	1	1	0	0	1	1	1	1	0	0	0	0	0	0	0	0	0	0	0	1	1	0	0	0	0	0	0	1	0	1	0	1	1	1	1	1	1	1	1	1	1	1	0	0
Annexin	PF00191	1	1	1	1	1	0	0	1	1	1	1	1	1	0	0	0	0	0	0	0	0	0	0	0	0	0	0	0	0	1	0	0	0	1	0	1	1	1	1	1	1	1	1	1	1	1	0	0
PDZ	PF00595	1	1	1	1	1	1	1	1	1	1	1	1	1	1	0	1	1	1	1	0	0	0	0	0	0	1	1	1	1	0	0	0	0	0	0	0	0	0	0	0	1	0	1	1	1	0	0	0
Peptidase_C1	PF00112	1	1	1	1	1	1	0	1	1	1	1	1	1	1	1	1	1	1	1	1	1	1	0	1	1	1	1	1	1	1	1	1	1	1	0	0	0	0	0	0	0	0	0	0	0	0	0	0
SPARC_Ca_bdg	PF10591	1	1	1	1	1	1	0	0	0	1	0	0	1	1	0	0	0	1	1	0	1	1	0	1	1	1	1	1	0	0	0	1	0	1	0	1	1	0	1	0	0	1	0	0	0	0	0	0
FOLN	PF09289	0	0	0	0	0	0	0	0	0	0	0	0	0	0	0	0	0	0	0	0	0	0	0	0	0	0	0	0	0	0	0	0	0	0	0	0	0	0	0	0	0	0	0	0	0	0	0	0
VOMI	PF03762	0	0	0	0	0	1	0	0	0	0	0	0	0	0	0	0	0	0	0	0	0	0	0	0	0	0	0	0	0	0	0	0	0	0	0	0	0	0	0	0	0	0	0	0	0	0	0	0
C1q	PF00386	0	0	0	0	0	0	0	0	0	0	0	0	0	0	0	0	0	0	0	0	0	0	0	0	0	0	0	0	0	0	0	0	0	0	0	0	0	0	0	0	0	0	0	0	0	0	0	0
IGFBP	PF00219	0	0	0	0	0	0	0	0	0	0	0	0	0	0	0	0	0	0	0	0	0	0	0	0	0	0	0	0	0	0	0	0	0	0	0	0	0	0	0	0	0	0	0	0	0	0	0	0
TB	PF00683	0	0	0	0	0	0	0	0	0	0	0	0	0	0	0	0	0	0	0	0	0	0	0	0	0	0	0	0	0	0	0	0	0	0	0	0	0	0	0	0	0	0	0	0	0	0	0	0
COLFI	PF01410	0	0	0	0	0	0	0	0	0	0	0	0	0	0	0	0	0	0	0	0	0	0	0	0	0	0	0	0	0	0	0	0	0	0	0	0	0	0	0	0	0	0	0	0	0	0	0	0
Matrilin_ccoil	PF10393	0	0	1	0	0	0	0	0	0	0	0	0	0	0	0	0	0	0	0	0	0	0	0	0	0	0	0	0	0	0	0	0	0	0	0	0	0	0	0	0	0	0	0	0	0	0	0	0
MAGP	PF05507	0	0	0	0	0	0	0	0	0	0	0	0	0	0	0	0	0	0	0	0	0	0	0	0	0	0	0	0	0	0	0	0	0	0	0	0	0	0	0	0	0	0	0	0	0	0	0	0
S_100	PF01023	0	0	0	0	0	0	0	0	0	0	0	0	0	0	0	0	0	0	0	0	0	0	0	0	0	0	0	0	0	0	0	0	0	0	0	0	0	0	0	0	0	0	0	0	0	0	0	0
ANATO	PF01821	0	0	0	0	0	0	0	0	0	0	0	0	0	0	0	0	0	0	0	0	0	0	0	0	0	0	0	0	0	0	0	0	0	0	0	0	0	0	0	0	0	0	0	0	0	0	0	0
DUF3377	PF11857	0	0	0	0	0	0	0	0	0	0	0	0	0	0	0	0	0	0	0	0	0	0	0	0	0	0	0	0	0	0	0	0	0	0	0	0	0	0	0	0	0	0	0	0	0	0	0	0
IL8	PF00048	0	0	0	0	0	0	0	0	0	0	0	0	0	0	0	0	0	0	0	0	0	0	0	0	0	0	0	0	0	0	0	0	0	0	0	0	0	0	0	0	0	0	0	0	0	0	0	0
PDGF_N	PF04692	0	0	0	0	0	0	0	0	0	0	0	0	0	0	0	0	0	0	0	0	0	0	0	0	0	0	0	0	0	0	0	0	0	0	0	0	0	0	0	0	0	0	0	0	0	0	0	0
Fib_alpha	PF08702	0	0	0	0	0	0	0	0	0	0	0	0	0	0	0	0	0	0	0	0	0	0	0	0	0	0	0	0	0	0	0	0	0	0	0	0	0	0	0	0	0	0	0	0	0	0	0	0
fn2	PF00040	0	0	0	0	0	0	0	0	0	0	0	0	0	0	0	0	0	0	0	0	0	0	0	0	0	0	0	0	0	0	0	0	0	0	0	0	0	0	0	0	0	0	0	0	0	0	0	0
Xlink	PF00193	0	0	0	0	0	0	0	0	0	0	0	0	0	0	0	0	0	0	0	0	0	0	0	0	0	0	0	0	0	0	0	0	0	0	0	0	0	0	0	0	0	0	0	0	0	0	0	0
Gla	PF00594	0	0	0	0	0	0	0	0	0	0	0	0	0	0	0	0	0	0	0	0	0	0	0	0	0	0	0	0	0	0	0	0	0	0	0	0	0	0	0	0	0	0	0	0	0	0	0	0
fn1	PF00039	0	0	0	0	0	0	0	0	0	0	0	0	0	0	0	0	0	0	0	0	0	0	0	0	0	0	0	0	0	0	0	0	0	0	0	0	0	0	0	0	0	0	0	0	0	0	0	0
TILa	PF12714	0	0	0	0	0	0	0	0	0	0	0	0	0	0	0	0	0	0	0	0	0	0	0	0	0	0	0	0	0	0	0	0	0	0	0	0	0	0	0	0	0	0	0	0	0	0	0	0
DUF3436	PF11918	0	0	0	0	0	0	0	0	0	0	0	0	0	0	0	0	0	0	0	0	0	0	0	0	0	0	0	0	0	0	0	0	0	0	0	0	0	0	0	0	0	0	0	0	0	0	0	0
Crisp	PF08562	0	0	0	0	0	0	0	0	0	0	0	0	0	0	0	0	0	0	0	0	0	0	0	0	0	0	0	0	0	0	0	0	0	0	0	0	0	0	0	0	0	0	0	0	0	0	0	0
ECM1	PF05782	0	0	0	0	0	0	0	0	0	0	0	0	0	0	0	0	0	0	0	0	0	0	0	0	0	0	0	0	0	0	0	0	0	0	0	0	0	0	0	0	0	0	0	0	0	0	0	0
AChE_tetra	PF08674	0	0	0	0	0	0	0	0	0	0	0	0	0	0	0	0	0	0	0	0	0	0	0	0	0	0	0	0	0	0	0	0	0	0	0	0	0	0	0	0	0	0	0	0	0	0	0	0
DMP1	PF07263	0	0	0	0	0	0	0	0	0	0	0	0	0	0	0	0	0	0	0	0	0	0	0	0	0	0	0	0	0	0	0	0	0	0	0	0	0	0	0	0	0	0	0	0	0	0	0	0
SP_C-Propep	PF08999	0	0	0	0	0	0	0	0	0	0	0	0	0	0	0	0	0	0	0	0	0	0	0	0	0	0	0	0	0	0	0	0	0	0	0	0	0	0	0	0	0	0	0	0	0	0	0	0
Osteoregulin	PF07175	0	0	0	0	0	0	0	0	0	0	0	0	0	0	0	0	0	0	0	0	0	0	0	0	0	0	0	0	0	0	0	0	0	0	0	0	0	0	0	0	0	0	0	0	0	0	0	0
Amelin	PF05111	0	0	0	0	0	0	0	0	0	0	0	0	0	0	0	0	0	0	0	0	0	0	0	0	0	0	0	0	0	0	0	0	0	0	0	0	0	0	0	0	0	0	0	0	0	0	0	0
RnaseA	PF00074	0	0	0	0	0	0	0	0	0	0	0	0	0	0	0	0	0	0	0	0	0	0	0	0	0	0	0	0	0	0	0	0	0	0	0	0	0	0	0	0	0	0	0	0	0	0	0	0
Osteopontin	PF00865	0	0	0	0	0	0	0	0	0	0	0	0	0	0	0	0	0	0	0	0	0	0	0	0	0	0	0	0	0	0	0	0	0	0	0	0	0	0	0	0	0	0	0	0	0	0	0	0
Surfac_D-trimer	PF09006	0	0	0	0	0	0	0	0	0	0	0	0	0	0	0	0	0	0	0	0	0	0	0	0	0	0	0	0	0	0	0	0	0	0	0	0	0	0	0	0	0	0	0	0	0	0	0	0
Amelogenin	PF02948	0	0	0	0	0	0	0	0	0	0	0	0	0	0	0	0	0	0	0	0	0	0	0	0	0	0	0	0	0	0	0	0	0	0	0	0	0	0	0	0	0	0	0	0	0	0	0	0
DUF959	PF06121	0	0	0	0	0	0	0	0	0	0	0	0	0	0	0	0	0	0	0	0	0	0	0	0	0	0	0	0	0	0	0	0	0	0	0	0	0	0	0	0	0	0	0	0	0	0	0	0
Cementoin	PF10511	0	0	0	0	0	0	0	0	0	0	0	0	0	0	0	0	0	0	0	0	0	0	0	0	0	0	0	0	0	0	0	0	0	0	0	0	0	0	0	0	0	0	0	0	0	0	0	0
NtA	PF03146	0	0	0	0	0	0	0	0	0	0	0	0	0	0	0	0	0	0	0	0	0	0	0	0	0	0	0	0	0	0	0	0	0	0	0	0	0	0	0	0	0	0	0	0	0	0	0	0
AbfB	PF05270	0	0	0	0	0	0	0	0	0	0	0	0	0	0	0	0	0	0	0	0	0	0	0	0	0	0	0	0	0	0	0	0	0	0	0	1	1	1	1	1	1	0	1	1	1	1	0	0
Peptidase_S41	PF03572	1	1	1	1	1	1	1	1	1	1	1	1	1	0	0	0	0	0	0	0	0	0	0	0	0	0	0	0	0	0	0	0	0	0	0	1	1	1	1	1	1	0	1	1	1	0	0	0
ShK	PF01549	1	1	1	1	1	1	0	1	1	0	0	0	1	0	0	0	0	0	0	0	0	0	0	0	0	0	0	0	0	0	0	0	0	0	0	0	0	0	0	0	0	0	0	0	0	0	0	0
Granulin	PF00396	1	1	1	1	1	1	0	0	0	0	0	0	0	0	0	0	0	0	0	0	0	0	0	0	0	0	0	0	0	0	0	0	0	1	0	0	0	0	0	0	0	0	0	0	0	0	0	0
Reprolysin	PF01421	0	0	0	0	0	0	0	0	1	0	0	0	1	0	0	0	0	0	0	0	0	0	0	0	0	0	0	0	0	0	0	0	0	0	1	1	0	1	1	1	0	1	0	0	0	1	0	0
PG_binding_1	PF01471	1	1	1	1	1	1	1	1	0	0	0	0	0	0	0	0	0	0	0	0	0	0	0	0	0	0	0	0	0	0	0	1	0	1	0	0	1	0	0	0	0	0	1	0	0	0	0	0
BACK	PF07707	1	1	1	1	1	1	0	0	0	1	1	1	0	0	0	0	0	0	0	0	1	1	0	0	0	0	0	0	0	0	0	1	0	1	0	0	0	0	0	0	0	0	0	0	0	0	0	0
cEGF	PF12662	1	1	1	1	1	0	0	0	0	0	0	0	0	0	0	0	0	0	0	0	0	0	0	1	1	0	0	0	0	0	0	0	0	1	0	0	0	0	0	0	0	0	0	0	0	0	0	0
Lectin_C	PF00059	1	1	1	1	0	1	0	0	0	0	0	0	0	0	0	0	0	0	0	0	0	0	0	0	0	0	0	0	0	0	0	0	0	0	0	0	0	0	0	0	0	0	0	0	0	0	0	0
SapB_2	PF03489	1	1	1	1	1	1	0	0	0	1	1	0	0	0	0	0	0	0	0	0	0	0	0	0	0	0	0	0	0	0	0	1	1	1	0	0	0	0	1	0	0	0	0	0	0	0	0	0
SapB_1	PF05184	1	1	1	1	1	1	0	1	1	0	0	0	0	0	0	0	0	0	0	0	0	0	0	0	0	0	0	0	0	0	0	1	1	1	0	0	0	0	0	0	0	0	0	0	0	0	0	0
Gal-bind_lectin	PF00337	1	1	1	1	1	0	0	0	1	1	1	1	1	0	0	0	0	0	0	0	0	0	0	0	0	0	0	0	0	0	0	0	0	0	0	0	0	0	0	0	0	0	0	0	0	0	0	0
Peptidase_M10	PF00413	1	1	1	1	1	0	0	0	0	0	0	0	0	1	0	0	0	0	0	0	0	0	0	0	0	0	0	0	0	0	0	0	0	0	0	0	0	1	1	1	1	0	1	0	0	1	0	0
Laminin_G_1	PF00054	0	0	0	0	0	0	0	0	0	0	0	0	0	0	0	0	0	0	0	0	0	0	0	0	0	0	0	0	0	0	0	0	0	0	0	0	0	0	0	0	0	0	0	0	0	0	0	0
COMP	PF11598	0	0	0	0	0	0	0	0	0	0	0	0	0	0	0	0	0	0	0	0	0	0	0	0	0	0	0	0	0	0	0	0	0	0	0	0	0	0	0	0	0	0	0	0	0	0	0	0
Transglut_N	PF00868	0	0	0	0	0	0	0	0	0	0	0	0	0	0	0	0	0	0	0	0	0	0	0	0	0	0	0	0	0	0	0	0	0	0	0	0	0	0	0	0	0	0	0	0	0	0	0	0
Transglut_C	PF00927	0	0	0	0	0	0	0	0	0	0	0	0	0	0	0	0	0	0	0	0	0	0	0	0	0	0	0	0	0	0	0	0	0	0	0	0	0	0	0	0	0	0	0	0	0	0	0	0
C8	PF08742	0	0	0	0	0	0	0	0	0	0	0	0	0	0	0	0	0	0	0	0	0	0	0	0	0	0	0	0	0	0	0	0	0	0	0	0	0	0	0	0	0	0	0	0	0	0	0	0
TSP_C	PF05735	0	0	0	0	0	0	0	0	0	0	0	0	0	0	0	0	0	0	0	0	0	0	0	0	0	0	0	0	0	0	0	0	0	0	0	0	0	0	0	0	0	0	0	0	0	0	0	0
Lysyl_oxidase	PF01186	0	0	0	0	0	0	1	0	0	0	0	0	0	0	0	0	0	0	0	0	0	0	0	0	0	0	0	0	0	0	0	0	0	0	0	0	0	0	0	0	0	0	0	0	0	0	0	0
SapA	PF02199	0	0	0	0	0	0	0	0	0	0	0	0	0	0	0	0	0	0	0	0	0	0	0	0	0	0	0	0	0	0	0	0	0	0	0	0	0	0	0	0	0	0	0	0	0	0	0	0
Laminin_I	PF06008	0	0	0	0	0	0	0	0	0	0	0	0	0	0	0	0	0	0	0	0	0	0	0	0	0	0	0	0	0	0	0	0	0	0	0	0	0	0	0	0	0	0	0	0	0	0	0	0
EMI	PF07546	0	0	0	0	0	0	0	0	0	0	0	0	0	0	0	0	0	0	0	0	0	0	0	0	0	0	0	0	0	0	0	0	0	0	0	0	0	0	0	0	0	0	0	0	0	0	0	0
PDGF	PF00341	0	0	0	0	0	0	0	0	0	0	0	0	0	0	0	0	0	0	0	0	0	0	0	0	0	0	0	0	0	0	0	0	0	0	0	0	0	0	0	0	0	0	0	0	0	0	0	0
EGF_3	PF12947	0	0	0	0	0	0	0	0	0	0	0	0	0	0	1	1	1	1	1	1	0	0	0	0	1	0	0	0	0	0	0	0	0	0	0	0	0	0	0	0	0	0	0	0	0	0	0	0
SRCR	PF00530	0	0	0	0	0	1	0	0	0	0	0	0	0	0	1	1	1	1	1	1	1	1	0	1	1	0	0	0	0	0	0	0	0	0	0	0	0	0	0	0	0	0	0	0	0	0	0	0
TSP_1	PF00090	0	0	0	0	0	0	0	1	0	1	1	1	1	0	1	1	1	1	1	1	1	1	0	1	1	0	0	0	0	0	0	0	0	0	0	0	0	0	0	0	0	0	0	0	0	0	0	0
Sushi	PF00084	0	0	0	0	0	0	0	0	0	1	0	1	0	0	1	1	1	1	1	1	0	0	0	1	1	0	0	0	0	0	0	0	0	0	0	0	0	0	0	0	0	0	0	0	0	0	0	0
Astacin	PF01400	0	0	0	0	0	0	0	0	0	1	1	1	1	1	0	0	0	0	0	0	0	0	0	0	0	0	0	0	0	0	0	0	0	0	0	0	0	1	0	0	1	0	0	0	0	0	0	0
Fz	PF01392	0	0	0	0	0	0	0	0	1	0	1	1	1	1	0	0	0	0	0	0	0	0	0	0	0	0	0	0	0	0	0	0	0	1	0	0	0	0	0	0	0	0	0	0	0	0	0	0
Calx-beta	PF03160	0	0	0	0	0	1	0	0	0	1	1	1	0	0	0	0	0	0	0	0	0	0	0	0	0	0	0	0	0	0	0	1	0	0	0	0	0	0	0	0	0	0	0	0	0	0	0	0
EGF	PF00008	0	1	0	0	0	0	0	0	0	1	1	0	0	0	0	0	0	0	0	0	0	0	0	1	1	0	0	0	0	1	0	0	0	0	0	0	0	0	0	0	0	0	0	0	0	0	0	0
Kazal_2	PF07648	0	0	0	0	0	1	0	1	1	1	1	1	0	0	0	0	0	0	0	0	0	0	0	1	1	0	0	0	0	0	0	0	0	0	0	0	0	0	0	0	0	0	0	0	0	0	0	0
Kazal_1	PF00050	0	0	0	0	0	1	0	1	0	1	1	1	1	0	0	0	0	0	0	0	0	0	0	1	1	0	0	0	0	0	0	0	0	0	0	0	0	0	0	0	0	0	0	0	0	0	0	0
Laminin_EGF	PF00053	0	0	0	0	0	1	0	1	0	0	1	1	1	0	0	0	0	0	0	0	0	0	0	0	0	0	0	0	0	1	0	0	0	1	0	0	0	0	0	0	0	0	0	0	0	0	0	0
Endostatin	PF06482	0	0	0	0	0	0	0	0	0	0	0	0	0	0	0	0	0	0	0	0	0	0	0	0	0	0	0	0	0	0	0	0	0	0	0	0	0	0	0	0	0	0	0	0	0	0	0	0
Laminin_II	PF06009	0	0	0	0	0	0	0	0	0	0	0	0	0	0	0	0	0	0	0	0	0	0	0	0	0	0	0	0	0	0	0	0	0	0	0	0	0	0	0	0	0	0	0	0	0	0	0	0
PLAC	PF08686	0	0	0	0	0	0	0	0	0	0	0	0	0	0	0	0	0	0	0	0	0	0	0	0	0	0	0	0	0	0	0	0	0	0	0	0	0	0	0	0	0	0	0	0	0	0	0	0
TGFb_propeptide	PF00688	0	0	0	0	0	0	0	0	0	0	0	0	0	0	0	0	0	0	0	0	0	0	0	0	0	0	0	0	0	0	0	0	0	0	0	0	0	0	0	0	0	0	0	0	0	0	0	0
Somatomedin_B	PF01033	0	0	0	0	0	0	0	0	0	0	0	0	0	0	0	0	0	0	0	0	0	0	0	0	0	0	0	0	0	0	0	0	0	0	0	0	0	0	0	0	0	0	0	0	0	0	0	0
MAM	PF00629	0	0	0	0	0	0	0	0	0	0	0	0	0	0	0	0	0	0	0	0	0	0	0	1	1	0	0	0	0	0	0	0	0	0	0	0	0	0	0	0	0	0	0	0	0	0	0	0
Fibrinogen_C	PF00147	0	0	0	0	0	0	0	0	0	0	0	1	0	0	0	0	0	0	0	0	0	0	0	0	0	0	0	0	0	0	0	0	0	0	0	0	0	0	0	0	0	0	0	0	0	0	0	0
Reeler	PF02014	0	0	0	0	0	0	0	0	0	0	0	0	0	0	0	0	0	0	0	0	0	0	0	0	0	0	0	0	0	0	0	0	0	0	0	0	0	0	0	0	0	0	0	0	0	0	0	0
Kunitz_BPTI	PF00014	0	0	0	0	0	1	0	0	0	0	0	0	0	0	0	0	0	0	0	0	0	0	0	0	0	0	0	0	0	0	0	0	0	0	0	0	0	0	0	0	0	0	0	0	0	0	0	0
TIL	PF01826	0	0	0	0	0	0	0	0	0	0	0	0	0	0	0	0	0	0	0	0	0	0	0	0	0	0	0	0	0	0	0	0	0	0	0	0	0	0	1	0	0	0	0	0	0	1	0	0
I-set	PF07679	0	0	0	0	0	0	0	0	0	1	0	0	0	0	0	0	0	0	0	0	0	0	0	0	0	0	0	0	0	0	0	0	0	0	0	0	0	0	0	0	0	0	0	0	0	0	0	0
Laminin_N	PF00055	0	0	0	0	0	0	0	0	0	0	0	0	0	0	0	0	0	0	0	0	0	0	0	0	0	0	0	0	0	0	0	0	0	0	0	0	0	0	0	0	0	0	0	0	0	0	0	0
VWD	PF00094	0	0	0	0	0	0	0	0	0	0	0	0	0	0	0	0	0	0	0	0	0	1	0	0	0	0	0	0	0	0	0	0	0	0	0	0	0	0	0	0	0	0	0	0	0	0	0	0
Laminin_G_2	PF02210	0	0	0	0	0	0	0	0	0	0	0	0	0	0	0	0	0	0	0	0	1	0	0	0	0	0	0	0	0	0	0	0	0	0	0	0	0	0	0	0	0	0	0	0	0	0	0	0
ADAM_spacer1	PF05986	0	0	0	0	0	0	0	0	0	0	0	0	0	0	0	0	0	0	0	0	0	0	0	0	0	0	0	0	0	0	0	0	0	0	0	0	0	0	0	0	0	0	0	0	0	0	0	0
SEA	PF01390	0	0	0	0	0	0	0	0	0	0	0	0	0	0	0	0	0	0	0	0	0	0	0	0	0	0	0	0	0	0	0	0	0	0	0	0	0	0	0	0	0	0	0	0	0	0	0	0
Zona_pellucida	PF00100	0	0	0	0	0	0	0	0	0	0	0	0	0	0	0	0	0	0	0	0	0	0	0	0	0	0	0	0	0	0	0	0	0	0	0	0	0	0	0	0	0	0	0	0	0	0	0	0
VWC	PF00093	0	0	0	0	0	0	0	0	0	0	0	0	0	0	0	0	0	0	0	0	0	0	0	0	0	0	0	0	0	0	0	0	0	0	0	0	0	0	0	0	0	0	0	0	0	0	0	0
wnt	PF00110	0	0	0	0	0	0	0	0	0	0	0	0	0	0	0	0	0	0	0	0	0	0	0	0	0	0	0	0	0	0	0	0	0	0	0	0	0	0	0	0	0	0	0	0	0	0	0	0
Laminin_B	PF00052	0	0	0	0	0	0	0	0	0	0	0	0	0	0	0	0	0	0	0	0	0	0	0	0	0	0	0	0	0	0	0	0	0	0	0	0	0	0	0	0	0	0	0	0	0	0	0	0
TGF_beta	PF00019	0	0	0	0	0	0	0	0	0	0	0	0	0	0	0	0	0	0	0	0	0	0	0	0	0	0	0	0	0	0	0	0	0	0	0	0	0	0	0	0	0	0	0	0	0	0	0	0
NIDO	PF06119	0	0	0	0	0	0	0	0	0	0	0	0	0	0	0	0	0	0	0	0	0	0	0	0	0	0	0	0	0	0	0	0	0	0	0	0	0	0	0	0	0	0	0	0	0	0	0	0
V-set	PF07686	0	0	0	0	0	0	0	0	0	0	0	0	0	0	0	0	0	0	0	0	0	0	0	0	0	0	0	0	0	0	0	0	0	0	0	0	0	0	0	0	0	0	0	0	0	0	0	0
Thyroglobulin_1	PF00086	0	0	0	0	0	0	0	0	0	0	0	0	0	0	0	0	0	0	0	0	0	0	0	0	0	0	0	0	0	0	0	0	0	0	0	0	0	0	0	0	0	0	0	0	0	0	0	0
C4	PF01413	0	0	0	0	0	0	0	0	0	0	0	0	0	0	0	0	0	0	0	0	0	0	0	0	0	0	0	0	0	0	0	0	0	0	0	0	0	0	0	0	0	0	0	0	0	0	0	0
WAP	PF00095	0	0	0	0	0	0	0	0	0	0	0	0	0	0	0	0	0	0	0	0	0	0	0	0	0	0	0	0	0	0	0	0	0	1	0	0	0	0	0	0	0	0	0	0	0	0	0	0
CUB	PF00431	0	0	0	0	0	1	0	0	0	0	0	0	0	0	0	0	0	0	0	0	0	0	0	0	0	0	0	0	1	0	0	1	0	0	0	0	0	0	0	0	0	0	0	0	0	0	0	0
FGF	PF00167	0	0	0	0	0	0	0	0	0	0	0	0	0	0	0	0	0	0	0	0	0	0	0	0	0	0	0	0	0	1	0	0	0	0	0	0	0	0	0	0	0	0	0	0	0	0	0	0
GON	PF08685	0	0	0	0	0	0	0	0	0	0	0	0	0	0	0	0	0	0	0	0	0	0	0	0	0	0	0	0	0	0	0	0	0	0	0	0	0	0	0	0	0	0	0	0	0	0	0	0
TIMP	PF00965	0	0	0	0	0	0	0	0	0	0	0	0	0	0	0	0	0	0	0	0	0	0	0	0	0	0	0	0	0	0	0	0	0	0	0	0	0	0	0	0	0	0	0	0	0	0	0	0
Spond_N	PF06468	0	0	0	0	0	0	0	0	0	0	0	0	0	0	0	0	0	0	0	0	0	0	0	0	0	0	0	0	0	0	0	0	0	0	0	0	0	0	0	0	0	0	0	0	0	0	0	0
NTR	PF01759	0	0	0	0	0	0	0	0	0	0	0	0	0	0	0	0	0	0	0	0	0	0	0	0	0	0	0	0	0	0	0	0	0	0	0	0	0	0	0	0	0	0	0	0	0	0	0	0
Lipocalin	PF00061	0	0	0	0	0	0	0	0	0	0	0	0	0	0	0	0	0	0	0	0	0	0	0	0	0	0	0	0	0	0	0	0	0	0	0	0	0	0	0	0	0	0	0	0	0	0	0	0
G2F	PF07474	0	0	0	0	0	0	0	0	0	0	0	0	0	0	0	0	0	0	0	0	0	0	0	0	0	0	0	0	0	0	0	0	0	0	0	0	0	0	0	0	0	0	0	0	0	0	0	0
LRRNT	PF01462	0	0	0	0	0	0	0	0	0	0	1	1	0	0	0	0	0	0	0	0	0	0	0	0	0	0	0	0	0	0	0	0	0	0	0	0	0	0	0	0	0	0	0	0	0	0	0	0
Pep_M12B_propep	PF01562	0	0	0	0	0	0	0	0	0	0	0	0	0	0	0	0	0	0	0	0	0	0	0	0	0	0	0	0	0	0	0	0	0	0	0	0	0	0	1	1	0	0	0	0	0	0	0	0
AMOP	PF03782	0	0	0	0	0	0	0	0	0	0	0	0	0	0	0	0	0	0	0	0	0	0	0	0	0	0	0	0	0	0	0	0	0	0	0	0	0	0	0	0	0	0	0	0	0	0	0	0
APP_amyloid	PF10515	0	0	0	0	0	0	0	0	0	0	0	0	0	0	0	0	0	0	0	0	0	0	0	0	0	0	0	0	0	0	0	0	0	0	0	0	0	0	0	0	0	0	0	0	0	0	0	0
APP_Cu_bd	PF12924	0	0	0	0	0	0	0	0	0	0	0	0	0	0	0	0	0	0	0	0	0	0	0	0	0	0	0	0	0	0	0	0	0	0	0	0	0	0	0	0	0	0	0	0	0	0	0	0
APP_E2	PF12925	0	0	0	0	0	0	0	0	0	0	0	0	0	0	0	0	0	0	0	0	0	0	0	0	0	0	0	0	0	0	0	0	0	0	0	0	0	0	0	0	0	0	0	0	0	0	0	0
APP_N	PF02177	0	0	0	0	0	0	0	0	0	0	0	0	0	0	0	0	0	0	0	0	0	0	0	0	0	0	0	0	0	0	0	0	0	0	0	0	0	0	0	0	0	0	0	0	0	0	0	0
BRICHOS	PF04089	0	0	0	0	0	0	0	0	0	0	0	0	0	0	0	0	0	0	0	0	0	0	0	0	0	0	0	0	0	0	0	0	0	0	0	0	0	0	0	0	0	0	0	0	0	0	0	0
DUF1193	PF06702	0	0	0	0	0	0	0	0	0	0	0	0	0	0	0	0	0	0	0	0	0	0	0	0	0	1	1	1	1	0	0	0	0	0	0	0	0	0	0	0	0	0	0	0	0	0	0	0
Kringle	PF00051	0	0	0	0	0	0	0	1	1	0	0	0	1	0	0	0	0	0	0	0	0	0	0	1	1	1	1	1	0	0	0	0	0	0	0	0	0	0	0	0	0	0	0	0	0	0	0	0
Cys_knot	PF00007	0	0	0	0	0	0	0	0	0	0	0	0	0	0	0	0	0	0	0	0	0	0	0	0	0	0	0	0	0	0	0	0	0	0	0	0	0	0	0	0	0	0	0	0	0	0	0	0
Trefoil	PF00088	0	0	0	0	0	0	1	0	0	1	1	1	0	0	0	0	0	0	0	0	0	0	0	0	0	0	0	0	0	0	0	0	0	0	0	0	0	0	0	0	0	0	0	0	0	0	0	0
DGCR6	PF07324	0	0	0	0	0	0	0	0	0	0	1	1	0	0	0	0	0	0	0	0	0	0	0	0	0	0	0	0	0	0	0	0	0	1	0	0	0	0	0	0	0	0	0	0	0	0	0	0
[truncated: 85 more columns]

## Sheet: S8 Domain Promiscuity
Supplementary Spreadsheet S8: Analysis of domain promiscuity and various associated metrics for all human multi-domain proteins.
Pfam		is_ecm	is_enriched	Conservation grouM	Direct Neighbours	Co-occurrence	Weighted Bigram Frequency		Bigram Ratio	Flag 90th Percentile	Percentile (Bigram Frequency, directed)		Hypergeometric/Bonferroni	Name	Description
					(NN)	(NCO)	Directed	Undirected	Undirected/Directed
PF00595.18	PF00595	1		E	52	71	0.0217957	0.0170818	0.783725	0.0217957	90	0.00211335	4.59639e-10	PDZ	PDZ domain (Also known as DHR or GLGF)								PF00595.18	http://pfam.sanger.ac.uk/family/PF00595
PF00169.23	PF00169				50	77	0.0141698	0.0140182	0.989303	0.0141698	80	0.00128825	0.000130063	PH	PH domain								PF00169.23	http://pfam.sanger.ac.uk/family/PF00169
PF00018.22	PF00018				39	56	0.0117268	0.00986958	0.841627	0.0117268	70	0.000796385		SH3_1	SH3 domain								PF00018.22	http://pfam.sanger.ac.uk/family/PF00018
PF00627.25	PF00627				18	26	0.0115943	0.0103914	0.896251	0.0115943	60	0.000796385		UBA	UBA/TS-N domain								PF00627.25	http://pfam.sanger.ac.uk/family/PF00627
PF00533.20	PF00533				15	26	0.0109188	0.0129501	1.18604	0.0109188	50	0.000796385		BRCT	BRCA1 C Terminus (BRCT) domain								PF00533.20	http://pfam.sanger.ac.uk/family/PF00533
PF00397.20	PF00397				20	24	0.0105365	0.00669237	0.63516	0.0105365	40	0.000536097		WW	WW domain								PF00397.20	http://pfam.sanger.ac.uk/family/PF00397
PF00628.23	PF00628				27	42	0.0104896	0.0106021	1.01073	0.0104896	30	0.000536097		PHD	PHD-finger								PF00628.23	http://pfam.sanger.ac.uk/family/PF00628
PF00004.23	PF00004				20	22	0.00951077	0.00494076	0.519491	0.00951077	20	0.000370651		AAA	ATPase family associated with various cellular activities (AAA)								PF00004.23	http://pfam.sanger.ac.uk/family/PF00004
PF12796.1	PF12796				52	74	0.00932029	0.00707181	0.758755	0.00932029	10	6.56643e-05		Ank_2	Ankyrin repeats (3 copies)								PF12796.1	http://pfam.sanger.ac.uk/family/PF12796
PF00008.21	PF00008	1	1	M	32	51	0.00911088	0.00975296	1.07047	0.00911088				EGF	EGF-like domain								PF00008.21	http://pfam.sanger.ac.uk/family/PF00008
PF00641.12	PF00641				13	16	0.00850045	0.00587388	0.691008	0.00850045				zf-RanBP	Zn-finger in Ran binding protein and others								PF00641.12	http://pfam.sanger.ac.uk/family/PF00641
PF07653.11	PF07653				23	37	0.00765936	0.00831462	1.08555	0.00765936				SH3_2	Variant SH3 domain								PF07653.11	http://pfam.sanger.ac.uk/family/PF07653
PF07699.7	PF07699				10	17	0.00727921	0.00838728	1.15222	0.00727921				GCC2_GCC3	GCC2 and GCC3								PF07699.7	http://pfam.sanger.ac.uk/family/PF07699
PF00536.24	PF00536				20	28	0.00707562	0.00572363	0.808923	0.00707562				SAM_1	SAM domain (Sterile alpha motif)								PF00536.24	http://pfam.sanger.ac.uk/family/PF00536
PF00093.12	PF00093	1	1	M	14	20	0.00697027	0.00604912	0.867847	0.00697027				VWC	von Willebrand factor type C domain								PF00093.12	http://pfam.sanger.ac.uk/family/PF00093
PF07647.11	PF07647				15	26	0.00686016	0.008403	1.2249	0.00686016				SAM_2	SAM domain (Sterile alpha motif)								PF07647.11	http://pfam.sanger.ac.uk/family/PF07647
PF07648.9	PF07648	1	1	M	15	28	0.00686016	0.00955303	1.39254	0.00686016				Kazal_2	Kazal-type serine protease inhibitor domain								PF07648.9	http://pfam.sanger.ac.uk/family/PF07648
PF00130.16	PF00130				17	25	0.00678064	0.00613732	0.905124	0.00678064				C1_1	Phorbol esters/diacylglycerol binding domain (C1 domain)								PF00130.16	http://pfam.sanger.ac.uk/family/PF00130
PF00788.17	PF00788				15	26	0.00656363	0.00807079	1.22962	0.00656363				RA	Ras association (RalGDS/AF-6) domain								PF00788.17	http://pfam.sanger.ac.uk/family/PF00788
PF07714.1	PF07714				27	43	0.0063786	0.00686834	1.07678	0.0063786				Pkinase_Tyr	Protein tyrosine kinase								PF07714.1	http://pfam.sanger.ac.uk/family/PF07714
PF00013.23	PF00013				14	17	0.00633224	0.00397041	0.627014	0.00633224				KH_1	KH domain								PF00013.23	http://pfam.sanger.ac.uk/family/PF00013
PF00620.21	PF00620				19	27	0.00624694	0.00518083	0.829339	0.00624694				RhoGAP	RhoGAP domain								PF00620.21	http://pfam.sanger.ac.uk/family/PF00620
PF00791.14	PF00791				9	10	0.0061952	0.00364576	0.588481	0.0061952				ZU5	ZU5 domain								PF00791.14	http://pfam.sanger.ac.uk/family/PF00791
PF00787.18	PF00787				16	23	0.00614142	0.00529596	0.862335	0.00614142				PX	PX domain								PF00787.18	http://pfam.sanger.ac.uk/family/PF00787
PF00226.25	PF00226				16	17	0.00614142	0.00266713	0.434286	0.00614142				DnaJ	DnaJ domain								PF00226.25	http://pfam.sanger.ac.uk/family/PF00226
PF00610.15	PF00610				11	18	0.00608923	0.00668544	1.09791	0.00608923				DEP	Domain found in Dishevelled, Egl-10, and Pleckstrin (DEP)								PF00610.15	http://pfam.sanger.ac.uk/family/PF00610
PF07645.9	PF07645	1	1	E	32	49	0.00599521	0.005811	0.969274	0.00599521				EGF_CA	Calcium-binding EGF domain								PF07645.9	http://pfam.sanger.ac.uk/family/PF07645
PF00629.17	PF00629	1		M	10	16	0.00597126	0.00630582	1.05603	0.00597126				MAM	MAM domain								PF00629.17	http://pfam.sanger.ac.uk/family/PF00629
PF01585.17	PF01585				12	14	0.00590241	0.00349183	0.591593	0.00590241				G-patch	G-patch domain								PF01585.17	http://pfam.sanger.ac.uk/family/PF01585
PF00621.14	PF00621				19	32	0.00582713	0.00700283	1.20176	0.00582713				RhoGEF	RhoGEF domain								PF00621.14	http://pfam.sanger.ac.uk/family/PF00621
PF00092.22	PF00092	1	1	E	21	31	0.00579199	0.00517327	0.893177	0.00579199				VWA	von Willebrand factor type A domain								PF00092.22	http://pfam.sanger.ac.uk/family/PF00092
PF00569.11	PF00569				10	21	0.00575662	0.00937112	1.62789	0.00575662				ZZ	Zinc finger, ZZ type								PF00569.11	http://pfam.sanger.ac.uk/family/PF00569
PF01424.16	PF01424				8	13	0.00570073	0.00614262	1.07751	0.00570073				R3H	R3H domain								PF01424.16	http://pfam.sanger.ac.uk/family/PF01424
PF00567.18	PF00567				9	11	0.00544106	0.00366903	0.674323	0.00544106				TUDOR	Tudor domain								PF00567.18	http://pfam.sanger.ac.uk/family/PF00567
PF00754.19	PF00754	1		E	12	15	0.00542764	0.00360884	0.6649	0.00542764				F5_F8_type_C	F5/8 type C domain								PF00754.19	http://pfam.sanger.ac.uk/family/PF00754
PF02008.14	PF02008				8	14	0.00541441	0.00654308	1.20846	0.00541441				zf-CXXC	CXXC zinc finger domain								PF02008.14	http://pfam.sanger.ac.uk/family/PF02008
PF07974.7	PF07974	1	1	E	13	17	0.00524689	0.00374111	0.713015	0.00524689				EGF_2	EGF-like domain								PF07974.7	http://pfam.sanger.ac.uk/family/PF07974
PF00575.17	PF00575				7	14	0.00522369	0.00762521	1.45973	0.00522369				S1	S1 RNA binding domain								PF00575.17	http://pfam.sanger.ac.uk/family/PF00575
PF04055.15	PF04055				7	8	0.00522369	0.00327063	0.626114	0.00522369				Radical_SAM	Radical SAM superfamily								PF04055.15	http://pfam.sanger.ac.uk/family/PF04055
PF12947.1	PF12947	1	1	M	9	16	0.00522294	0.00654126	1.25241	0.00522294				EGF_3	EGF domain								PF12947.1	http://pfam.sanger.ac.uk/family/PF12947
PF02259.17	PF02259				6	7	0.0051891	0.00343348	0.661671	0.0051891				FAT	FAT domain								PF02259.17	http://pfam.sanger.ac.uk/family/PF02259
PF00098.17	PF00098				10	10	0.00517776	0.00228747	0.441787	0.00517776				zf-CCHC	Zinc knuckle								PF00098.17	http://pfam.sanger.ac.uk/family/PF00098
PF00856.22	PF00856				14	21	0.00512917	0.00481525	0.938798	0.00512917				SET	SET domain								PF00856.22	http://pfam.sanger.ac.uk/family/PF00856
PF00307.25	PF00307				17	25	0.00507577	0.00451679	0.889873	0.00507577				CH	Calponin homology (CH) domain								PF00307.25	http://pfam.sanger.ac.uk/family/PF00307
PF00017.18	PF00017				22	33	0.00492952	0.00453158	0.919275	0.00492952				SH2	SH2 domain								PF00017.18	http://pfam.sanger.ac.uk/family/PF00017
PF04969.10	PF04969				8	12	0.00491255	0.00467281	0.951198	0.00491255				CS	CS domain								PF04969.10	http://pfam.sanger.ac.uk/family/PF04969
PF00066.11	PF00066				8	12	0.00491255	0.00467281	0.951198	0.00491255				Notch	LNR domain								PF00066.11	http://pfam.sanger.ac.uk/family/PF00066
PF01392.16	PF01392	1		M	10	10	0.00483614	0.00206666	0.427337	0.00483614				Fz	Fz domain								PF01392.16	http://pfam.sanger.ac.uk/family/PF01392
PF01805.14	PF01805				6	7	0.00477831	0.00312371	0.653726	0.00477831				Surp	Surp module								PF01805.14	http://pfam.sanger.ac.uk/family/PF01805
PF06839.6	PF06839				6	10	0.00477831	0.00532816	1.11507	0.00477831				zf-GRF	GRF zinc finger								PF06839.6	http://pfam.sanger.ac.uk/family/PF06839
PF01363.15	PF01363				11	15	0.00475596	0.00373226	0.784756	0.00475596				FYVE	FYVE zinc finger								PF01363.15	http://pfam.sanger.ac.uk/family/PF01363
PF00168.24	PF00168				27	45	0.00474351	0.00592293	1.24864	0.00474351				C2	C2 domain								PF00168.24	http://pfam.sanger.ac.uk/family/PF00168
PF12661.1	PF12661	1	1	E	17	36	0.00468876	0.00916065	1.95375	0.00468876				hEGF	Human growth factor-like EGF								PF12661.1	http://pfam.sanger.ac.uk/family/PF12661
PF00855.11	PF00855	1		E	10	16	0.00467633	0.00496664	1.06208	0.00467633				PWWP	PWWP domain								PF00855.11	http://pfam.sanger.ac.uk/family/PF00855
PF00051.12	PF00051	1	1	M	9	13	0.00464215	0.00411735	0.88695	0.00464215				Kringle	Kringle domain								PF00051.12	http://pfam.sanger.ac.uk/family/PF00051
PF00014.17	PF00014	1	1	M	9	16	0.00464215	0.00587388	1.26534	0.00464215				Kunitz_BPTI	Kunitz/Bovine pancreatic trypsin inhibitor domain								PF00014.17	http://pfam.sanger.ac.uk/family/PF00014
PF01753.12	PF01753				9	15	0.00446879	0.00508504	1.1379	0.00446879				zf-MYND	MYND finger								PF01753.12	http://pfam.sanger.ac.uk/family/PF01753
PF06701.7	PF06701				6	7	0.004431	0.0028618	0.64586	0.004431				MIB_HERC2	Mib_herc2								PF06701.7	http://pfam.sanger.ac.uk/family/PF06701
PF05699.8	PF05699				6	8	0.004431	0.00352991	0.796641	0.004431				hATC	hAT family dimerisation domain								PF05699.8	http://pfam.sanger.ac.uk/family/PF05699
PF00439.19	PF00439				13	31	0.00440103	0.0100387	2.28098	0.00440103				Bromodomain	Bromodomain								PF00439.19	http://pfam.sanger.ac.uk/family/PF00439
PF01426.12	PF01426				7	13	0.0043866	0.00584189	1.33176	0.0043866				BAH	BAH domain								PF01426.12	http://pfam.sanger.ac.uk/family/PF01426
PF00090.13	PF00090	1	1	M	20	31	0.00430501	0.00432696	1.0051	0.00430501				TSP_1	Thrombospondin type 1 domain								PF00090.13	http://pfam.sanger.ac.uk/family/PF00090
PF00176.17	PF00176				11	22	0.00422222	0.00682913	1.61742	0.00422222				SNF2_N	SNF2 family N-terminal domain								PF00176.17	http://pfam.sanger.ac.uk/family/PF00176
PF00784.11	PF00784				7	7	0.00415788	0.00194603	0.468034	0.00415788				MyTH4	MyTH4 domain								PF00784.11	http://pfam.sanger.ac.uk/family/PF00784
PF00498.20	PF00498				12	16	0.00413129	0.00298285	0.722014	0.00413129				FHA	FHA domain								PF00498.20	http://pfam.sanger.ac.uk/family/PF00498
PF02825.14	PF02825				6	9	0.00413014	0.00393675	0.953177	0.00413014				WWE	WWE domain								PF02825.14	http://pfam.sanger.ac.uk/family/PF02825
PF00035.19	PF00035				8	11	0.00410665	0.00333486	0.812062	0.00410665				dsrm	Double-stranded RNA binding motif								PF00035.19	http://pfam.sanger.ac.uk/family/PF00035
PF00550.19	PF00550				5	11	0.00398193	0.00660222	1.65805	0.00398193				PP-binding	Phosphopantetheine attachment site								PF00550.19	http://pfam.sanger.ac.uk/family/PF00550
PF00240.17	PF00240				14	18	0.00395606	0.00247899	0.626631	0.00395606				ubiquitin	Ubiquitin family								PF00240.17	http://pfam.sanger.ac.uk/family/PF00240
PF02037.21	PF02037				8	12	0.00393494	0.00372498	0.946641	0.00393494				SAP	SAP domain								PF02037.21	http://pfam.sanger.ac.uk/family/PF02037
PF03160.8	PF03160	1	1	M	6	9	0.00386476	0.00367946	0.952054	0.00386476				Calx-beta	Calx-beta domain								PF03160.8	http://pfam.sanger.ac.uk/family/PF03160
PF00435.15	PF00435				9	16	0.00385261	0.00496664	1.28916	0.00385261				Spectrin	Spectrin repeat								PF00435.15	http://pfam.sanger.ac.uk/family/PF00435
PF00053.18	PF00053	1	1	M	13	23	0.00377698	0.00506807	1.34183	0.00377698				Laminin_EGF	Laminin EGF-like (Domains III and V)								PF00053.18	http://pfam.sanger.ac.uk/family/PF00053
PF00431.14	PF00431	1	1	M	20	27	0.00376557	0.00239258	0.635384	0.00376557				CUB	CUB domain								PF00431.14	http://pfam.sanger.ac.uk/family/PF00431
PF01833.18	PF01833				9	10	0.00371465	0.00186428	0.501873	0.00371465				TIG	IPT/TIG domain								PF01833.18	http://pfam.sanger.ac.uk/family/PF01833
PF00505.13	PF00505				13	17	0.00368031	0.00241698	0.656732	0.00368031				HMG_box	HMG (high mobility group) box								PF00505.13	http://pfam.sanger.ac.uk/family/PF00505
PF00041.15	PF00041	1	1	E	34	49	0.00364951	0.00255588	0.700335	0.00364951				fn3	Fibronectin type III domain								PF00041.15	http://pfam.sanger.ac.uk/family/PF00041
PF00637.14	PF00637				5	6	0.0036396	0.00245297	0.673967	0.0036396				Clathrin	Region in Clathrin and VPS								PF00637.14	http://pfam.sanger.ac.uk/family/PF00637
PF12473.2	PF12473				5	7	0.0036396	0.00312371	0.858255	0.0036396				DUF3694	Kinesin protein								PF12473.2	http://pfam.sanger.ac.uk/family/PF12473
PF01909.17	PF01909				6	7	0.00362737	0.0022558	0.621883	0.00362737				NTP_transf_2	Nucleotidyltransferase domain								PF01909.17	http://pfam.sanger.ac.uk/family/PF01909
PF12925.1	PF12925	1		M	4	5	0.00361766	0.00266408	0.736409	0.00361766				APP_E2	E2 domain of amyloid precursor protein								PF12925.1	http://pfam.sanger.ac.uk/family/PF12925
PF10363.3	PF10363				4	4	0.00361766	0.00191462	0.529242	0.00361766				DUF2435	Protein of unknown function (DUF2435)								PF10363.3	http://pfam.sanger.ac.uk/family/PF10363
PF07474.6	PF07474	1	1	M	4	7	0.00361766	0.00430138	1.189	0.00361766				G2F	G2F domain								PF07474.6	http://pfam.sanger.ac.uk/family/PF07474
PF01388.15	PF01388				7	9	0.00357132	0.00256358	0.717822	0.00357132				ARID	ARID/BRIGHT DNA binding domain								PF01388.15	http://pfam.sanger.ac.uk/family/PF01388
PF00063.15	PF00063				11	15	0.00353218	0.00265363	0.751272	0.00353218				Myosin_head	Myosin head (motor domain)								PF00063.15	http://pfam.sanger.ac.uk/family/PF00063
PF05773.16	PF05773				6	11	0.00341263	0.00449712	1.31779	0.00341263				RWD	RWD domain								PF05773.16	http://pfam.sanger.ac.uk/family/PF05773
PF12003.2	PF12003				6	12	0.00341263	0.00515938	1.51185	0.00341263				DUF3497	Domain of unknown function (DUF3497)								PF12003.2	http://pfam.sanger.ac.uk/family/PF12003
PF00644.14	PF00644				7	12	0.00340168	0.00406804	1.19589	0.00340168				PARP	Poly(ADP-ribose) polymerase catalytic domain								PF00644.14	http://pfam.sanger.ac.uk/family/PF00644
PF12171.2	PF12171				7	7	0.00340168	0.00145725	0.428391	0.00340168				zf-C2H2_jaz	Zinc-finger double-stranded RNA-binding								PF12171.2	http://pfam.sanger.ac.uk/family/PF12171
PF00616.13	PF00616				7	9	0.00340168	0.00242259	0.712176	0.00340168				RasGAP	GTPase-activator protein for Ras-like GTPase								PF00616.13	http://pfam.sanger.ac.uk/family/PF00616
PF02210.18	PF02210	1	1	M	13	27	0.00340128	0.00649591	1.90984	0.00340128				Laminin_G_2	Laminin G domain								PF02210.18	http://pfam.sanger.ac.uk/family/PF02210
PF00531.16	PF00531				10	16	0.00336838	0.00361399	1.07292	0.00336838				Death	Death domain								PF00531.16	http://pfam.sanger.ac.uk/family/PF00531
PF04564.9	PF04564				5	6	0.00335017	0.00222848	0.665184	0.00335017				U-box	U-box domain								PF04564.9	http://pfam.sanger.ac.uk/family/PF04564
PF02185.10	PF02185				5	6	0.00335017	0.00222848	0.665184	0.00335017				HR1	Hr1 repeat								PF02185.10	http://pfam.sanger.ac.uk/family/PF02185
PF01825.15	PF01825				10	25	0.00325952	0.00817902	2.50927	0.00325952				GPS	Latrophilin/CL-1-like GPS domain								PF01825.15	http://pfam.sanger.ac.uk/family/PF01825
PF00467.23	PF00467				6	9	0.00321658	0.00305103	0.94853	0.00321658				KOW	KOW motif								PF00467.23	http://pfam.sanger.ac.uk/family/PF00467
PF00917.20	PF00917				6	9	0.00321658	0.00305103	0.94853	0.00321658				MATH	MATH domain								PF00917.20	http://pfam.sanger.ac.uk/family/PF00917
PF00640.17	PF00640				9	12	0.00321304	0.00233588	0.727	0.00321304				PID	Phosphotyrosine interaction domain (PTB/PID)								PF00640.17	http://pfam.sanger.ac.uk/family/PF00640
PF03782.11	PF03782	1		M	4	5	0.00318554	0.00231495	0.726705	0.00318554				AMOP	AMOP domain								PF03782.11	http://pfam.sanger.ac.uk/family/PF03782
PF12836.1	PF12836				4	4	0.00318554	0.00163531	0.513355	0.00318554				HHH_3	Helix-hairpin-helix motif								PF12836.1	http://pfam.sanger.ac.uk/family/PF12836
PF12721.1	PF12721				4	4	0.00318554	0.00163531	0.513355	0.00318554				RHIM	RIP homotypic interaction motif								PF12721.1	http://pfam.sanger.ac.uk/family/PF12721
PF00642.18	PF00642				12	15	0.00312576	0.00174903	0.559555	0.00312576				zf-CCCH	Zinc finger C-x8-C-x5-C-x3-H type (and similar)								PF00642.18	http://pfam.sanger.ac.uk/family/PF00642
PF12662.1	PF12662	1	1	M	8	19	0.00307071	0.0066904	2.17878	0.00307071				cEGF	Complement Clr-like EGF-like								PF12662.1	http://pfam.sanger.ac.uk/family/PF12662
PF00271.25	PF00271				22	54	0.00303712	0.0108678	3.57832	0.00303712				Helicase_C	Helicase conserved C-terminal domain								PF00271.25	http://pfam.sanger.ac.uk/family/PF00271
PF00069.19	PF00069				52	63	0.00299003	-0.00139739	-0.46735	0.00299003				Pkinase	Protein kinase domain								PF00069.19	http://pfam.sanger.ac.uk/family/PF00069
PF00619.15	PF00619				8	10	0.00294807	0.00186428	0.632373	0.00294807				CARD	Caspase recruitment domain								PF00619.15	http://pfam.sanger.ac.uk/family/PF00619
PF00076.16	PF00076				33	36	0.00294168	-0.000978677	-0.332694	0.00294168				RRM_1	RNA recognition motif								PF00076.16	http://pfam.sanger.ac.uk/family/PF00076
PF00364.16	PF00364				5	9	0.00287831	0.00367946	1.27834	0.00287831				Biotin_lipoyl	Biotin-requiring enzyme								PF00364.16	http://pfam.sanger.ac.uk/family/PF00364
PF02170.16	PF02170				5	7	0.00287831	0.00243481	0.845917	0.00287831				PAZ	PAZ domain								PF02170.16	http://pfam.sanger.ac.uk/family/PF02170
PF00054.17	PF00054	1	1	M	6	19	0.00286927	0.00917606	3.19805	0.00286927				Laminin_G_1	Laminin G domain								PF00054.17	http://pfam.sanger.ac.uk/family/PF00054
PF00040.13	PF00040	1	1	V	6	10	0.00286927	0.00327161	1.14022	0.00286927				fn2	Fibronectin type II domain								PF00040.13	http://pfam.sanger.ac.uk/family/PF00040
PF00193.11	PF00193	1	1	V	6	7	0.00286927	0.00168412	0.586953	0.00286927				Xlink	Extracellular link domain								PF00193.11	http://pfam.sanger.ac.uk/family/PF00193
PF02036.11	PF02036				4	5	0.00285037	0.00204414	0.717151	0.00285037				SCP2	SCP-2 sterol transfer family								PF02036.11	http://pfam.sanger.ac.uk/family/PF02036
PF07965.6	PF07965				4	5	0.00285037	0.00204414	0.717151	0.00285037				Integrin_B_tail	Integrin beta tail domain								PF07965.6	http://pfam.sanger.ac.uk/family/PF07965
PF06119.8	PF06119	1	1	M	4	14	0.00285037	0.00922231	3.23548	0.00285037				NIDO	Nidogen-like								PF06119.8	http://pfam.sanger.ac.uk/family/PF06119
PF05790.9	PF05790				4	4	0.00285037	0.00141867	0.497715	0.00285037				C2-set	Immunoglobulin C2-set domain								PF05790.9	http://pfam.sanger.ac.uk/family/PF05790
PF00117.22	PF00117				4	11	0.00285037	0.00660222	2.31627	0.00285037				GATase	Glutamine amidotransferase class-I								PF00117.22	http://pfam.sanger.ac.uk/family/PF00117
PF01822.13	PF01822				4	9	0.00285037	0.00496346	1.74134	0.00285037				WSC	WSC domain								PF01822.13	http://pfam.sanger.ac.uk/family/PF01822
PF01612.14	PF01612				4	6	0.00285037	0.00271849	0.953734	0.00285037				3_5_exonuc	3'-5' exonuclease								PF01612.14	http://pfam.sanger.ac.uk/family/PF01612
PF00458.14	PF00458				4	7	0.00285037	0.00343348	1.20457	0.00285037				WHEP-TRS	WHEP-TRS domain								PF00458.14	http://pfam.sanger.ac.uk/family/PF00458
PF02310.13	PF02310				3	5	0.00284593	0.00315615	1.109	0.00284593				B12-binding	B12 binding domain								PF02310.13	http://pfam.sanger.ac.uk/family/PF02310
PF10366.3	PF10366				3	3	0.00284593	0.00152173	0.534703	0.00284593				Vps39_1	Vacuolar sorting protein 39 domain 1								PF10366.3	http://pfam.sanger.ac.uk/family/PF10366
PF00665.20	PF00665				3	3	0.00284593	0.00152173	0.534703	0.00284593				rve	Integrase core domain								PF00665.20	http://pfam.sanger.ac.uk/family/PF00665
PF02540.11	PF02540				3	3	0.00284593	0.00152173	0.534703	0.00284593				NAD_synthase	NAD synthase								PF02540.11	http://pfam.sanger.ac.uk/family/PF02540
PF03730.8	PF03730				3	4	0.00284593	0.00230827	0.811078	0.00284593				Ku_C	Ku70/Ku80 C-terminal arm								PF03730.8	http://pfam.sanger.ac.uk/family/PF03730
PF08912.5	PF08912				3	4	0.00284593	0.00230827	0.811078	0.00284593				Rho_Binding	Rho Binding								PF08912.5	http://pfam.sanger.ac.uk/family/PF08912
PF01262.15	PF01262				3	4	0.00284593	0.00230827	0.811078	0.00284593				AlaDh_PNT_C	Alanine dehydrogenase/PNT, C-terminal domain								PF01262.15	http://pfam.sanger.ac.uk/family/PF01262
PF03372.17	PF03372				8	8	0.00283025	0.000981979	0.346959	0.00283025				Exo_endo_phos	Endonuclease/Exonuclease/phosphatase family								PF03372.17	http://pfam.sanger.ac.uk/family/PF03372
PF02893.14	PF02893	1		E	7	11	0.00281512	0.00290095	1.03049	0.00281512				GRAM	GRAM domain								PF02893.14	http://pfam.sanger.ac.uk/family/PF02893
PF00780.16	PF00780				6	9	0.00271382	0.00256358	0.944638	0.00271382				CNH	CNH domain								PF00780.16	http://pfam.sanger.ac.uk/family/PF00780
PF02759.13	PF02759				7	9	0.00268687	0.00182856	0.680556	0.00268687				RUN	RUN domain								PF02759.13	http://pfam.sanger.ac.uk/family/PF02759
PF01390.14	PF01390	1		M	7	17	0.00268687	0.00607818	2.26218	0.00268687				SEA	SEA domain								PF01390.14	http://pfam.sanger.ac.uk/family/PF01390
PF04212.12	PF04212				5	7	0.00268049	0.0022558	0.841564	0.00268049				MIT	MIT (microtubule interacting and transport) domain								PF04212.12	http://pfam.sanger.ac.uk/family/PF04212
PF08477.7	PF08477				5	8	0.00268049	0.00283734	1.05852	0.00268049				Miro	Miro-like protein								PF08477.7	http://pfam.sanger.ac.uk/family/PF08477
PF02204.12	PF02204				5	5	0.00268049	0.00120295	0.448779	0.00268049				VPS9	Vacuolar sorting protein 9 (VPS9) domain								PF02204.12	http://pfam.sanger.ac.uk/family/PF02204
PF00632.19	PF00632				8	18	0.00260762	0.00542858	2.08181	0.00260762				HECT	HECT-domain (ubiquitin-transferase)								PF00632.19	http://pfam.sanger.ac.uk/family/PF00632
PF04433.11	PF04433				4	4	0.00257651	0.00124166	0.481916	0.00257651				SWIRM	SWIRM domain								PF04433.11	http://pfam.sanger.ac.uk/family/PF04433
PF03815.13	PF03815	1	1	E	4	4	0.00257651	0.00124166	0.481916	0.00257651				LCCL	LCCL domain								PF03815.13	http://pfam.sanger.ac.uk/family/PF03815
PF02207.14	PF02207				4	5	0.00257651	0.00182288	0.707501	0.00257651				zf-UBR	Putative zinc finger in N-recognin (UBR box)								PF02207.14	http://pfam.sanger.ac.uk/family/PF02207
PF03256.10	PF03256				4	7	0.00257651	0.00312371	1.21238	0.00257651				APC10	Anaphase-promoting complex, subunit 10 (APC10)								PF03256.10	http://pfam.sanger.ac.uk/family/PF03256
PF01843.13	PF01843				4	4	0.00257651	0.00124166	0.481916	0.00257651				DIL	DIL domain								PF01843.13	http://pfam.sanger.ac.uk/family/PF01843
PF08454.5	PF08454				4	7	0.00257651	0.00312371	1.21238	0.00257651				RIH_assoc	RyR and IP3R Homology associated								PF08454.5	http://pfam.sanger.ac.uk/family/PF08454
PF07973.8	PF07973				4	6	0.00257651	0.00245297	0.952054	0.00257651				tRNA_SAD	Threonyl and Alanyl tRNA synthetase second additional domain								PF07973.8	http://pfam.sanger.ac.uk/family/PF07973
PF02010.9	PF02010				4	7	0.00257651	0.00312371	1.21238	0.00257651				REJ	REJ domain								PF02010.9	http://pfam.sanger.ac.uk/family/PF02010
PF02196.9	PF02196				4	6	0.00257651	0.00245297	0.952054	0.00257651				RBD	Raf-like Ras-binding domain								PF02196.9	http://pfam.sanger.ac.uk/family/PF02196
PF00646.27	PF00646				6	8	0.00256841	0.00192471	0.74938	0.00256841				F-box	F-box domain								PF00646.27	http://pfam.sanger.ac.uk/family/PF00646
PF01926.17	PF01926				7	7	0.00256459	0.000916188	0.357246	0.00256459				MMR_HSR1	GTPase of unknown function								PF01926.17	http://pfam.sanger.ac.uk/family/PF01926
PF00249.25	PF00249				7	8	0.00256459	0.00130636	0.509383	0.00256459				Myb_DNA-binding	Myb-like DNA-binding domain								PF00249.25	http://pfam.sanger.ac.uk/family/PF00249
PF01336.19	PF01336				5	6	0.00250153	0.00157025	0.627715	0.00250153				tRNA_anti	OB-fold nucleic acid binding domain								PF01336.19	http://pfam.sanger.ac.uk/family/PF01336
PF01477.17	PF01477				7	13	0.00244774	0.00351451	1.43582	0.00244774				PLAT	PLAT/LH2 domain								PF01477.17	http://pfam.sanger.ac.uk/family/PF01477
PF00530.12	PF00530	1	1	M	7	11	0.00244774	0.0025278	1.03271	0.00244774				SRCR	Scavenger receptor cysteine-rich domain								PF00530.12	http://pfam.sanger.ac.uk/family/PF00530
PF00095.15	PF00095	1		M	6	10	0.00243181	0.00280035	1.15155	0.00243181				WAP	WAP-type (Whey Acidic Protein) 'four-disulfide core'								PF00095.15	http://pfam.sanger.ac.uk/family/PF00095
PF00086.12	PF00086	1	1	M	6	12	0.00243181	0.00389146	1.60023	0.00243181				Thyroglobulin_1	Thyroglobulin type-1 repeat								PF00086.12	http://pfam.sanger.ac.uk/family/PF00086
PF10534.3	PF10534				3	4	0.00238916	0.00191462	0.801378	0.00238916				CRIC_ras_sig	Connector enhancer of kinase suppressor of ras								PF10534.3	http://pfam.sanger.ac.uk/family/PF10534
PF02014.10	PF02014	1	1	M	3	4	0.00238916	0.00191462	0.801378	0.00238916				Reeler	Reeler domain								PF02014.10	http://pfam.sanger.ac.uk/family/PF02014
PF06650.6	PF06650				3	3	0.00238916	0.00122649	0.513355	0.00238916				DUF1162	Protein of unknown function (DUF1162)								PF06650.6	http://pfam.sanger.ac.uk/family/PF06650
PF02142.16	PF02142				3	9	0.00238916	0.00607934	2.54456	0.00238916				MGS	MGS-like domain								PF02142.16	http://pfam.sanger.ac.uk/family/PF02142
PF04565.10	PF04565				3	7	0.00238916	0.00430138	1.80038	0.00238916				RNA_pol_Rpb2_3	RNA polymerase Rpb2, domain 3								PF04565.10	http://pfam.sanger.ac.uk/family/PF04565
PF08703.4	PF08703				3	5	0.00238916	0.00266408	1.11507	0.00238916				PLC-beta_C	PLC-beta C terminal								PF08703.4	http://pfam.sanger.ac.uk/family/PF08703
PF09409.4	PF09409				3	4	0.00238916	0.00191462	0.801378	0.00238916				PUB	PUB domain								PF09409.4	http://pfam.sanger.ac.uk/family/PF09409
PF06831.8	PF06831				3	4	0.00238916	0.00191462	0.801378	0.00238916				H2TH	Formamidopyrimidine-DNA glycosylase H2TH domain								PF06831.8	http://pfam.sanger.ac.uk/family/PF06831
PF12924.1	PF12924	1		M	3	5	0.00238916	0.00266408	1.11507	0.00238916				APP_Cu_bd	Copper-binding of amyloid precursor, CuBD								PF12924.1	http://pfam.sanger.ac.uk/family/PF12924
PF00994.18	PF00994				3	3	0.00238916	0.00122649	0.513355	0.00238916				MoCF_biosynth	Probable molybdopterin binding domain								PF00994.18	http://pfam.sanger.ac.uk/family/PF00994
PF04567.11	PF04567				3	7	0.00238916	0.00430138	1.80038	0.00238916				RNA_pol_Rpb2_5	RNA polymerase Rpb2, domain 5								PF04567.11	http://pfam.sanger.ac.uk/family/PF04567
PF00520.25	PF00520				20	29	0.00234687	0.00174316	0.742761	0.00234687				Ion_trans	Ion transport protein								PF00520.25	http://pfam.sanger.ac.uk/family/PF00520
PF12738.1	PF12738				4	5	0.00234496	0.0016358	0.697582	0.00234496				PTCB-BRCT	twin BRCT domain								PF12738.1	http://pfam.sanger.ac.uk/family/PF12738
PF03020.9	PF03020				4	4	0.00234496	0.001092	0.465679	0.00234496				LEM	LEM domain								PF03020.9	http://pfam.sanger.ac.uk/family/PF03020
PF07500.8	PF07500				4	4	0.00234496	0.001092	0.465679	0.00234496				TFIIS_M	Transcription factor S-II (TFIIS), central domain								PF07500.8	http://pfam.sanger.ac.uk/family/PF07500
PF04851.9	PF04851				4	6	0.00234496	0.00222848	0.950327	0.00234496				ResIII	Type III restriction enzyme, res subunit								PF04851.9	http://pfam.sanger.ac.uk/family/PF04851
PF01463.18	PF01463				5	8	0.00233816	0.00248332	1.06208	0.00233816				LRRCT	Leucine rich repeat C-terminal domain								PF01463.18	http://pfam.sanger.ac.uk/family/PF01463
PF00630.13	PF00630				5	6	0.00233816	0.00144353	0.61738	0.00233816				Filamin	Filamin/ABP280 repeat								PF00630.13	http://pfam.sanger.ac.uk/family/PF00630
PF00989.18	PF00989				7	14	0.00222856	0.00375334	1.6842	0.00222856				PAS	PAS fold								PF00989.18	http://pfam.sanger.ac.uk/family/PF00989
PF00625.15	PF00625				7	14	0.00222856	0.00375334	1.6842	0.00222856				Guanylate_kin	Guanylate kinase								PF00625.15	http://pfam.sanger.ac.uk/family/PF00625
PF00564.18	PF00564				5	6	0.00218788	0.00132697	0.60651	0.00218788				PB1	PB1 domain								PF00564.18	http://pfam.sanger.ac.uk/family/PF00564
PF03144.19	PF03144				6	8	0.00218121	0.00159102	0.729422	0.00218121				GTP_EFTU_D2	Elongation factor Tu domain 2								PF03144.19	http://pfam.sanger.ac.uk/family/PF03144
PF01033.11	PF01033	1	1	M	4	7	0.00214439	0.00263493	1.22875	0.00214439				Somatomedin_B	Somatomedin B domain								PF01033.11	http://pfam.sanger.ac.uk/family/PF01033
PF10409.3	PF10409				4	6	0.00214439	0.00203402	0.94853	0.00214439				PTEN_C2	C2 domain of PTEN tumour-suppressor protein								PF10409.3	http://pfam.sanger.ac.uk/family/PF10409
PF01342.15	PF01342				4	4	0.00214439	0.000962356	0.448779	0.00214439				SAND	SAND domain								PF01342.15	http://pfam.sanger.ac.uk/family/PF01342
PF08831.4	PF08831				2	2	0.00211335	0.00115414	0.546118	0.00211335				MHCassoc_trimer	Class II MHC-associated invariant chain trimerisation domain								PF08831.4	http://pfam.sanger.ac.uk/family/PF08831
PF09050.4	PF09050				2	2	0.00211335	0.00115414	0.546118	0.00211335				SNN_linker	Stannin unstructured linker								PF09050.4	http://pfam.sanger.ac.uk/family/PF09050
PF12134.2	PF12134				2	7	0.00211335	0.00616796	2.91857	0.00211335				PRP8_domainIV	PRP8 domain IV core								PF12134.2	http://pfam.sanger.ac.uk/family/PF12134
PF10588.3	PF10588				2	3	0.00211335	0.00202645	0.95888	0.00211335				NADH-G_4Fe-4S_3	NADH-ubiquinone oxidoreductase-G iron-sulfur binding region								PF10588.3	http://pfam.sanger.ac.uk/family/PF10588
PF11235.2	PF11235				2	2	0.00211335	0.00115414	0.546118	0.00211335				Med25_SD1	Mediator complex subunit 25 synapsin 1								PF11235.2	http://pfam.sanger.ac.uk/family/PF11235
PF10403.3	PF10403				2	3	0.00211335	0.00202645	0.95888	0.00211335				BHD_1	Rad4 beta-hairpin domain 1								PF10403.3	http://pfam.sanger.ac.uk/family/PF10403
PF06463.7	PF06463				2	2	0.00211335	0.00115414	0.546118	0.00211335				Mob_synth_C	Molybdenum Cofactor Synthesis C								PF06463.7	http://pfam.sanger.ac.uk/family/PF06463
PF10531.3	PF10531				2	2	0.00211335	0.00115414	0.546118	0.00211335				SLBB	SLBB domain								PF10531.3	http://pfam.sanger.ac.uk/family/PF10531
PF09121.4	PF09121				2	4	0.00211335	0.00298123	1.41067	0.00211335				Tower	Tower								PF09121.4	http://pfam.sanger.ac.uk/family/PF09121
PF01968.12	PF01968				2	2	0.00211335	0.00115414	0.546118	0.00211335				Hydantoinase_A	Hydantoinase/oxoprolinase								PF01968.12	http://pfam.sanger.ac.uk/family/PF01968
PF12769.1	PF12769				2	3	0.00211335	0.00202645	0.95888	0.00211335				DUF3814	Domain of unknown function (DUF3814)								PF12769.1	http://pfam.sanger.ac.uk/family/PF12769
PF12356.2	PF12356				2	2	0.00211335	0.00115414	0.546118	0.00211335				DUF3643	Protein of unknown function (DUF3643)								PF12356.2	http://pfam.sanger.ac.uk/family/PF12356
PF03542.10	PF03542				2	2	0.00211335	0.00115414	0.546118	0.00211335				Tuberin	Tuberin								PF03542.10	http://pfam.sanger.ac.uk/family/PF03542
PF08959.4	PF08959				2	3	0.00211335	0.00202645	0.95888	0.00211335				DUF1872	Domain of unknown function (DUF1872)								PF08959.4	http://pfam.sanger.ac.uk/family/PF08959
PF10597.3	PF10597				2	7	0.00211335	0.00616796	2.91857	0.00211335				U5_2-snRNA_bdg	U5-snRNA binding site 2 of PrP8								PF10597.3	http://pfam.sanger.ac.uk/family/PF10597
PF01331.1	PF01331				2	2	0.00211335	0.00115414	0.546118	0.00211335				mRNA_cap_enzyme	mRNA capping enzyme, catalytic domain								PF01331.1	http://pfam.sanger.ac.uk/family/PF01331
PF08644.5	PF08644				2	2	0.00211335	0.00115414	0.546118	0.00211335				SPT16	FACT complex subunit (SPT16/CDC68)								PF08644.5	http://pfam.sanger.ac.uk/family/PF08644
PF04992.8	PF04992				2	6	0.00211335	0.00506233	2.39541	0.00211335				RNA_pol_Rpb1_6	RNA polymerase Rpb1, domain 6								PF04992.8	http://pfam.sanger.ac.uk/family/PF04992
PF09088.5	PF09088				2	2	0.00211335	0.00115414	0.546118	0.00211335				MIF4G_like	MIF4G like								PF09088.5	http://pfam.sanger.ac.uk/family/PF09088
PF02436.12	PF02436				2	5	0.00211335	0.00399734	1.89148	0.00211335				PYC_OADA	Conserved carboxylase domain								PF02436.12	http://pfam.sanger.ac.uk/family/PF02436
PF04557.9	PF04557				2	3	0.00211335	0.00202645	0.95888	0.00211335				tRNA_synt_1c_R2	Glutaminyl-tRNA synthetase, non-specific RNA binding region part 2								PF04557.9	http://pfam.sanger.ac.uk/family/PF04557
PF12346.2	PF12346				2	2	0.00211335	0.00115414	0.546118	0.00211335				HJURP_mid	Holliday junction recognition protein-associated repeat								PF12346.2	http://pfam.sanger.ac.uk/family/PF12346
PF02921.8	PF02921				2	2	0.00211335	0.00115414	0.546118	0.00211335				UCR_TM	Ubiquinol cytochrome reductase transmembrane region								PF02921.8	http://pfam.sanger.ac.uk/family/PF02921
PF12047.2	PF12047				2	4	0.00211335	0.00298123	1.41067	0.00211335				DNMT1-RFD	Cytosine specific DNA methyltransferase replication foci domain								PF12047.2	http://pfam.sanger.ac.uk/family/PF12047
PF02843.10	PF02843				2	5	0.00211335	0.00399734	1.89148	0.00211335				GARS_C	Phosphoribosylglycinamide synthetase, C domain								PF02843.10	http://pfam.sanger.ac.uk/family/PF02843
PF00984.13	PF00984				2	2	0.00211335	0.00115414	0.546118	0.00211335				UDPG_MGDP_dh	UDP-glucose/GDP-mannose dehydrogenase family, central domain								PF00984.13	http://pfam.sanger.ac.uk/family/PF00984
PF00703.15	PF00703				2	2	0.00211335	0.00115414	0.546118	0.00211335				Glyco_hydro_2	domain								PF00703.15	http://pfam.sanger.ac.uk/family/PF00703
PF09172.5	PF09172				2	3	0.00211335	0.00202645	0.95888	0.00211335				DUF1943	Domain of unknown function (DUF1943)								PF09172.5	http://pfam.sanger.ac.uk/family/PF09172
PF03726.8	PF03726				2	4	0.00211335	0.00298123	1.41067	0.00211335				PNPase	Polyribonucleotide nucleotidyltransferase, RNA binding domain								PF03726.8	http://pfam.sanger.ac.uk/family/PF03726
PF00809.16	PF00809				2	4	0.00211335	0.00298123	1.41067	0.00211335				Pterin_bind	Pterin binding enzyme								PF00809.16	http://pfam.sanger.ac.uk/family/PF00809
PF03439.7	PF03439				2	3	0.00211335	0.00202645	0.95888	0.00211335				Spt5-NGN	Early transcription elongation factor of RNA pol II, NGN section								PF03439.7	http://pfam.sanger.ac.uk/family/PF03439
PF06883.6	PF06883				2	6	0.00211335	0.00506233	2.39541	0.00211335				RNA_pol_Rpa2_4	RNA polymerase I, Rpa2 specific domain								PF06883.6	http://pfam.sanger.ac.uk/family/PF06883
PF01575.13	PF01575				2	2	0.00211335	0.00115414	0.546118	0.00211335				MaoC_dehydratas	MaoC like domain								PF01575.13	http://pfam.sanger.ac.uk/family/PF01575
PF10347.3	PF10347				2	2	0.00211335	0.00115414	0.546118	0.00211335				Fmp27_GFWDK	RNA pol II promoter Fmp27 protein domain								PF10347.3	http://pfam.sanger.ac.uk/family/PF10347
PF03494.7	PF03494				2	5	0.00211335	0.00399734	1.89148	0.00211335				Beta-APP	Beta-amyloid peptide (beta-APP)								PF03494.7	http://pfam.sanger.ac.uk/family/PF03494
PF12230.2	PF12230				2	2	0.00211335	0.00115414	0.546118	0.00211335				PRP21_like_P	Pre-mRNA splicing factor PRP21 like protein								PF12230.2	http://pfam.sanger.ac.uk/family/PF12230
PF12214.2	PF12214				2	2	0.00211335	0.00115414	0.546118	0.00211335				TPX2_importin	Cell cycle regulated microtubule associated protein								PF12214.2	http://pfam.sanger.ac.uk/family/PF12214
PF12567.2	PF12567				2	3	0.00211335	0.00202645	0.95888	0.00211335				CD45	Leukocyte receptor CD45								PF12567.2	http://pfam.sanger.ac.uk/family/PF12567
PF11608.2	PF11608				2	2	0.00211335	0.00115414	0.546118	0.00211335				Limkain-b1	Limkain b1								PF11608.2	http://pfam.sanger.ac.uk/family/PF11608
PF10473.3	PF10473				2	2	0.00211335	0.00115414	0.546118	0.00211335				Cenp-F_leu_zip	Leucine-rich repeats of kinetochore protein Cenp-F/LEK1								PF10473.3	http://pfam.sanger.ac.uk/family/PF10473
PF00317.15	PF00317				2	2	0.00211335	0.00115414	0.546118	0.00211335				Ribonuc_red_lgN	Ribonucleotide reductase, all-alpha domain								PF00317.15	http://pfam.sanger.ac.uk/family/PF00317
PF12820.1	PF12820				2	3	0.00211335	0.00202645	0.95888	0.00211335				BRCT_assoc	Serine-rich domain associated with BRCT								PF12820.1	http://pfam.sanger.ac.uk/family/PF12820
PF10596.3	PF10596				2	7	0.00211335	0.00616796	2.91857	0.00211335				U6-snRNA_bdg	U6-snRNA interacting domain of PrP8								PF10596.3	http://pfam.sanger.ac.uk/family/PF10596
PF05237.7	PF05237				2	2	0.00211335	0.00115414	0.546118	0.00211335				MoeZ_MoeB	MoeZ/MoeB domain								PF05237.7	http://pfam.sanger.ac.uk/family/PF05237
PF11861.2	PF11861				2	2	0.00211335	0.00115414	0.546118	0.00211335				DUF3381	Domain of unknown function (DUF3381)								PF11861.2	http://pfam.sanger.ac.uk/family/PF11861
PF09103.4	PF09103				2	4	0.00211335	0.00298123	1.41067	0.00211335				BRCA-2_OB1	BRCA2, oligonucleotide/oligosaccharide-binding, domain 1								PF09103.4	http://pfam.sanger.ac.uk/family/PF09103
PF12369.2	PF12369				2	2	0.00211335	0.00115414	0.546118	0.00211335				GnHR_trans	Gonadotropin hormone receptor transmembrane region								PF12369.2	http://pfam.sanger.ac.uk/family/PF12369
PF04873.7	PF04873				2	3	0.00211335	0.00202645	0.95888	0.00211335				EIN3	Ethylene insensitive 3								PF04873.7	http://pfam.sanger.ac.uk/family/PF04873
PF08083.5	PF08083				2	7	0.00211335	0.00616796	2.91857	0.00211335				PROCN	PROCN (NUC071) domain								PF08083.5	http://pfam.sanger.ac.uk/family/PF08083
PF10598.3	PF10598				2	7	0.00211335	0.00616796	2.91857	0.00211335				RRM_4	RNA recognition motif of the spliceosomal PrP8								PF10598.3	http://pfam.sanger.ac.uk/family/PF10598
PF09169.4	PF09169				2	4	0.00211335	0.00298123	1.41067	0.00211335				BRCA-2_helical	BRCA2, helical								PF09169.4	http://pfam.sanger.ac.uk/family/PF09169
PF12248.2	PF12248				2	7	0.00211335	0.00616796	2.91857	0.00211335				Methyltransf_FA	Farnesoic acid 0-methyl transferase								PF12248.2	http://pfam.sanger.ac.uk/family/PF12248
PF05270.7	PF05270	1	1	V	2	3	0.00211335	0.00202645	0.95888	0.00211335				AbfB	Alpha-L-arabinofuranosidase B (ABFB)								PF05270.7	http://pfam.sanger.ac.uk/family/PF05270
PF10426.3	PF10426				2	2	0.00211335	0.00115414	0.546118	0.00211335				zf-RAG1	Recombination-activating protein 1 zinc-finger domain								PF10426.3	http://pfam.sanger.ac.uk/family/PF10426
PF09262.5	PF09262				2	2	0.00211335	0.00115414	0.546118	0.00211335				PEX-1N	Peroxisome biogenesis factor 1, N-terminal								PF09262.5	http://pfam.sanger.ac.uk/family/PF09262
PF05020.9	PF05020				2	2	0.00211335	0.00115414	0.546118	0.00211335				zf-NPL4	NPL4 family, putative zinc binding region								PF05020.9	http://pfam.sanger.ac.uk/family/PF05020
PF09607.4	PF09607				2	3	0.00211335	0.00202645	0.95888	0.00211335				BrkDBD	Brinker DNA-binding domain								PF09607.4	http://pfam.sanger.ac.uk/family/PF09607
PF08659.4	PF08659				2	7	0.00211335	0.00616796	2.91857	0.00211335				KR	KR domain								PF08659.4	http://pfam.sanger.ac.uk/family/PF08659
PF12160.2	PF12160				2	2	0.00211335	0.00115414	0.546118	0.00211335				Fibrinogen_aC	Fibrinogen alpha C domain								PF12160.2	http://pfam.sanger.ac.uk/family/PF12160
PF06025.6	PF06025				2	4	0.00211335	0.00298123	1.41067	0.00211335				DUF913	Domain of Unknown Function (DUF913)								PF06025.6	http://pfam.sanger.ac.uk/family/PF06025
PF00174.13	PF00174				2	2	0.00211335	0.00115414	0.546118	0.00211335				Oxidored_molyb	Oxidoreductase molybdopterin binding domain								PF00174.13	http://pfam.sanger.ac.uk/family/PF00174
PF11409.2	PF11409				2	2	0.00211335	0.00115414	0.546118	0.00211335				SARA	Smad anchor for receptor activation (SARA)								PF11409.2	http://pfam.sanger.ac.uk/family/PF11409
PF06448.5	PF06448				2	3	0.00211335	0.00202645	0.95888	0.00211335				DUF1081	Domain of Unknown Function (DUF1081)								PF06448.5	http://pfam.sanger.ac.uk/family/PF06448
PF01396.13	PF01396				2	3	0.00211335	0.00202645	0.95888	0.00211335				zf-C4_Topoisom	Topoisomerase DNA binding C4 zinc finger								PF01396.13	http://pfam.sanger.ac.uk/family/PF01396
PF02607.11	PF02607				2	4	0.00211335	0.00298123	1.41067	0.00211335				B12-binding_2	B12 binding domain								PF02607.11	http://pfam.sanger.ac.uk/family/PF02607
PF09396.4	PF09396				2	3	0.00211335	0.00202645	0.95888	0.00211335				Thrombin_light	Thrombin light chain								PF09396.4	http://pfam.sanger.ac.uk/family/PF09396
PF05089.6	PF05089				2	2	0.00211335	0.00115414	0.546118	0.00211335				NAGLU	Alpha-N-acetylglucosaminidase (NAGLU)								PF05089.6	http://pfam.sanger.ac.uk/family/PF05089
PF02254.12	PF02254				2	2	0.00211335	0.00115414	0.546118	0.00211335				TrkA_N	TrkA-N domain								PF02254.12	http://pfam.sanger.ac.uk/family/PF02254
PF01071.13	PF01071				2	5	0.00211335	0.00399734	1.89148	0.00211335				GARS_A	Phosphoribosylglycinamide synthetase, ATP-grasp (A) domain								PF01071.13	http://pfam.sanger.ac.uk/family/PF01071
PF04037.7	PF04037				2	2	0.00211335	0.00115414	0.546118	0.00211335				DUF382	Domain of unknown function (DUF382)								PF04037.7	http://pfam.sanger.ac.uk/family/PF04037
PF12258.2	PF12258				2	2	0.00211335	0.00115414	0.546118	0.00211335				Microcephalin	Microcephalin protein								PF12258.2	http://pfam.sanger.ac.uk/family/PF12258
PF03368.8	PF03368				2	4	0.00211335	0.00298123	1.41067	0.00211335				dsRNA_bind	Double stranded RNA binding domain								PF03368.8	http://pfam.sanger.ac.uk/family/PF03368
PF12341.2	PF12341				2	2	0.00211335	0.00115414	0.546118	0.00211335				DUF3639	Protein of unknown function (DUF3639)								PF12341.2	http://pfam.sanger.ac.uk/family/PF12341
PF00037.21	PF00037				2	2	0.00211335	0.00115414	0.546118	0.00211335				Fer4	4Fe-4S binding domain								PF00037.21	http://pfam.sanger.ac.uk/family/PF00037
PF02971.8	PF02971				2	2	0.00211335	0.00115414	0.546118	0.00211335				FTCD	Formiminotransferase domain								PF02971.8	http://pfam.sanger.ac.uk/family/PF02971
PF12064.2	PF12064				2	4	0.00211335	0.00298123	1.41067	0.00211335				DUF3544	Domain of unknown function (DUF3544)								PF12064.2	http://pfam.sanger.ac.uk/family/PF12064
PF08063.6	PF08063				2	5	0.00211335	0.00399734	1.89148	0.00211335				PADR1	PADR1 (NUC008) domain								PF08063.6	http://pfam.sanger.ac.uk/family/PF08063
PF08771.5	PF08771				2	4	0.00211335	0.00298123	1.41067	0.00211335				Rapamycin_bind	Rapamycin binding domain								PF08771.5	http://pfam.sanger.ac.uk/family/PF08771
PF00384.16	PF00384				2	3	0.00211335	0.00202645	0.95888	0.00211335				Molybdopterin	Molybdopterin oxidoreductase								PF00384.16	http://pfam.sanger.ac.uk/family/PF00384
PF10404.3	PF10404				2	3	0.00211335	0.00202645	0.95888	0.00211335				BHD_2	Rad4 beta-hairpin domain 2								PF10404.3	http://pfam.sanger.ac.uk/family/PF10404
PF00591.15	PF00591				2	2	0.00211335	0.00115414	0.546118	0.00211335				Glycos_transf_3	Glycosyl transferase family, a/b domain								PF00591.15	http://pfam.sanger.ac.uk/family/PF00591
PF08572.4	PF08572				2	2	0.00211335	0.00115414	0.546118	0.00211335				PRP3	pre-mRNA processing factor 3 (PRP3)								PF08572.4	http://pfam.sanger.ac.uk/family/PF08572
PF00976.12	PF00976				2	2	0.00211335	0.00115414	0.546118	0.00211335				ACTH_domain	Corticotropin ACTH domain								PF00976.12	http://pfam.sanger.ac.uk/family/PF00976
PF01498.12	PF01498				2	2	0.00211335	0.00115414	0.546118	0.00211335				Transposase_5	Transposase								PF01498.12	http://pfam.sanger.ac.uk/family/PF01498
PF00650.14	PF00650				6	8	0.00206564	0.00149142	0.722014	0.00206564				CRAL_TRIO	CRAL/TRIO domain								PF00650.14	http://pfam.sanger.ac.uk/family/PF00650
PF01119.13	PF01119				3	3	0.00206507	0.00101701	0.492482	0.00206507				DNA_mis_repair	DNA mismatch repair protein, C-terminal domain								PF01119.13	http://pfam.sanger.ac.uk/family/PF01119
PF00310.1	PF00310				3	3	0.00206507	0.00101701	0.492482	0.00206507				GATase_2	Glutamine amidotransferases class-II								PF00310.1	http://pfam.sanger.ac.uk/family/PF00310
PF00549.13	PF00549				3	3	0.00206507	0.00101701	0.492482	0.00206507				Ligase_CoA	CoA-ligase								PF00549.13	http://pfam.sanger.ac.uk/family/PF00549
PF00614.16	PF00614				3	3	0.00206507	0.00101701	0.492482	0.00206507				PLDc	Phospholipase D Active site motif								PF00614.16	http://pfam.sanger.ac.uk/family/PF00614
PF02135.10	PF02135				3	6	0.00206507	0.00304346	1.47378	0.00206507				zf-TAZ	TAZ zinc finger								PF02135.10	http://pfam.sanger.ac.uk/family/PF02135
PF07529.7	PF07529				3	5	0.00206507	0.00231495	1.121	0.00206507				HSA	HSA								PF07529.7	http://pfam.sanger.ac.uk/family/PF07529
PF08826.4	PF08826				3	5	0.00206507	0.00231495	1.121	0.00206507				DMPK_coil	DMPK coiled coil domain like								PF08826.4	http://pfam.sanger.ac.uk/family/PF08826
PF02791.11	PF02791				3	4	0.00206507	0.00163531	0.791894	0.00206507				DDT	DDT domain								PF02791.11	http://pfam.sanger.ac.uk/family/PF02791
PF01414.13	PF01414				3	4	0.00206507	0.00163531	0.791894	0.00206507				DSL	Delta serrate ligand								PF01414.13	http://pfam.sanger.ac.uk/family/PF01414
PF00136.15	PF00136				3	4	0.00206507	0.00163531	0.791894	0.00206507				DNA_pol_B	DNA polymerase family B								PF00136.15	http://pfam.sanger.ac.uk/family/PF00136
PF08271.6	PF08271				3	4	0.00206507	0.00163531	0.791894	0.00206507				TF_Zn_Ribbon	TFIIB zinc-binding								PF08271.6	http://pfam.sanger.ac.uk/family/PF08271
PF11515.2	PF11515				3	7	0.00206507	0.0038126	1.84624	0.00206507				Cul7	Mouse development and cellular proliferation protein Cullin-7								PF11515.2	http://pfam.sanger.ac.uk/family/PF11515
PF01479.19	PF01479				3	4	0.00206507	0.00163531	0.791894	0.00206507				S4	S4 domain								PF01479.19	http://pfam.sanger.ac.uk/family/PF01479
PF06816.7	PF06816				3	7	0.00206507	0.0038126	1.84624	0.00206507				NOD	NOTCH protein								PF06816.7	http://pfam.sanger.ac.uk/family/PF06816
PF00900.14	PF00900				3	3	0.00206507	0.00101701	0.492482	0.00206507				Ribosomal_S4e	Ribosomal family S4e								PF00900.14	http://pfam.sanger.ac.uk/family/PF00900
PF03493.12	PF03493				3	3	0.00206507	0.00101701	0.492482	0.00206507				BK_channel_a	Calcium-activated BK potassium channel alpha subunit								PF03493.12	http://pfam.sanger.ac.uk/family/PF03493
PF01485.15	PF01485				5	7	0.00204873	0.00168412	0.822032	0.00204873				IBR	IBR domain								PF01485.15	http://pfam.sanger.ac.uk/family/PF01485
PF01602.14	PF01602				5	6	0.00204873	0.00121904	0.595023	0.00204873				Adaptin_N	Adaptin N terminal region								PF01602.14	http://pfam.sanger.ac.uk/family/PF01602
PF00173.22	PF00173				5	12	0.00204873	0.00445696	2.17547	0.00204873				Cyt-b5	Cytochrome b5-like Heme/Steroid binding domain								PF00173.22	http://pfam.sanger.ac.uk/family/PF00173
PF00638.12	PF00638				5	5	0.00204873	0.000794605	0.387852	0.00204873				Ran_BP1	RanBP1 domain								PF00638.12	http://pfam.sanger.ac.uk/family/PF00638
PF00094.19	PF00094	1	1	M	10	15	0.00199602	0.00182259	0.913113	0.00199602				VWD	von Willebrand factor type D domain								PF00094.19	http://pfam.sanger.ac.uk/family/PF00094
PF01429.13	PF01429				4	6	0.00196747	0.00186249	0.946641	0.00196747				MBD	Methyl-CpG binding domain								PF01429.13	http://pfam.sanger.ac.uk/family/PF01429
PF02786.11	PF02786				4	14	0.00196747	0.00722498	3.67221	0.00196747				CPSase_L_D2	Carbamoyl-phosphate synthase L chain, ATP binding domain								PF02786.11	http://pfam.sanger.ac.uk/family/PF02786
PF01530.12	PF01530				4	4	0.00196747	0.000848004	0.431012	0.00196747				zf-C2HC	Zinc finger, C2HC type								PF01530.12	http://pfam.sanger.ac.uk/family/PF01530
PF02205.14	PF02205				4	7	0.00196747	0.00243481	1.23753	0.00196747				WH2	WH2 motif								PF02205.14	http://pfam.sanger.ac.uk/family/PF02205
PF01365.15	PF01365				4	7	0.00196747	0.00243481	1.23753	0.00196747				RYDR_ITPR	RIH domain								PF01365.15	http://pfam.sanger.ac.uk/family/PF01365
PF02883.14	PF02883				4	5	0.00196747	0.00133081	0.676406	0.00196747				Alpha_adaptinC2	Adaptin C-terminal domain								PF02883.14	http://pfam.sanger.ac.uk/family/PF02883
PF00566.12	PF00566				10	11	0.00192015	0.000454542	0.236722	0.00192015				TBC	TBC domain								PF00566.12	http://pfam.sanger.ac.uk/family/PF00566
PF00594.14	PF00594	1	1	V	5	9	0.00191919	0.00256358	1.33576	0.00191919				Gla	Vitamin K-dependent carboxylation/gamma-carboxyglutamic (GLA) domain								PF00594.14	http://pfam.sanger.ac.uk/family/PF00594
PF01852.13	PF01852				5	6	0.00191919	0.00111857	0.582833	0.00191919				START	START domain								PF01852.13	http://pfam.sanger.ac.uk/family/PF01852
PF02134.15	PF02134				3	4	0.00181369	0.00141867	0.782203	0.00181369				UBACT	Repeat in ubiquitin-activating (UBA) protein								PF02134.15	http://pfam.sanger.ac.uk/family/PF02134
PF00970.18	PF00970				3	4	0.00181369	0.00141867	0.782203	0.00181369				FAD_binding_6	Oxidoreductase FAD-binding domain								PF00970.18	http://pfam.sanger.ac.uk/family/PF00970
PF02785.13	PF02785				3	7	0.00181369	0.00343348	1.89309	0.00181369				Biotin_carb_C	Biotin carboxylase C-terminal domain								PF02785.13	http://pfam.sanger.ac.uk/family/PF02785
PF03097.12	PF03097				3	3	0.00181369	0.000854526	0.471154	0.00181369				BRO1	BRO1-like domain								PF03097.12	http://pfam.sanger.ac.uk/family/PF03097
PF01853.12	PF01853				3	4	0.00181369	0.00141867	0.782203	0.00181369				MOZ_SAS	MOZ/SAS family								PF01853.12	http://pfam.sanger.ac.uk/family/PF01853
PF06464.5	PF06464				3	7	0.00181369	0.00343348	1.89309	0.00181369				DMAP_binding	DMAP1-binding Domain								PF06464.5	http://pfam.sanger.ac.uk/family/PF06464
PF01480.11	PF01480				3	4	0.00181369	0.00141867	0.782203	0.00181369				PWI	PWI domain								PF01480.11	http://pfam.sanger.ac.uk/family/PF01480
PF06009.6	PF06009	1	1	M	3	6	0.00181369	0.00271849	1.49888	0.00181369				Laminin_II	Laminin Domain II								PF06009.6	http://pfam.sanger.ac.uk/family/PF06009
PF02140.12	PF02140				3	8	0.00181369	0.00418326	2.3065	0.00181369				Gal_Lectin	Galactose binding lectin domain								PF02140.12	http://pfam.sanger.ac.uk/family/PF02140
PF02879.10	PF02879				3	3	0.00181369	0.000854526	0.471154	0.00181369				PGM_PMM_II	Phosphoglucomutase/phosphomannomutase, alpha/beta/alpha domain II								PF02879.10	http://pfam.sanger.ac.uk/family/PF02879
PF02743.12	PF02743				3	3	0.00181369	0.000854526	0.471154	0.00181369				Cache_1	Cache domain								PF02743.12	http://pfam.sanger.ac.uk/family/PF02743
PF00658.12	PF00658				3	4	0.00181369	0.00141867	0.782203	0.00181369				PABP	Poly-adenylate binding protein, unique domain								PF00658.12	http://pfam.sanger.ac.uk/family/PF00658
PF06292.11	PF06292				3	4	0.00181369	0.00141867	0.782203	0.00181369				DUF1041	Domain of Unknown Function (DUF1041)								PF06292.11	http://pfam.sanger.ac.uk/family/PF06292
PF01754.10	PF01754				3	3	0.00181369	0.000854526	0.471154	0.00181369				zf-A20	A20-like zinc finger								PF01754.10	http://pfam.sanger.ac.uk/family/PF01754
PF00406.16	PF00406				4	4	0.00180921	0.000745712	0.412175	0.00180921				ADK	Adenylate kinase								PF00406.16	http://pfam.sanger.ac.uk/family/PF00406
PF00587.19	PF00587				4	8	0.00180921	0.00283734	1.56827	0.00180921				tRNA-synt_2b	tRNA synthetase class II core domain (G, H, P, S and T)								PF00587.19	http://pfam.sanger.ac.uk/family/PF00587
PF00354.11	PF00354				4	10	0.00180921	0.00408829	2.2597	0.00180921				Pentaxin	Pentaxin family								PF00354.11	http://pfam.sanger.ac.uk/family/PF00354
PF02145.9	PF02145				4	5	0.00180921	0.00120295	0.6649	0.00180921				Rap_GAP	Rap/ran-GAP								PF02145.9	http://pfam.sanger.ac.uk/family/PF02145
PF02176.12	PF02176				4	4	0.00180921	0.000745712	0.412175	0.00180921				zf-TRAF	TRAF-type zinc finger								PF02176.12	http://pfam.sanger.ac.uk/family/PF02176
PF01302.19	PF01302				4	7	0.00180921	0.0022558	1.24684	0.00180921				CAP_GLY	CAP-Gly domain								PF01302.19	http://pfam.sanger.ac.uk/family/PF01302
PF00888.16	PF00888				4	5	0.00180921	0.00120295	0.6649	0.00180921				Cullin	Cullin family								PF00888.16	http://pfam.sanger.ac.uk/family/PF00888
PF03098.9	PF03098				4	8	0.00180921	0.00283734	1.56827	0.00180921				An_peroxidase	Animal haem peroxidase								PF03098.9	http://pfam.sanger.ac.uk/family/PF03098
PF00373.12	PF00373				9	22	0.00180409	0.00529296	2.93387	0.00180409				FERM_M	FERM central domain								PF00373.12	http://pfam.sanger.ac.uk/family/PF00373
PF03114.12	PF03114				5	5	0.00179802	0.000632553	0.351806	0.00179802				BAR	BAR domain								PF03114.12	http://pfam.sanger.ac.uk/family/PF03114
PF01582.14	PF01582				6	6	0.00175075	0.000496077	0.283352	0.00175075				TIR	TIR domain								PF01582.14	http://pfam.sanger.ac.uk/family/PF01582
PF00581.14	PF00581				6	8	0.00175075	0.00122004	0.69687	0.00175075				Rhodanese	Rhodanese-like domain								PF00581.14	http://pfam.sanger.ac.uk/family/PF00581
PF00050.15	PF00050	1	1	M	5	10	0.00168419	0.00280035	1.66273	0.00168419				Kazal_1	Kazal-type serine protease inhibitor domain								PF00050.15	http://pfam.sanger.ac.uk/family/PF00050
PF00219.12	PF00219	1	1	V	5	9	0.00168419	0.00229016	1.3598	0.00168419				IGFBP	Insulin-like growth factor binding protein								PF00219.12	http://pfam.sanger.ac.uk/family/PF00219
PF00059.15	PF00059	1	1	M	13	21	0.00166915	0.00196284	1.17596	0.00166915				Lectin_C	Lectin C-type domain								PF00059.15	http://pfam.sanger.ac.uk/family/PF00059
PF08241.6	PF08241				4	6	0.00166605	0.00157025	0.942498	0.00166605				Methyltransf_11	Methyltransferase domain								PF08241.6	http://pfam.sanger.ac.uk/family/PF08241
PF01841.1	PF01841	1		E	4	4	0.00166605	0.000653178	0.392052	0.00166605				Transglut_core	Transglutaminase-like superfamily								PF01841.1	http://pfam.sanger.ac.uk/family/PF01841
PF00082.16	PF00082				4	5	0.00166605	0.00108728	0.652608	0.00166605				Peptidase_S8	Subtilase family								PF00082.16	http://pfam.sanger.ac.uk/family/PF00082
PF06920.7	PF06920				4	4	0.00166605	0.000653178	0.392052	0.00166605				Ded_cyto	Dedicator of cytokinesis								PF06920.7	http://pfam.sanger.ac.uk/family/PF06920
PF09380.4	PF09380				6	11	0.00165485	0.00241417	1.45884	0.00165485				FERM_C	FERM C-terminal PH-like domain								PF09380.4	http://pfam.sanger.ac.uk/family/PF09380
PF00039.12	PF00039	1	1	V	3	5	0.00160829	0.00182288	1.13343	0.00160829				fn1	Fibronectin type I domain								PF00039.12	http://pfam.sanger.ac.uk/family/PF00039
PF01031.14	PF01031				3	3	0.00160829	0.000721767	0.448779	0.00160829				Dynamin_M	Dynamin central region								PF01031.14	http://pfam.sanger.ac.uk/family/PF01031
PF02862.11	PF02862				3	4	0.00160829	0.00124166	0.772036	0.00160829				DDHD	DDHD domain								PF02862.11	http://pfam.sanger.ac.uk/family/PF02862
PF01846.13	PF01846				3	3	0.00160829	0.000721767	0.448779	0.00160829				FF	FF domain								PF01846.13	http://pfam.sanger.ac.uk/family/PF01846
PF02889.10	PF02889				3	3	0.00160829	0.000721767	0.448779	0.00160829				Sec63	Sec63 Brl domain								PF02889.10	http://pfam.sanger.ac.uk/family/PF02889
PF00778.11	PF00778				3	7	0.00160829	0.00312371	1.94225	0.00160829				DIX	DIX domain								PF00778.11	http://pfam.sanger.ac.uk/family/PF00778
PF00679.18	PF00679				3	4	0.00160829	0.00124166	0.772036	0.00160829				EFG_C	Elongation factor G C-terminus								PF00679.18	http://pfam.sanger.ac.uk/family/PF00679
PF07533.10	PF07533				3	6	0.00160829	0.00245297	1.5252	0.00160829				BRK	BRK domain								PF07533.10	http://pfam.sanger.ac.uk/family/PF07533
PF11717.2	PF11717				3	4	0.00160829	0.00124166	0.772036	0.00160829				Tudor-knot	RNA binding activity-knot of a chromodomain								PF11717.2	http://pfam.sanger.ac.uk/family/PF11717
PF02026.10	PF02026				3	7	0.00160829	0.00312371	1.94225	0.00160829				RyR	RyR domain								PF02026.10	http://pfam.sanger.ac.uk/family/PF02026
PF07792.6	PF07792				2	2	0.00159277	0.000817657	0.513355	0.00159277				DUF1630	Protein of unknown function (DUF1630)								PF07792.6	http://pfam.sanger.ac.uk/family/PF07792
PF02881.13	PF02881				2	3	0.00159277	0.00152173	0.955397	0.00159277				SRP54_N	SRP54-type protein, helical bundle domain								PF02881.13	http://pfam.sanger.ac.uk/family/PF02881
PF09297.5	PF09297				2	3	0.00159277	0.00152173	0.955397	0.00159277				zf-NADH-PPase	NADH pyrophosphatase zinc ribbon domain								PF09297.5	http://pfam.sanger.ac.uk/family/PF09297
PF06468.7	PF06468	1	1	M	2	2	0.00159277	0.000817657	0.513355	0.00159277				Spond_N	Spondin_N								PF06468.7	http://pfam.sanger.ac.uk/family/PF06468
PF03450.11	PF03450				2	5	0.00159277	0.00315615	1.98155	0.00159277				CO_deh_flav_C	CO dehydrogenase flavoprotein C-terminal domain								PF03450.11	http://pfam.sanger.ac.uk/family/PF03450
PF02787.13	PF02787				2	8	0.00159277	0.00596246	3.74345	0.00159277				CPSase_L_D3	Carbamoyl-phosphate synthetase large chain, oligomerisation domain								PF02787.13	http://pfam.sanger.ac.uk/family/PF02787
PF06001.7	PF06001				2	6	0.00159277	0.00405289	2.54456	0.00159277				DUF902	Domain of Unknown Function (DUF902)								PF06001.7	http://pfam.sanger.ac.uk/family/PF06001
PF11830.2	PF11830				2	2	0.00159277	0.000817657	0.513355	0.00159277				DUF3350	Domain of unknown function (DUF3350)								PF11830.2	http://pfam.sanger.ac.uk/family/PF11830
PF03987.9	PF03987				2	2	0.00159277	0.000817657	0.513355	0.00159277				Autophagy_act_C	Autophagocytosis associated protein, active-site domain								PF03987.9	http://pfam.sanger.ac.uk/family/PF03987
PF00205.16	PF00205				2	2	0.00159277	0.000817657	0.513355	0.00159277				TPP_enzyme_M	Thiamine pyrophosphate enzyme, central domain								PF00205.16	http://pfam.sanger.ac.uk/family/PF00205
PF12810.1	PF12810				2	2	0.00159277	0.000817657	0.513355	0.00159277				Gly_rich	Glycine rich protein								PF12810.1	http://pfam.sanger.ac.uk/family/PF12810
PF07995.5	PF07995				2	2	0.00159277	0.000817657	0.513355	0.00159277				GSDH	Glucose / Sorbosone dehydrogenase								PF07995.5	http://pfam.sanger.ac.uk/family/PF07995
PF02833.8	PF02833				2	3	0.00159277	0.00152173	0.955397	0.00159277				DHHA2	DHHA2 domain								PF02833.8	http://pfam.sanger.ac.uk/family/PF02833
PF08518.5	PF08518				2	3	0.00159277	0.00152173	0.955397	0.00159277				GIT_SHD	Spa2 homology domain (SHD) of GIT								PF08518.5	http://pfam.sanger.ac.uk/family/PF08518
PF03950.12	PF03950				2	7	0.00159277	0.00499028	3.13308	0.00159277				tRNA-synt_1c_C	tRNA synthetases class I (E and Q), anti-codon binding domain								PF03950.12	http://pfam.sanger.ac.uk/family/PF03950
PF05670.7	PF05670				2	2	0.00159277	0.000817657	0.513355	0.00159277				DUF814	Domain of unknown function (DUF814)								PF05670.7	http://pfam.sanger.ac.uk/family/PF05670
PF02801.16	PF02801				2	7	0.00159277	0.00499028	3.13308	0.00159277				Ketoacyl-synt_C	Beta-ketoacyl synthase, C-terminal domain								PF02801.16	http://pfam.sanger.ac.uk/family/PF02801
PF02629.13	PF02629				2	3	0.00159277	0.00152173	0.955397	0.00159277				CoA_binding	CoA binding domain								PF02629.13	http://pfam.sanger.ac.uk/family/PF02629
PF06663.7	PF06663				2	4	0.00159277	0.00230827	1.44922	0.00159277				DUF1170	Protein of unknown function (DUF1170)								PF06663.7	http://pfam.sanger.ac.uk/family/PF06663
PF08565.5	PF08565				2	2	0.00159277	0.000817657	0.513355	0.00159277				CDC37_M	Cdc37 Hsp90 binding domain								PF08565.5	http://pfam.sanger.ac.uk/family/PF08565
PF01799.14	PF01799				2	5	0.00159277	0.00315615	1.98155	0.00159277				Fer2_2	[2Fe-2S] binding domain								PF01799.14	http://pfam.sanger.ac.uk/family/PF01799
PF00645.12	PF00645				2	8	0.00159277	0.00596246	3.74345	0.00159277				zf-PARP	Poly(ADP-ribose) polymerase and DNA-Ligase Zn-finger region								PF00645.12	http://pfam.sanger.ac.uk/family/PF00645
PF02729.15	PF02729				2	8	0.00159277	0.00596246	3.74345	0.00159277				OTCace_N	Aspartate/ornithine carbamoyltransferase, carbamoyl-P binding domain								PF02729.15	http://pfam.sanger.ac.uk/family/PF02729
PF00698.15	PF00698				2	7	0.00159277	0.00499028	3.13308	0.00159277				Acyl_transf_1	Acyl transferase domain								PF00698.15	http://pfam.sanger.ac.uk/family/PF00698
PF10367.3	PF10367				2	3	0.00159277	0.00152173	0.955397	0.00159277				Vps39_2	Vacuolar sorting protein 39 domain 2								PF10367.3	http://pfam.sanger.ac.uk/family/PF10367
PF08214.5	PF08214				2	6	0.00159277	0.00405289	2.54456	0.00159277				KAT11	Histone acetylation protein								PF08214.5	http://pfam.sanger.ac.uk/family/PF08214
PF00382.13	PF00382				2	2	0.00159277	0.000817657	0.513355	0.00159277				TFIIB	Transcription factor TFIIB repeat								PF00382.13	http://pfam.sanger.ac.uk/family/PF00382
PF05731.5	PF05731				2	2	0.00159277	0.000817657	0.513355	0.00159277				TROVE	TROVE domain								PF05731.5	http://pfam.sanger.ac.uk/family/PF05731
PF03464.9	PF03464				2	2	0.00159277	0.000817657	0.513355	0.00159277				eRF1_2	eRF1 domain 2								PF03464.9	http://pfam.sanger.ac.uk/family/PF03464
PF08165.5	PF08165				2	3	0.00159277	0.00152173	0.955397	0.00159277				FerA	FerA (NUC095) domain								PF08165.5	http://pfam.sanger.ac.uk/family/PF08165
PF09141.4	PF09141				2	5	0.00159277	0.00315615	1.98155	0.00159277				Talin_middle	Talin, middle domain								PF09141.4	http://pfam.sanger.ac.uk/family/PF09141
PF05743.7	PF05743				2	3	0.00159277	0.00152173	0.955397	0.00159277				UEV	UEV domain								PF05743.7	http://pfam.sanger.ac.uk/family/PF05743
PF02158.9	PF02158				2	2	0.00159277	0.000817657	0.513355	0.00159277				Neuregulin	Neuregulin family								PF02158.9	http://pfam.sanger.ac.uk/family/PF02158
PF04068.9	PF04068				2	3	0.00159277	0.00152173	0.955397	0.00159277				RLI	Possible metal-binding domain in RNase L inhibitor, RLI								PF04068.9	http://pfam.sanger.ac.uk/family/PF04068
PF05572.7	PF05572				2	3	0.00159277	0.00152173	0.955397	0.00159277				Peptidase_M43	Pregnancy-associated plasma protein-A								PF05572.7	http://pfam.sanger.ac.uk/family/PF05572
PF02172.10	PF02172				2	6	0.00159277	0.00405289	2.54456	0.00159277				KIX	KIX domain								PF02172.10	http://pfam.sanger.ac.uk/family/PF02172
PF08326.6	PF08326				2	5	0.00159277	0.00315615	1.98155	0.00159277				ACC_central	Acetyl-CoA carboxylase, central region								PF08326.6	http://pfam.sanger.ac.uk/family/PF08326
PF04046.10	PF04046				2	3	0.00159277	0.00152173	0.955397	0.00159277				PSP	PSP								PF04046.10	http://pfam.sanger.ac.uk/family/PF04046
PF00204.19	PF00204				2	3	0.00159277	0.00152173	0.955397	0.00159277				DNA_gyraseB	DNA gyrase B								PF00204.19	http://pfam.sanger.ac.uk/family/PF00204
PF10475.3	PF10475				2	2	0.00159277	0.000817657	0.513355	0.00159277				DUF2450	Protein of unknown function N-terminal domain (DUF2450)								PF10475.3	http://pfam.sanger.ac.uk/family/PF10475
PF01131.14	PF01131				2	3	0.00159277	0.00152173	0.955397	0.00159277				Topoisom_bac	DNA topoisomerase								PF01131.14	http://pfam.sanger.ac.uk/family/PF01131
PF08142.6	PF08142				2	2	0.00159277	0.000817657	0.513355	0.00159277				AARP2CN	AARP2CN (NUC121) domain								PF08142.6	http://pfam.sanger.ac.uk/family/PF08142
PF08833.4	PF08833				2	2	0.00159277	0.000817657	0.513355	0.00159277				Axin_b-cat_bind	Axin beta-catenin binding domain								PF08833.4	http://pfam.sanger.ac.uk/family/PF08833
PF00941.15	PF00941				2	5	0.00159277	0.00315615	1.98155	0.00159277				FAD_binding_5	FAD binding domain in molybdopterin dehydrogenase								PF00941.15	http://pfam.sanger.ac.uk/family/PF00941
PF00636.20	PF00636				2	5	0.00159277	0.00315615	1.98155	0.00159277				Ribonuclease_3	RNase3 domain								PF00636.20	http://pfam.sanger.ac.uk/family/PF00636
PF04566.7	PF04566				2	6	0.00159277	0.00405289	2.54456	0.00159277				RNA_pol_Rpb2_4	RNA polymerase Rpb2, domain 4								PF04566.7	http://pfam.sanger.ac.uk/family/PF04566
PF09027.4	PF09027				2	2	0.00159277	0.000817657	0.513355	0.00159277				GTPase_binding	GTPase binding								PF09027.4	http://pfam.sanger.ac.uk/family/PF09027
PF02019.12	PF02019				2	3	0.00159277	0.00152173	0.955397	0.00159277				WIF	WIF domain								PF02019.12	http://pfam.sanger.ac.uk/family/PF02019
PF11764.2	PF11764				2	2	0.00159277	0.000817657	0.513355	0.00159277				N-SET	COMPASS (Complex proteins associated with Set1p) component N								PF11764.2	http://pfam.sanger.ac.uk/family/PF11764
PF12157.2	PF12157				2	2	0.00159277	0.000817657	0.513355	0.00159277				DUF3591	Protein of unknown function (DUF3591)								PF12157.2	http://pfam.sanger.ac.uk/family/PF12157
PF00448.16	PF00448				2	3	0.00159277	0.00152173	0.955397	0.00159277				SRP54	SRP54-type protein, GTPase domain								PF00448.16	http://pfam.sanger.ac.uk/family/PF00448
PF09296.5	PF09296				2	3	0.00159277	0.00152173	0.955397	0.00159277				NUDIX-like	NADH pyrophosphatase-like rudimentary NUDIX domain								PF09296.5	http://pfam.sanger.ac.uk/family/PF09296
PF04812.7	PF04812				2	3	0.00159277	0.00152173	0.955397	0.00159277				HNF-1B_C	Hepatocyte nuclear factor 1 (HNF-1), beta isoform C terminus								PF04812.7	http://pfam.sanger.ac.uk/family/PF04812
PF06631.5	PF06631				2	5	0.00159277	0.00315615	1.98155	0.00159277				DUF1154	Protein of unknown function (DUF1154)								PF06631.5	http://pfam.sanger.ac.uk/family/PF06631
PF07724.8	PF07724				2	2	0.00159277	0.000817657	0.513355	0.00159277				AAA_2	AAA domain (Cdc48 subfamily)								PF07724.8	http://pfam.sanger.ac.uk/family/PF07724
PF08913.4	PF08913				2	5	0.00159277	0.00315615	1.98155	0.00159277				VBS	Vinculin Binding Site								PF08913.4	http://pfam.sanger.ac.uk/family/PF08913
PF01549.18	PF01549	1		M	2	2	0.00159277	0.000817657	0.513355	0.00159277				ShK	ShK domain-like								PF01549.18	http://pfam.sanger.ac.uk/family/PF01549
PF09110.5	PF09110				2	3	0.00159277	0.00152173	0.955397	0.00159277				HAND	HAND								PF09110.5	http://pfam.sanger.ac.uk/family/PF09110
PF05587.7	PF05587				2	2	0.00159277	0.000817657	0.513355	0.00159277				Anth_Ig	Anthrax receptor extracellular domain								PF05587.7	http://pfam.sanger.ac.uk/family/PF05587
PF06346.6	PF06346				2	3	0.00159277	0.00152173	0.955397	0.00159277				Drf_FH1	Formin Homology Region 1								PF06346.6	http://pfam.sanger.ac.uk/family/PF06346
PF00521.1	PF00521				2	3	0.00159277	0.00152173	0.955397	0.00159277				DNA_topoisoIV	DNA gyrase/topoisomerase IV, subunit A								PF00521.1	http://pfam.sanger.ac.uk/family/PF00521
PF09270.4	PF09270				2	2	0.00159277	0.000817657	0.513355	0.00159277				Beta-trefoil	Beta-trefoil								PF09270.4	http://pfam.sanger.ac.uk/family/PF09270
PF12901.1	PF12901				2	2	0.00159277	0.000817657	0.513355	0.00159277				SUZ-C	SUZ-C motif								PF12901.1	http://pfam.sanger.ac.uk/family/PF12901
PF11566.2	PF11566				2	2	0.00159277	0.000817657	0.513355	0.00159277				Inhibitor_PI31	Proteasome Inhibitor PI31								PF11566.2	http://pfam.sanger.ac.uk/family/PF11566
PF08356.6	PF08356				2	3	0.00159277	0.00152173	0.955397	0.00159277				EF_assoc_2	EF hand associated								PF08356.6	http://pfam.sanger.ac.uk/family/PF08356
PF04905.7	PF04905				2	2	0.00159277	0.000817657	0.513355	0.00159277				NCD2	NAB conserved region 2 (NCD2)								PF04905.7	http://pfam.sanger.ac.uk/family/PF04905
PF02735.10	PF02735				2	4	0.00159277	0.00230827	1.44922	0.00159277				Ku	Ku70/Ku80 beta-barrel domain								PF02735.10	http://pfam.sanger.ac.uk/family/PF02735
PF00377.12	PF00377				2	2	0.00159277	0.000817657	0.513355	0.00159277				Prion	Prion/Doppel alpha-helical domain								PF00377.12	http://pfam.sanger.ac.uk/family/PF00377
PF10469.3	PF10469				2	2	0.00159277	0.000817657	0.513355	0.00159277				AKAP7_NLS	Protein kinase A anchor protein nuclear localisation signal								PF10469.3	http://pfam.sanger.ac.uk/family/PF10469
PF00072.18	PF00072				2	3	0.00159277	0.00152173	0.955397	0.00159277				Response_reg	Response regulator receiver domain								PF00072.18	http://pfam.sanger.ac.uk/family/PF00072
PF03483.11	PF03483				2	2	0.00159277	0.000817657	0.513355	0.00159277				B3_4	B3/4 domain								PF03483.11	http://pfam.sanger.ac.uk/family/PF03483
PF08355.6	PF08355				2	3	0.00159277	0.00152173	0.955397	0.00159277				EF_assoc_1	EF hand associated								PF08355.6	http://pfam.sanger.ac.uk/family/PF08355
PF10537.3	PF10537				2	3	0.00159277	0.00152173	0.955397	0.00159277				WAC_Acf1_DNA_bd	ATP-utilising chromatin assembly and remodelling N-terminal								PF10537.3	http://pfam.sanger.ac.uk/family/PF10537
PF11979.2	PF11979				2	2	0.00159277	0.000817657	0.513355	0.00159277				DUF3480	Domain of unknown function (DUF3480)								PF11979.2	http://pfam.sanger.ac.uk/family/PF11979
PF12145.2	PF12145				2	2	0.00159277	0.000817657	0.513355	0.00159277				Med12-LCEWAV	Eukaryotic Mediator 12 subunit domain								PF12145.2	http://pfam.sanger.ac.uk/family/PF12145
PF12148.2	PF12148				2	3	0.00159277	0.00152173	0.955397	0.00159277				DUF3590	Protein of unknown function (DUF3590)								PF12148.2	http://pfam.sanger.ac.uk/family/PF12148
PF02295.11	PF02295				2	3	0.00159277	0.00152173	0.955397	0.00159277				z-alpha	Adenosine deaminase z-alpha domain								PF02295.11	http://pfam.sanger.ac.uk/family/PF02295
PF01315.16	PF01315				2	5	0.00159277	0.00315615	1.98155	0.00159277				Ald_Xan_dh_C	Aldehyde oxidase and xanthine dehydrogenase, a/b hammerhead domain								PF01315.16	http://pfam.sanger.ac.uk/family/PF01315
PF02772.10	PF02772				2	2	0.00159277	0.000817657	0.513355	0.00159277				S-AdoMet_synt_M	S-adenosylmethionine synthetase, central domain								PF02772.10	http://pfam.sanger.ac.uk/family/PF02772
PF02781.1	PF02781				2	2	0.00159277	0.000817657	0.513355	0.00159277				G6PD_C	Glucose-6-phosphate dehydrogenase, C-terminal domain								PF02781.1	http://pfam.sanger.ac.uk/family/PF02781
PF00750.13	PF00750				2	2	0.00159277	0.000817657	0.513355	0.00159277				tRNA-synt_1d	tRNA synthetases class I (R)								PF00750.13	http://pfam.sanger.ac.uk/family/PF00750
PF02933.11	PF02933				2	3	0.00159277	0.00152173	0.955397	0.00159277				CDC48_2	Cell division protein 48 (CDC48), domain 2								PF02933.11	http://pfam.sanger.ac.uk/family/PF02933
PF00085.14	PF00085				7	7	0.00157966	0.000279573	0.176983	0.00157966				Thioredoxin	Thioredoxin								PF00085.14	http://pfam.sanger.ac.uk/family/PF00085
PF00454.21	PF00454				5	12	0.00157687	0.00372498	2.36226	0.00157687				PI3_PI4_kinase	Phosphatidylinositol 3- and 4-kinase								PF00454.21	http://pfam.sanger.ac.uk/family/PF00454
PF00618.14	PF00618				6	9	0.00156288	0.0014477	0.926301	0.00156288				RasGEF_N	motif								PF00618.14	http://pfam.sanger.ac.uk/family/PF00618
PF01759.15	PF01759	1	1	M	6	17	0.00156288	0.00535876	3.42878	0.00156288				NTR	UNC-6/NTR/C345C module								PF01759.15	http://pfam.sanger.ac.uk/family/PF01759
PF00789.14	PF00789				4	4	0.00153535	0.000568701	0.370404	0.00153535				UBX	UBX domain								PF00789.14	http://pfam.sanger.ac.uk/family/PF00789
PF08736.5	PF08736				4	9	0.00153535	0.00305103	1.98718	0.00153535				FA	FERM adjacent (FA)								PF08736.5	http://pfam.sanger.ac.uk/family/PF08736
PF00615.13	PF00615				7	12	0.00149877	0.00195953	1.30742	0.00149877				RGS	Regulator of G protein signaling domain								PF00615.13	http://pfam.sanger.ac.uk/family/PF00615
PF02225.16	PF02225				5	6	0.00147535	0.000774313	0.524832	0.00147535				PA	PA domain								PF02225.16	http://pfam.sanger.ac.uk/family/PF02225
PF00207.16	PF00207				5	9	0.00147535	0.00204719	1.3876	0.00147535				A2M	Alpha-2-macroglobulin family								PF00207.16	http://pfam.sanger.ac.uk/family/PF00207
PF02518.20	PF02518				6	10	0.00147451	0.00176908	1.19978	0.00147451				HATPase_c	Histidine kinase-, DNA gyrase B-, and HSP90-like ATPase								PF02518.20	http://pfam.sanger.ac.uk/family/PF02518
PF00385.18	PF00385				6	12	0.00147451	0.00265394	1.79987	0.00147451				Chromo	'chromo' (CHRromatin Organisation MOdifier) domain								PF00385.18	http://pfam.sanger.ac.uk/family/PF00385
PF00258.19	PF00258				3	6	0.00143463	0.00222848	1.55335	0.00143463				Flavodoxin_1	Flavodoxin								PF00258.19	http://pfam.sanger.ac.uk/family/PF00258
PF03725.9	PF03725				3	4	0.00143463	0.001092	0.761169	0.00143463				RNase_PH_C	3' exoribonuclease family, domain 2								PF03725.9	http://pfam.sanger.ac.uk/family/PF03725
PF07701.8	PF07701				3	4	0.00143463	0.001092	0.761169	0.00143463				HNOBA	Heme NO binding associated								PF07701.8	http://pfam.sanger.ac.uk/family/PF07701
PF07732.9	PF07732				3	3	0.00143463	0.000609522	0.424862	0.00143463				Cu-oxidase_3	Multicopper oxidase								PF07732.9	http://pfam.sanger.ac.uk/family/PF07732
PF07496.9	PF07496				3	4	0.00143463	0.001092	0.761169	0.00143463				zf-CW	CW-type Zinc Finger								PF07496.9	http://pfam.sanger.ac.uk/family/PF07496
PF07738.7	PF07738				3	4	0.00143463	0.001092	0.761169	0.00143463				Sad1_UNC	Sad1 / UNC-like C-terminal								PF07738.7	http://pfam.sanger.ac.uk/family/PF07738
PF04818.7	PF04818				3	3	0.00143463	0.000609522	0.424862	0.00143463				DUF618	Protein of unknown function, DUF618								PF04818.7	http://pfam.sanger.ac.uk/family/PF04818
PF00443.23	PF00443				12	14	0.00142045	0.000112041	0.0788773	0.00142045				UCH	Ubiquitin carboxyl-terminal hydrolase								PF00443.23	http://pfam.sanger.ac.uk/family/PF00443
PF00027.23	PF00027				7	14	0.0014203	0.00270849	1.90698	0.0014203				cNMP_binding	Cyclic nucleotide-binding domain								PF00027.23	http://pfam.sanger.ac.uk/family/PF00027
PF01448.18	PF01448				4	5	0.00141512	0.000884542	0.625063	0.00141512				ELM2	ELM2 domain								PF01448.18	http://pfam.sanger.ac.uk/family/PF01448
PF06602.8	PF06602	1		E	4	8	0.00141512	0.0023279	1.64501	0.00141512				Myotub-related	Myotubularin-related								PF06602.8	http://pfam.sanger.ac.uk/family/PF06602
PF00084.14	PF00084	1		M	18	24	0.00140002	0.000340235	0.243022	0.00140002				Sushi	Sushi domain (SCR repeat)								PF00084.14	http://pfam.sanger.ac.uk/family/PF00084
PF12937.1	PF12937				8	8	0.00138955	5.07693e-05	0.0365365	0.00138955				F-box-like	F-box-like								PF12937.1	http://pfam.sanger.ac.uk/family/PF12937
PF00611.17	PF00611				5	7	0.00137905	0.00107812	0.781789	0.00137905				FCH	Fes/CIP4 homology domain								PF00611.17	http://pfam.sanger.ac.uk/family/PF00611
PF02793.16	PF02793				5	8	0.00137905	0.00149142	1.08149	0.00137905				HRM	Hormone receptor domain								PF02793.16	http://pfam.sanger.ac.uk/family/PF02793
PF12799.1	PF12799	1	1	E	21	31	0.00137895	0.000962572	0.698047	0.00137895				LRR_4	Leucine Rich repeats (2 copies)								PF12799.1	http://pfam.sanger.ac.uk/family/PF12799
PF01437.19	PF01437				6	8	0.00130754	0.00083808	0.64096	0.00130754				PSI	Plexin repeat								PF01437.19	http://pfam.sanger.ac.uk/family/PF01437
PF00929.18	PF00929				4	4	0.00130381	0.00041904	0.321397	0.00130381				Exonuc_X-T	Exonuclease								PF00929.18	http://pfam.sanger.ac.uk/family/PF00929
PF02181.17	PF02181				4	5	0.00130381	0.000794605	0.609449	0.00130381				FH2	Formin Homology 2 Domain								PF02181.17	http://pfam.sanger.ac.uk/family/PF02181
PF04561.8	PF04561				2	7	0.00128825	0.00430138	3.33893	0.00128825				RNA_pol_Rpb2_2	RNA polymerase Rpb2, domain 2								PF04561.8	http://pfam.sanger.ac.uk/family/PF04561
PF08060.7	PF08060				2	3	0.00128825	0.00122649	0.952054	0.00128825				NOSIC	NOSIC (NUC001) domain								PF08060.7	http://pfam.sanger.ac.uk/family/PF08060
PF07670.8	PF07670				2	2	0.00128825	0.00062083	0.481916	0.00128825				Gate	Nucleoside recognition								PF07670.8	http://pfam.sanger.ac.uk/family/PF07670
PF01068.1	PF01068				2	5	0.00128825	0.00266408	2.06798	0.00128825				DNA_ligase_A_M	ATP dependent DNA ligase domain								PF01068.1	http://pfam.sanger.ac.uk/family/PF01068
PF08832.4	PF08832				2	3	0.00128825	0.00122649	0.952054	0.00128825				SRC-1	Steroid receptor coactivator								PF08832.4	http://pfam.sanger.ac.uk/family/PF08832
PF04679.9	PF04679				2	5	0.00128825	0.00266408	2.06798	0.00128825				DNA_ligase_A_C	ATP dependent DNA ligase C terminal region								PF04679.9	http://pfam.sanger.ac.uk/family/PF04679
PF02837.12	PF02837				2	2	0.00128825	0.00062083	0.481916	0.00128825				Glyco_hydro_2_N	Glycosyl hydrolases family 2, sugar binding domain								PF02837.12	http://pfam.sanger.ac.uk/family/PF02837
PF02377.9	PF02377				2	4	0.00128825	0.00191462	1.48621	0.00128825				Dishevelled	Dishevelled specific domain								PF02377.9	http://pfam.sanger.ac.uk/family/PF02377
PF08506.4	PF08506				2	2	0.00128825	0.00062083	0.481916	0.00128825				Cse1	Cse1								PF08506.4	http://pfam.sanger.ac.uk/family/PF08506
PF11569.2	PF11569				2	2	0.00128825	0.00062083	0.481916	0.00128825				Homez	Homeodomain leucine-zipper encoding, Homez								PF11569.2	http://pfam.sanger.ac.uk/family/PF11569
PF02728.10	PF02728				2	2	0.00128825	0.00062083	0.481916	0.00128825				Cu_amine_oxidN3	Copper amine oxidase, N3 domain								PF02728.10	http://pfam.sanger.ac.uk/family/PF02728
PF07524.7	PF07524				2	2	0.00128825	0.00062083	0.481916	0.00128825				Bromo_TP	Bromodomain associated								PF07524.7	http://pfam.sanger.ac.uk/family/PF07524
PF03476.10	PF03476				2	2	0.00128825	0.00062083	0.481916	0.00128825				MOSC_N	MOSC N-terminal beta barrel domain								PF03476.10	http://pfam.sanger.ac.uk/family/PF03476
PF08824.4	PF08824				2	2	0.00128825	0.00062083	0.481916	0.00128825				Serine_rich	Serine rich protein interaction domain								PF08824.4	http://pfam.sanger.ac.uk/family/PF08824
PF01082.14	PF01082				2	2	0.00128825	0.00062083	0.481916	0.00128825				Cu2_monooxygen	Copper type II ascorbate-dependent monooxygenase, N-terminal domain								PF01082.14	http://pfam.sanger.ac.uk/family/PF01082
PF06220.6	PF06220				2	2	0.00128825	0.00062083	0.481916	0.00128825				zf-U1	U1 zinc finger								PF06220.6	http://pfam.sanger.ac.uk/family/PF06220
PF00623.14	PF00623				2	6	0.00128825	0.00346241	2.68768	0.00128825				RNA_pol_Rpb1_2	RNA polymerase Rpb1, domain 2								PF00623.14	http://pfam.sanger.ac.uk/family/PF00623
PF12880.1	PF12880				2	2	0.00128825	0.00062083	0.481916	0.00128825				Tet_JBP	Oxygenase domain of the 2OGFeDO superfamily								PF12880.1	http://pfam.sanger.ac.uk/family/PF12880
PF01509.1	PF01509				2	2	0.00128825	0.00062083	0.481916	0.00128825				TruB_N	TruB family pseudouridylate synthase (N terminal domain)								PF01509.1	http://pfam.sanger.ac.uk/family/PF01509
PF02877.8	PF02877				2	5	0.00128825	0.00266408	2.06798	0.00128825				PARP_reg	Poly(ADP-ribose) polymerase, regulatory domain								PF02877.8	http://pfam.sanger.ac.uk/family/PF02877
PF00749.15	PF00749				2	7	0.00128825	0.00430138	3.33893	0.00128825				tRNA-synt_1c	tRNA synthetases class I (E and Q), catalytic domain								PF00749.15	http://pfam.sanger.ac.uk/family/PF00749
PF06414.6	PF06414				2	3	0.00128825	0.00122649	0.952054	0.00128825				Zeta_toxin	Zeta toxin								PF06414.6	http://pfam.sanger.ac.uk/family/PF06414
PF01636.17	PF01636				2	4	0.00128825	0.00191462	1.48621	0.00128825				APH	Phosphotransferase enzyme family								PF01636.17	http://pfam.sanger.ac.uk/family/PF01636
PF03446.9	PF03446				2	2	0.00128825	0.00062083	0.481916	0.00128825				NAD_binding_2	NAD binding domain of 6-phosphogluconate dehydrogenase								PF03446.9	http://pfam.sanger.ac.uk/family/PF03446
PF01411.13	PF01411				2	3	0.00128825	0.00122649	0.952054	0.00128825				tRNA-synt_2c	tRNA synthetases class II (A)								PF01411.13	http://pfam.sanger.ac.uk/family/PF01411
PF06459.6	PF06459				2	7	0.00128825	0.00430138	3.33893	0.00128825				RR_TM4-6	Ryanodine Receptor TM 4-6								PF06459.6	http://pfam.sanger.ac.uk/family/PF06459
PF04675.8	PF04675				2	5	0.00128825	0.00266408	2.06798	0.00128825				DNA_ligase_A_N	DNA ligase N terminus								PF04675.8	http://pfam.sanger.ac.uk/family/PF04675
PF02911.12	PF02911				2	3	0.00128825	0.00122649	0.952054	0.00128825				Formyl_trans_C	Formyl transferase, C-terminal domain								PF02911.12	http://pfam.sanger.ac.uk/family/PF02911
PF01857.14	PF01857				2	3	0.00128825	0.00122649	0.952054	0.00128825				RB_B	Retinoblastoma-associated protein B domain								PF01857.14	http://pfam.sanger.ac.uk/family/PF01857
PF08947.4	PF08947				2	3	0.00128825	0.00122649	0.952054	0.00128825				BPS	BPS (Between PH and SH2)								PF08947.4	http://pfam.sanger.ac.uk/family/PF08947
PF11413.2	PF11413				2	3	0.00128825	0.00122649	0.952054	0.00128825				HIF-1	Hypoxia-inducible factor-1								PF11413.2	http://pfam.sanger.ac.uk/family/PF11413
PF00835.13	PF00835				2	2	0.00128825	0.00062083	0.481916	0.00128825				SNAP-25	SNAP-25 family								PF00835.13	http://pfam.sanger.ac.uk/family/PF00835
PF11881.2	PF11881				2	2	0.00128825	0.00062083	0.481916	0.00128825				DUF3401	Domain of unknown function (DUF3401)								PF11881.2	http://pfam.sanger.ac.uk/family/PF11881
PF00570.17	PF00570				2	6	0.00128825	0.00346241	2.68768	0.00128825				HRDC	HRDC domain								PF00570.17	http://pfam.sanger.ac.uk/family/PF00570
PF00562.22	PF00562				2	7	0.00128825	0.00430138	3.33893	0.00128825				RNA_pol_Rpb2_6	RNA polymerase Rpb2, domain 6								PF00562.22	http://pfam.sanger.ac.uk/family/PF00562
PF04998.11	PF04998				2	6	0.00128825	0.00346241	2.68768	0.00128825				RNA_pol_Rpb1_5	RNA polymerase Rpb1, domain 5								PF04998.11	http://pfam.sanger.ac.uk/family/PF04998
PF07691.6	PF07691				2	3	0.00128825	0.00122649	0.952054	0.00128825				PA14	PA14 domain								PF07691.6	http://pfam.sanger.ac.uk/family/PF07691
PF05406.9	PF05406				2	5	0.00128825	0.00266408	2.06798	0.00128825				WGR	WGR domain								PF05406.9	http://pfam.sanger.ac.uk/family/PF05406
PF02898.9	PF02898				2	4	0.00128825	0.00191462	1.48621	0.00128825				NO_synthase	Nitric oxide synthase, oxygenase domain								PF02898.9	http://pfam.sanger.ac.uk/family/PF02898
PF09128.5	PF09128				2	2	0.00128825	0.00062083	0.481916	0.00128825				RGS-like	Regulator of G protein signalling-like domain								PF09128.5	http://pfam.sanger.ac.uk/family/PF09128
PF10515.3	PF10515	1		M	2	5	0.00128825	0.00266408	2.06798	0.00128825				APP_amyloid	beta-amyloid precursor protein C-terminus								PF10515.3	http://pfam.sanger.ac.uk/family/PF10515
PF09066.4	PF09066				2	2	0.00128825	0.00062083	0.481916	0.00128825				B2-adapt-app_C	Beta2-adaptin appendage, C-terminal sub-domain								PF09066.4	http://pfam.sanger.ac.uk/family/PF09066
PF05000.11	PF05000				2	6	0.00128825	0.00346241	2.68768	0.00128825				RNA_pol_Rpb1_4	RNA polymerase Rpb1, domain 4								PF05000.11	http://pfam.sanger.ac.uk/family/PF05000
PF02208.10	PF02208				2	2	0.00128825	0.00062083	0.481916	0.00128825				Sorb	Sorbin homologous domain								PF02208.10	http://pfam.sanger.ac.uk/family/PF02208
PF06461.5	PF06461				2	7	0.00128825	0.00430138	3.33893	0.00128825				DUF1086	Domain of Unknown Function (DUF1086)								PF06461.5	http://pfam.sanger.ac.uk/family/PF06461
PF08788.5	PF08788				2	2	0.00128825	0.00062083	0.481916	0.00128825				NHR2	NHR2 domain like								PF08788.5	http://pfam.sanger.ac.uk/family/PF08788
PF00686.13	PF00686				2	2	0.00128825	0.00062083	0.481916	0.00128825				CBM_20	Starch binding domain								PF00686.13	http://pfam.sanger.ac.uk/family/PF00686
PF00682.13	PF00682				2	5	0.00128825	0.00266408	2.06798	0.00128825				HMGL-like	HMGL-like								PF00682.13	http://pfam.sanger.ac.uk/family/PF00682
PF08517.6	PF08517				2	2	0.00128825	0.00062083	0.481916	0.00128825				AXH	Ataxin-1 and HBP1 module (AXH)								PF08517.6	http://pfam.sanger.ac.uk/family/PF08517
PF12335.2	PF12335				2	6	0.00128825	0.00346241	2.68768	0.00128825				SBF2	Myotubularin protein								PF12335.2	http://pfam.sanger.ac.uk/family/PF12335
PF02817.11	PF02817				2	2	0.00128825	0.00062083	0.481916	0.00128825				E3_binding	e3 binding domain								PF02817.11	http://pfam.sanger.ac.uk/family/PF02817
PF02762.8	PF02762				2	4	0.00128825	0.00191462	1.48621	0.00128825				Cbl_N3	CBL proto-oncogene N-terminus, SH2-like domain								PF02762.8	http://pfam.sanger.ac.uk/family/PF02762
PF06465.7	PF06465				2	7	0.00128825	0.00430138	3.33893	0.00128825				DUF1087	Domain of Unknown Function (DUF1087)								PF06465.7	http://pfam.sanger.ac.uk/family/PF06465
PF09382.4	PF09382				2	5	0.00128825	0.00266408	2.06798	0.00128825				RQC	RQC domain								PF09382.4	http://pfam.sanger.ac.uk/family/PF09382
PF02761.8	PF02761				2	4	0.00128825	0.00191462	1.48621	0.00128825				Cbl_N2	CBL proto-oncogene N-terminus, EF hand-like domain								PF02761.8	http://pfam.sanger.ac.uk/family/PF02761
PF08683.5	PF08683				2	2	0.00128825	0.00062083	0.481916	0.00128825				CAMSAP_CKK	Microtubule-binding calmodulin-regulated spectrin-associated								PF08683.5	http://pfam.sanger.ac.uk/family/PF08683
PF08688.4	PF08688				2	2	0.00128825	0.00062083	0.481916	0.00128825				ASD1	Apx/Shroom domain ASD1								PF08688.4	http://pfam.sanger.ac.uk/family/PF08688
PF04983.12	PF04983				2	6	0.00128825	0.00346241	2.68768	0.00128825				RNA_pol_Rpb1_3	RNA polymerase Rpb1, domain 3								PF04983.12	http://pfam.sanger.ac.uk/family/PF04983
PF02494.10	PF02494				2	7	0.00128825	0.00430138	3.33893	0.00128825				HYR	HYR domain								PF02494.10	http://pfam.sanger.ac.uk/family/PF02494
PF08702.4	PF08702	1		V	2	2	0.00128825	0.00062083	0.481916	0.00128825				Fib_alpha	Fibrinogen alpha/beta chain family								PF08702.4	http://pfam.sanger.ac.uk/family/PF08702
PF12755.1	PF12755				2	2	0.00128825	0.00062083	0.481916	0.00128825				Vac14_Fab1_bd	Vacuolar 14 Fab1-binding region								PF12755.1	http://pfam.sanger.ac.uk/family/PF12755
PF12765.1	PF12765				2	2	0.00128825	0.00062083	0.481916	0.00128825				Cohesin_HEAT	HEAT repeat associated with sister chromatid cohesion								PF12765.1	http://pfam.sanger.ac.uk/family/PF12765
PF06544.6	PF06544				2	3	0.00128825	0.00122649	0.952054	0.00128825				DUF1115	Protein of unknown function (DUF1115)								PF06544.6	http://pfam.sanger.ac.uk/family/PF06544
PF12885.1	PF12885				2	2	0.00128825	0.00062083	0.481916	0.00128825				TORC_M	Transducer of regulated CREB activity middle domain								PF12885.1	http://pfam.sanger.ac.uk/family/PF12885
PF08442.4	PF08442				2	3	0.00128825	0.00122649	0.952054	0.00128825				ATP-grasp_2	ATP-grasp domain								PF08442.4	http://pfam.sanger.ac.uk/family/PF08442
PF12872.1	PF12872				2	3	0.00128825	0.00122649	0.952054	0.00128825				OST-HTH	OST-HTH/LOTUS domain								PF12872.1	http://pfam.sanger.ac.uk/family/PF12872
PF11643.2	PF11643				2	2	0.00128825	0.00062083	0.481916	0.00128825				VASP	Vasodilator-stimulated phosphoprotein VASP								PF11643.2	http://pfam.sanger.ac.uk/family/PF11643
PF01798.12	PF01798				2	3	0.00128825	0.00122649	0.952054	0.00128825				Nop	Putative snoRNA binding domain								PF01798.12	http://pfam.sanger.ac.uk/family/PF01798
PF12717.1	PF12717				2	2	0.00128825	0.00062083	0.481916	0.00128825				Cnd1	non-SMC mitotic condensation complex subunit 1								PF12717.1	http://pfam.sanger.ac.uk/family/PF12717
PF08815.4	PF08815				2	3	0.00128825	0.00122649	0.952054	0.00128825				Nuc_rec_co-act	Nuclear receptor coactivator								PF08815.4	http://pfam.sanger.ac.uk/family/PF08815
PF02078.10	PF02078				2	2	0.00128825	0.00062083	0.481916	0.00128825				Synapsin	Synapsin, N-terminal domain								PF02078.10	http://pfam.sanger.ac.uk/family/PF02078
PF01624.14	PF01624				2	5	0.00128825	0.00266408	2.06798	0.00128825				MutS_I	MutS domain I								PF01624.14	http://pfam.sanger.ac.uk/family/PF01624
PF10391.3	PF10391				2	2	0.00128825	0.00062083	0.481916	0.00128825				DNA_pol_lambd_f	Fingers domain of DNA polymerase lambda								PF10391.3	http://pfam.sanger.ac.uk/family/PF10391
PF08662.5	PF08662				2	3	0.00128825	0.00122649	0.952054	0.00128825				eIF2A	Eukaryotic translation initiation factor eIF2A								PF08662.5	http://pfam.sanger.ac.uk/family/PF08662
PF03876.11	PF03876				2	2	0.00128825	0.00062083	0.481916	0.00128825				RNA_pol_Rpb7_N	RNA polymerase Rpb7-like, N-terminal domain								PF03876.11	http://pfam.sanger.ac.uk/family/PF03876
PF01858.11	PF01858				2	3	0.00128825	0.00122649	0.952054	0.00128825				RB_A	Retinoblastoma-associated protein A domain								PF01858.11	http://pfam.sanger.ac.uk/family/PF01858
PF00355.20	PF00355				2	4	0.00128825	0.00191462	1.48621	0.00128825				Rieske	Rieske [2Fe-2S] domain								PF00355.20	http://pfam.sanger.ac.uk/family/PF00355
PF00206.1	PF00206				2	2	0.00128825	0.00062083	0.481916	0.00128825				Lyase_1	Lyase								PF00206.1	http://pfam.sanger.ac.uk/family/PF00206
PF04042.10	PF04042				2	2	0.00128825	0.00062083	0.481916	0.00128825				DNA_pol_E_B	DNA polymerase alpha/epsilon subunit B								PF04042.10	http://pfam.sanger.ac.uk/family/PF04042
PF08447.5	PF08447				5	8	0.00128744	0.00139669	1.08486	0.00128744				PAS_3	PAS fold								PF08447.5	http://pfam.sanger.ac.uk/family/PF08447
PF01428.10	PF01428				3	4	0.0012842	0.000962356	0.74938	0.0012842				zf-AN1	AN1-like Zinc finger								PF01428.10	http://pfam.sanger.ac.uk/family/PF01428
PF06467.8	PF06467				3	3	0.0012842	0.00051229	0.398916	0.0012842				zf-FCS	MYM-type Zinc finger with FCS sequence motif								PF06467.8	http://pfam.sanger.ac.uk/family/PF06467
PF08513.5	PF08513				3	3	0.0012842	0.00051229	0.398916	0.0012842				LisH	LisH								PF08513.5	http://pfam.sanger.ac.uk/family/PF08513
PF10591.3	PF10591	1	1	E	3	4	0.0012842	0.000962356	0.74938	0.0012842				SPARC_Ca_bdg	Secreted protein acidic and rich in cysteine Ca binding region								PF10591.3	http://pfam.sanger.ac.uk/family/PF10591
PF12624.1	PF12624				3	3	0.0012842	0.00051229	0.398916	0.0012842				Chorein_N	N-terminal region of Chorein, a TM vesicle-mediated sorter								PF12624.1	http://pfam.sanger.ac.uk/family/PF12624
PF02845.10	PF02845				3	3	0.0012842	0.00051229	0.398916	0.0012842				CUE	CUE domain								PF02845.10	http://pfam.sanger.ac.uk/family/PF02845
PF02779.18	PF02779				3	3	0.0012842	0.00051229	0.398916	0.0012842				Transket_pyr	Transketolase, pyrimidine binding domain								PF02779.18	http://pfam.sanger.ac.uk/family/PF02779
PF03489.11	PF03489	1		M	3	3	0.0012842	0.00051229	0.398916	0.0012842				SapB_2	Saposin-like type B, region 2								PF03489.11	http://pfam.sanger.ac.uk/family/PF03489
PF10513.3	PF10513				3	4	0.0012842	0.000962356	0.74938	0.0012842				EPL1	Enhancer of polycomb-like								PF10513.3	http://pfam.sanger.ac.uk/family/PF10513
PF12777.1	PF12777				4	8	0.00120018	0.00205003	1.70811	0.00120018				MT	Microtubule-binding stalk of dynein motor								PF12777.1	http://pfam.sanger.ac.uk/family/PF12777
PF01369.14	PF01369				4	4	0.00120018	0.000352057	0.293337	0.00120018				Sec7	Sec7 domain								PF01369.14	http://pfam.sanger.ac.uk/family/PF01369
PF00387.13	PF00387				4	10	0.00120018	0.00310415	2.58641	0.00120018				PI-PLC-Y	Phosphatidylinositol-specific phospholipase C, Y domain								PF00387.13	http://pfam.sanger.ac.uk/family/PF00387
PF03171.14	PF03171	1		E	4	4	0.00120018	0.000352057	0.293337	0.00120018				2OG-FeII_Oxy	2OG-Fe(II) oxygenase superfamily								PF03171.14	http://pfam.sanger.ac.uk/family/PF03171
PF00009.21	PF00009				5	12	0.00120009	0.0031405	2.61688	0.00120009				GTP_EFTU	Elongation factor Tu GTP binding domain								PF00009.21	http://pfam.sanger.ac.uk/family/PF00009
PF00097.19	PF00097				32	41	0.00117248	-0.000905497	-0.772292	0.00117248				zf-C3HC4	Zinc finger, C3HC4 type (RING finger)								PF00097.19	http://pfam.sanger.ac.uk/family/PF00097
PF01403.13	PF01403				6	8	0.00115209	0.000704113	0.611162	0.00115209				Sema	Sema domain								PF01403.13	http://pfam.sanger.ac.uk/family/PF01403
PF00557.1	PF00557				3	4	0.00115152	0.000848004	0.736424	0.00115152				Peptidase_M24	Metallopeptidase family M24								PF00557.1	http://pfam.sanger.ac.uk/family/PF00557
PF03828.13	PF03828				3	3	0.00115152	0.000426526	0.370404	0.00115152				PAP_assoc	Poly(A) polymerase								PF03828.13	http://pfam.sanger.ac.uk/family/PF03828
PF00561.1	PF00561				3	3	0.00115152	0.000426526	0.370404	0.00115152				Abhydrolase_1	alpha/beta hydrolase fold								PF00561.1	http://pfam.sanger.ac.uk/family/PF00561
PF02138.12	PF02138				3	3	0.00115152	0.000426526	0.370404	0.00115152				Beach	Beige/BEACH domain								PF02138.12	http://pfam.sanger.ac.uk/family/PF02138
PF00289.16	PF00289				3	14	0.00115152	0.00722498	6.27432	0.00115152				CPSase_L_chain	Carbamoyl-phosphate synthase L chain, N-terminal domain								PF00289.16	http://pfam.sanger.ac.uk/family/PF00289
PF01661.15	PF01661				3	3	0.00115152	0.000426526	0.370404	0.00115152				Macro	Macro domain								PF01661.15	http://pfam.sanger.ac.uk/family/PF01661
PF00609.13	PF00609				3	6	0.00115152	0.00186249	1.61742	0.00115152				DAGK_acc	Diacylglycerol kinase accessory domain								PF00609.13	http://pfam.sanger.ac.uk/family/PF00609
PF02136.14	PF02136				3	3	0.00115152	0.000426526	0.370404	0.00115152				NTF2	Nuclear transport factor 2 (NTF2) domain								PF02136.14	http://pfam.sanger.ac.uk/family/PF02136
PF00070.21	PF00070				3	5	0.00115152	0.00133081	1.1557	0.00115152				Pyr_redox	Pyridine nucleotide-disulphide oxidoreductase								PF00070.21	http://pfam.sanger.ac.uk/family/PF00070
PF06367.10	PF06367				3	4	0.00115152	0.000848004	0.736424	0.00115152				Drf_FH3	Diaphanous FH3 Domain								PF06367.10	http://pfam.sanger.ac.uk/family/PF06367
PF02820.12	PF02820				3	3	0.00115152	0.000426526	0.370404	0.00115152				MBT	mbt repeat								PF02820.12	http://pfam.sanger.ac.uk/family/PF02820
PF00790.13	PF00790				3	5	0.00115152	0.00133081	1.1557	0.00115152				VHS	VHS domain								PF00790.13	http://pfam.sanger.ac.uk/family/PF00790
PF00462.18	PF00462				3	5	0.00115152	0.00133081	1.1557	0.00115152				Glutaredoxin	Glutaredoxin								PF00462.18	http://pfam.sanger.ac.uk/family/PF00462
PF00270.23	PF00270				14	29	0.00113838	0.00357837	3.14338	0.00113838				DEAD	DEAD/DEAH box helicase								PF00270.23	http://pfam.sanger.ac.uk/family/PF00270
PF12775.1	PF12775				4	8	0.00110324	0.00192471	1.74461	0.00110324				AAA_7	P-loop containing dynein motor region D3								PF12775.1	http://pfam.sanger.ac.uk/family/PF12775
PF07546.7	PF07546	1	1	M	4	7	0.00110324	0.00145725	1.32089	0.00110324				EMI	EMI domain								PF07546.7	http://pfam.sanger.ac.uk/family/PF07546
PF00100.17	PF00100	1	1	M	4	13	0.00110324	0.0046596	4.22357	0.00110324				Zona_pellucida	Zona pellucida-like domain								PF00100.17	http://pfam.sanger.ac.uk/family/PF00100
PF02769.16	PF02769				2	5	0.00107219	0.00231495	2.15908	0.00107219				AIRS_C	AIR synthase related protein, C-terminal domain								PF02769.16	http://pfam.sanger.ac.uk/family/PF02769
PF02737.12	PF02737				2	2	0.00107219	0.000481178	0.448779	0.00107219				3HCDH_N	3-hydroxyacyl-CoA dehydrogenase, NAD binding domain								PF02737.12	http://pfam.sanger.ac.uk/family/PF02737
PF05188.11	PF05188				2	5	0.00107219	0.00231495	2.15908	0.00107219				MutS_II	MutS domain II								PF05188.11	http://pfam.sanger.ac.uk/family/PF05188
PF12423.2	PF12423				2	5	0.00107219	0.00231495	2.15908	0.00107219				KIF1B	Kinesin protein 1B								PF12423.2	http://pfam.sanger.ac.uk/family/PF12423
PF12026.2	PF12026				2	2	0.00107219	0.000481178	0.448779	0.00107219				DUF3513	Domain of unknown function (DUF3513)								PF12026.2	http://pfam.sanger.ac.uk/family/PF12026
PF05185.10	PF05185				2	2	0.00107219	0.000481178	0.448779	0.00107219				PRMT5	PRMT5 arginine-N-methyltransferase								PF05185.10	http://pfam.sanger.ac.uk/family/PF05185
PF08687.5	PF08687				2	2	0.00107219	0.000481178	0.448779	0.00107219				ASD2	Apx/Shroom domain ASD2								PF08687.5	http://pfam.sanger.ac.uk/family/PF08687
PF10393.3	PF10393	1	1	V	2	4	0.00107219	0.00163531	1.5252	0.00107219				Matrilin_ccoil	Trimeric coiled-coil oligomerisation domain of matrilin								PF10393.3	http://pfam.sanger.ac.uk/family/PF10393
PF00817.14	PF00817				2	2	0.00107219	0.000481178	0.448779	0.00107219				IMS	impB/mucB/samB family								PF00817.14	http://pfam.sanger.ac.uk/family/PF00817
PF08544.7	PF08544				2	3	0.00107219	0.00101701	0.94853	0.00107219				GHMP_kinases_C	GHMP kinases C terminal								PF08544.7	http://pfam.sanger.ac.uk/family/PF08544
PF01408.16	PF01408				2	2	0.00107219	0.000481178	0.448779	0.00107219				GFO_IDH_MocA	Oxidoreductase family, NAD-binding Rossmann fold								PF01408.16	http://pfam.sanger.ac.uk/family/PF01408
PF00288.20	PF00288				2	2	0.00107219	0.000481178	0.448779	0.00107219				GHMP_kinases_N	GHMP kinases N terminal domain								PF00288.20	http://pfam.sanger.ac.uk/family/PF00288
PF04434.11	PF04434				2	2	0.00107219	0.000481178	0.448779	0.00107219				SWIM	SWIM zinc finger								PF04434.11	http://pfam.sanger.ac.uk/family/PF04434
PF00408.14	PF00408				2	3	0.00107219	0.00101701	0.94853	0.00107219				PGM_PMM_IV	Phosphoglucomutase/phosphomannomutase, C-terminal domain								PF00408.14	http://pfam.sanger.ac.uk/family/PF00408
PF00198.17	PF00198				2	2	0.00107219	0.000481178	0.448779	0.00107219				2-oxoacid_dh	2-oxoacid dehydrogenases acyltransferase (catalytic domain)								PF00198.17	http://pfam.sanger.ac.uk/family/PF00198
PF04382.7	PF04382				2	5	0.00107219	0.00231495	2.15908	0.00107219				SAB	SAB domain								PF04382.7	http://pfam.sanger.ac.uk/family/PF04382
PF08071.6	PF08071				2	3	0.00107219	0.00101701	0.94853	0.00107219				RS4NT	RS4NT (NUC023) domain								PF08071.6	http://pfam.sanger.ac.uk/family/PF08071
PF01608.11	PF01608				2	6	0.00107219	0.00304346	2.83853	0.00107219				I_LWEQ	I/LWEQ domain								PF01608.11	http://pfam.sanger.ac.uk/family/PF01608
PF01756.13	PF01756				2	2	0.00107219	0.000481178	0.448779	0.00107219				ACOX	Acyl-CoA oxidase								PF01756.13	http://pfam.sanger.ac.uk/family/PF01756
PF02880.10	PF02880				2	3	0.00107219	0.00101701	0.94853	0.00107219				PGM_PMM_III	Phosphoglucomutase/phosphomannomutase, alpha/beta/alpha domain III								PF02880.10	http://pfam.sanger.ac.uk/family/PF02880
PF00403.20	PF00403				2	3	0.00107219	0.00101701	0.94853	0.00107219				HMA	Heavy-metal-associated domain								PF00403.20	http://pfam.sanger.ac.uk/family/PF00403
PF08766.5	PF08766				2	2	0.00107219	0.000481178	0.448779	0.00107219				DEK_C	DEK C terminal domain								PF08766.5	http://pfam.sanger.ac.uk/family/PF08766
PF02194.9	PF02194				2	3	0.00107219	0.00101701	0.94853	0.00107219				PXA	PXA domain								PF02194.9	http://pfam.sanger.ac.uk/family/PF02194
PF03104.13	PF03104				2	4	0.00107219	0.00163531	1.5252	0.00107219				DNA_pol_B_exo	DNA polymerase family B, exonuclease domain								PF03104.13	http://pfam.sanger.ac.uk/family/PF03104
PF00351.15	PF00351				2	2	0.00107219	0.000481178	0.448779	0.00107219				Biopterin_H	Biopterin-dependent aromatic amino acid hydroxylase								PF00351.15	http://pfam.sanger.ac.uk/family/PF00351
PF12347.2	PF12347				2	3	0.00107219	0.00101701	0.94853	0.00107219				HJURP_C	Holliday junction regulator protein family C-terminal repeat								PF12347.2	http://pfam.sanger.ac.uk/family/PF12347
PF10996.2	PF10996				2	2	0.00107219	0.000481178	0.448779	0.00107219				Beta-Casp	Beta-Casp domain								PF10996.2	http://pfam.sanger.ac.uk/family/PF10996
PF00551.13	PF00551				2	8	0.00107219	0.00461655	4.3057	0.00107219				Formyl_trans_N	Formyl transferase								PF00551.13	http://pfam.sanger.ac.uk/family/PF00551
PF06328.5	PF06328				2	2	0.00107219	0.000481178	0.448779	0.00107219				Lep_receptor_Ig	Ig-like C2-type domain								PF06328.5	http://pfam.sanger.ac.uk/family/PF06328
PF08429.5	PF08429				2	5	0.00107219	0.00231495	2.15908	0.00107219				PLU-1	PLU-1-like protein								PF08429.5	http://pfam.sanger.ac.uk/family/PF08429
PF00586.18	PF00586				2	5	0.00107219	0.00231495	2.15908	0.00107219				AIRS	AIR synthase related protein, N-terminal domain								PF00586.18	http://pfam.sanger.ac.uk/family/PF00586
PF02836.11	PF02836				2	2	0.00107219	0.000481178	0.448779	0.00107219				Glyco_hydro_2_C	Glycosyl hydrolases family 2, TIM barrel domain								PF02836.11	http://pfam.sanger.ac.uk/family/PF02836
PF00145.11	PF00145				2	5	0.00107219	0.00231495	2.15908	0.00107219				DNA_methylase	C-5 cytosine-specific DNA methylase								PF00145.11	http://pfam.sanger.ac.uk/family/PF00145
PF10608.3	PF10608				2	6	0.00107219	0.00304346	2.83853	0.00107219				MAGUK_N_PEST	Polyubiquitination (PEST) N-terminal domain of MAGUK								PF10608.3	http://pfam.sanger.ac.uk/family/PF10608
PF03351.11	PF03351				2	3	0.00107219	0.00101701	0.94853	0.00107219				DOMON	DOMON domain								PF03351.11	http://pfam.sanger.ac.uk/family/PF03351
PF02882.13	PF02882				2	2	0.00107219	0.000481178	0.448779	0.00107219				THF_DHG_CYH_C	Tetrahydrofolate dehydrogenase/cyclohydrolase, NAD(P)-binding domain								PF02882.13	http://pfam.sanger.ac.uk/family/PF02882
PF00730.1	PF00730				2	2	0.00107219	0.000481178	0.448779	0.00107219				HhH-GPD	HhH-GPD superfamily base excision DNA repair protein								PF00730.1	http://pfam.sanger.ac.uk/family/PF00730
PF12409.2	PF12409				2	3	0.00107219	0.00101701	0.94853	0.00107219				P_ATPase	P-type ATPase transporter								PF12409.2	http://pfam.sanger.ac.uk/family/PF12409
PF09324.4	PF09324				2	2	0.00107219	0.000481178	0.448779	0.00107219				DUF1981	Domain of unknown function (DUF1981)								PF09324.4	http://pfam.sanger.ac.uk/family/PF09324
PF12783.1	PF12783				2	2	0.00107219	0.000481178	0.448779	0.00107219				Sec7_N	Guanine nucleotide exchange factor in Golgi transport N-terminal								PF12783.1	http://pfam.sanger.ac.uk/family/PF12783
PF03764.12	PF03764				2	3	0.00107219	0.00101701	0.94853	0.00107219				EFG_IV	Elongation factor G, domain IV								PF03764.12	http://pfam.sanger.ac.uk/family/PF03764
PF08527.4	PF08527				2	2	0.00107219	0.000481178	0.448779	0.00107219				PAD_M	Protein-arginine deiminase (PAD) middle domain								PF08527.4	http://pfam.sanger.ac.uk/family/PF08527
PF05605.6	PF05605				2	2	0.00107219	0.000481178	0.448779	0.00107219				Di19	Drought induced 19 protein (Di19)								PF05605.6	http://pfam.sanger.ac.uk/family/PF05605
PF05253.6	PF05253				2	2	0.00107219	0.000481178	0.448779	0.00107219				zf-U11-48K	U11-48K-like CHHC zinc finger								PF05253.6	http://pfam.sanger.ac.uk/family/PF05253
PF00684.13	PF00684				2	2	0.00107219	0.000481178	0.448779	0.00107219				DnaJ_CXXCXGXG	DnaJ central domain (4 repeats)								PF00684.13	http://pfam.sanger.ac.uk/family/PF00684
PF12496.2	PF12496				2	2	0.00107219	0.000481178	0.448779	0.00107219				BNIP2	Bcl2-/adenovirus E1B nineteen kDa-interacting protein 2								PF12496.2	http://pfam.sanger.ac.uk/family/PF12496
PF00102.21	PF00102				7	18	0.00105965	0.0039809	3.7568	0.00105965				Y_phosphatase	Protein-tyrosine phosphatase								PF00102.21	http://pfam.sanger.ac.uk/family/PF00102
PF00036.26	PF00036				9	13	0.00104994	0.000763562	0.727244	0.00104994				efhand	EF hand								PF00036.26	http://pfam.sanger.ac.uk/family/PF00036
PF02373.16	PF02373				5	7	0.00103672	0.000768353	0.741137	0.00103672				JmjC	JmjC domain								PF02373.16	http://pfam.sanger.ac.uk/family/PF02373
PF07684.6	PF07684				3	7	0.00103282	0.0022558	2.18411	0.00103282				NODP	NOTCH protein								PF07684.6	http://pfam.sanger.ac.uk/family/PF07684
PF02815.13	PF02815				3	8	0.00103282	0.00283734	2.74717	0.00103282				MIR	MIR domain								PF02815.13	http://pfam.sanger.ac.uk/family/PF02815
PF02854.13	PF02854				3	5	0.00103282	0.00120295	1.16472	0.00103282				MIF4G	MIF4G domain								PF02854.13	http://pfam.sanger.ac.uk/family/PF02854
PF01663.16	PF01663				3	3	0.00103282	0.000349807	0.338691	0.00103282				Phosphodiest	Type I phosphodiesterase / nucleotide pyrophosphatase								PF01663.16	http://pfam.sanger.ac.uk/family/PF01663
PF00801.14	PF00801				3	6	0.00103282	0.00170905	1.65474	0.00103282				PKD	PKD domain								PF00801.14	http://pfam.sanger.ac.uk/family/PF00801
PF02828.10	PF02828				3	5	0.00103282	0.00120295	1.16472	0.00103282				L27	L27 domain								PF02828.10	http://pfam.sanger.ac.uk/family/PF02828
PF01399.21	PF01399				4	4	0.00101217	0.000230539	0.227766	0.00101217				PCI	PCI domain								PF01399.21	http://pfam.sanger.ac.uk/family/PF01399
PF00571.22	PF00571				4	4	0.00101217	0.000230539	0.227766	0.00101217				CBS	CBS domain								PF00571.22	http://pfam.sanger.ac.uk/family/PF00571
PF00060.20	PF00060				4	5	0.000926319	0.000489612	0.528557	0.000926319				Lig_chan	Ligand-gated ion channel								PF00060.20	http://pfam.sanger.ac.uk/family/PF00060
PF00928.15	PF00928				3	3	0.00092545	0.000280406	0.302995	0.00092545				Adap_comp_sub	Adaptor complexes medium subunit family								PF00928.15	http://pfam.sanger.ac.uk/family/PF00928
PF07992.8	PF07992				3	4	0.00092545	0.000653178	0.705795	0.00092545				Pyr_redox_2	Pyridine nucleotide-disulphide oxidoreductase								PF07992.8	http://pfam.sanger.ac.uk/family/PF07992
PF00850.13	PF00850				3	3	0.00092545	0.000280406	0.302995	0.00092545				Hist_deacetyl	Histone deacetylase domain								PF00850.13	http://pfam.sanger.ac.uk/family/PF00850
PF00568.17	PF00568				3	5	0.00092545	0.00108728	1.17486	0.00092545				WH1	WH1 domain								PF00568.17	http://pfam.sanger.ac.uk/family/PF00568
PF12349.2	PF12349				2	2	0.000904606	0.000372856	0.412175	0.000904606				Sterol-sensing	Sterol-sensing domain of SREBP cleavage-activation								PF12349.2	http://pfam.sanger.ac.uk/family/PF12349
PF01728.13	PF01728				2	3	0.000904606	0.000854526	0.944638	0.000904606				FtsJ	FtsJ-like methyltransferase								PF01728.13	http://pfam.sanger.ac.uk/family/PF01728
PF02017.9	PF02017				2	2	0.000904606	0.000372856	0.412175	0.000904606				CIDE-N	CIDE-N domain								PF02017.9	http://pfam.sanger.ac.uk/family/PF02017
PF07731.8	PF07731				2	3	0.000904606	0.000854526	0.944638	0.000904606				Cu-oxidase_2	Multicopper oxidase								PF07731.8	http://pfam.sanger.ac.uk/family/PF07731
PF00006.19	PF00006				2	2	0.000904606	0.000372856	0.412175	0.000904606				ATP-synt_ab	ATP synthase alpha/beta family, nucleotide-binding domain								PF00006.19	http://pfam.sanger.ac.uk/family/PF00006
PF09333.5	PF09333				2	2	0.000904606	0.000372856	0.412175	0.000904606				ATG_C	ATG C terminal domain								PF09333.5	http://pfam.sanger.ac.uk/family/PF09333
PF10540.3	PF10540				2	3	0.000904606	0.000854526	0.944638	0.000904606				Membr_traf_MHD	Munc13 (mammalian uncoordinated) homology domain								PF10540.3	http://pfam.sanger.ac.uk/family/PF10540
PF02928.10	PF02928				2	5	0.000904606	0.00204414	2.2597	0.000904606				zf-C5HC2	C5HC2 zinc finger								PF02928.10	http://pfam.sanger.ac.uk/family/PF02928
PF07657.7	PF07657				2	4	0.000904606	0.00141867	1.56827	0.000904606				MNNL	N terminus of Notch ligand								PF07657.7	http://pfam.sanger.ac.uk/family/PF07657
PF02383.12	PF02383				2	3	0.000904606	0.000854526	0.944638	0.000904606				Syja_N	SacI homology domain								PF02383.12	http://pfam.sanger.ac.uk/family/PF02383
PF00111.21	PF00111				2	8	0.000904606	0.00418326	4.6244	0.000904606				Fer2	2Fe-2S iron-sulfur cluster binding domain								PF00111.21	http://pfam.sanger.ac.uk/family/PF00111
PF10585.1	PF10585				2	4	0.000904606	0.00141867	1.56827	0.000904606				UBA_e1_thiolCys	Ubiquitin-activating enzyme active site								PF10585.1	http://pfam.sanger.ac.uk/family/PF10585
PF08725.5	PF08725				2	3	0.000904606	0.000854526	0.944638	0.000904606				Integrin_b_cyt	Integrin beta cytoplasmic domain								PF08725.5	http://pfam.sanger.ac.uk/family/PF08725
PF06008.8	PF06008	1	1	M	2	6	0.000904606	0.00271849	3.00516	0.000904606				Laminin_I	Laminin Domain I								PF06008.8	http://pfam.sanger.ac.uk/family/PF06008
PF05964.8	PF05964				2	4	0.000904606	0.00141867	1.56827	0.000904606				FYRN	F/Y-rich N-terminus								PF05964.8	http://pfam.sanger.ac.uk/family/PF05964
PF04300.7	PF04300				2	2	0.000904606	0.000372856	0.412175	0.000904606				FBA	F-box associated region								PF04300.7	http://pfam.sanger.ac.uk/family/PF04300
PF02179.10	PF02179				2	2	0.000904606	0.000372856	0.412175	0.000904606				BAG	BAG domain								PF02179.10	http://pfam.sanger.ac.uk/family/PF02179
PF08726.4	PF08726				2	4	0.000904606	0.00141867	1.56827	0.000904606				efhand_Ca_insen	Ca2+ insensitive EF hand								PF08726.4	http://pfam.sanger.ac.uk/family/PF08726
PF05965.8	PF05965				2	4	0.000904606	0.00141867	1.56827	0.000904606				FYRC	F/Y rich C-terminus								PF05965.8	http://pfam.sanger.ac.uk/family/PF05965
PF08150.6	PF08150				2	3	0.000904606	0.000854526	0.944638	0.000904606				FerB	FerB (NUC096) domain								PF08150.6	http://pfam.sanger.ac.uk/family/PF08150
PF02824.15	PF02824				2	4	0.000904606	0.00141867	1.56827	0.000904606				TGS	TGS domain								PF02824.15	http://pfam.sanger.ac.uk/family/PF02824
PF07177.6	PF07177				2	2	0.000904606	0.000372856	0.412175	0.000904606				Neuralized	Neuralized								PF07177.6	http://pfam.sanger.ac.uk/family/PF07177
PF01571.15	PF01571				2	2	0.000904606	0.000372856	0.412175	0.000904606				GCV_T	Aminomethyltransferase folate-binding domain								PF01571.15	http://pfam.sanger.ac.uk/family/PF01571
PF06456.7	PF06456				2	2	0.000904606	0.000372856	0.412175	0.000904606				Arfaptin	Arfaptin-like domain								PF06456.7	http://pfam.sanger.ac.uk/family/PF06456
PF07531.8	PF07531				2	3	0.000904606	0.000854526	0.944638	0.000904606				TAFH	NHR1 homology to TAF								PF07531.8	http://pfam.sanger.ac.uk/family/PF07531
PF00534.14	PF00534				2	2	0.000904606	0.000372856	0.412175	0.000904606				Glycos_transf_1	Glycosyl transferases group 1								PF00534.14	http://pfam.sanger.ac.uk/family/PF00534
PF00579.19	PF00579				2	2	0.000904606	0.000372856	0.412175	0.000904606				tRNA-synt_1b	tRNA synthetases class I (W and Y)								PF00579.19	http://pfam.sanger.ac.uk/family/PF00579
PF02149.13	PF02149				2	2	0.000904606	0.000372856	0.412175	0.000904606				KA1	Kinase associated domain 1								PF02149.13	http://pfam.sanger.ac.uk/family/PF02149
PF00752.11	PF00752				2	2	0.000904606	0.000372856	0.412175	0.000904606				XPG_N	XPG N-terminal domain								PF00752.11	http://pfam.sanger.ac.uk/family/PF00752
PF02199.9	PF02199	1		M	2	2	0.000904606	0.000372856	0.412175	0.000904606				SapA	Saposin A-type domain								PF02199.9	http://pfam.sanger.ac.uk/family/PF02199
PF08399.5	PF08399				2	3	0.000904606	0.000854526	0.944638	0.000904606				VWA_N	VWA N-terminal								PF08399.5	http://pfam.sanger.ac.uk/family/PF08399
PF09289.4	PF09289	1	1	V	2	3	0.000904606	0.000854526	0.944638	0.000904606				FOLN	Follistatin/Osteonectin-like EGF domain								PF09289.4	http://pfam.sanger.ac.uk/family/PF09289
PF05735.6	PF05735	1	1	M	2	5	0.000904606	0.00204414	2.2597	0.000904606				TSP_C	Thrombospondin C-terminal region								PF05735.6	http://pfam.sanger.ac.uk/family/PF05735
PF09261.5	PF09261				2	2	0.000904606	0.000372856	0.412175	0.000904606				Alpha-mann_mid	Alpha mannosidase, middle domain								PF09261.5	http://pfam.sanger.ac.uk/family/PF09261
PF08005.6	PF08005				2	3	0.000904606	0.000854526	0.944638	0.000904606				PHR	PHR domain								PF08005.6	http://pfam.sanger.ac.uk/family/PF08005
PF12140.2	PF12140				2	2	0.000904606	0.000372856	0.412175	0.000904606				DUF3588	Protein of unknown function (DUF3588)								PF12140.2	http://pfam.sanger.ac.uk/family/PF12140
PF07528.8	PF07528				2	2	0.000904606	0.000372856	0.412175	0.000904606				DZF	DZF								PF07528.8	http://pfam.sanger.ac.uk/family/PF07528
PF12352.2	PF12352				2	3	0.000904606	0.000854526	0.944638	0.000904606				V-SNARE_C	Snare region anchored in the vesicle membrane C-terminus								PF12352.2	http://pfam.sanger.ac.uk/family/PF12352
PF04857.14	PF04857				2	3	0.000904606	0.000854526	0.944638	0.000904606				CAF1	CAF1 family ribonuclease								PF04857.14	http://pfam.sanger.ac.uk/family/PF04857
PF04056.8	PF04056				2	2	0.000904606	0.000372856	0.412175	0.000904606				Ssl1	Ssl1-like								PF04056.8	http://pfam.sanger.ac.uk/family/PF04056
PF00152.14	PF00152				2	2	0.000904606	0.000372856	0.412175	0.000904606				tRNA-synt_2	tRNA synthetases class II (D, K and N)								PF00152.14	http://pfam.sanger.ac.uk/family/PF00152
PF00149.22	PF00149				5	5	0.000886435	4.33442e-05	0.0488972	0.000886435				Metallophos	Calcineurin-like phosphoesterase								PF00149.22	http://pfam.sanger.ac.uk/family/PF00149
PF00617.13	PF00617				6	14	0.000870086	0.00270849	3.1129	0.000870086				RasGEF	RasGEF domain								PF00617.13	http://pfam.sanger.ac.uk/family/PF00617
PF01826.11	PF01826	1	1	M	7	10	0.000864853	0.000605072	0.699625	0.000864853				TIL	Trypsin Inhibitor like cysteine rich domain								PF01826.11	http://pfam.sanger.ac.uk/family/PF01826
PF00112.17	PF00112	1	1	E	3	3	0.000827427	0.000217048	0.262317	0.000827427				Peptidase_C1	Papain family cysteine protease								PF00112.17	http://pfam.sanger.ac.uk/family/PF00112
PF03165.10	PF03165				3	3	0.000827427	0.000217048	0.262317	0.000827427				MH1	MH1 domain								PF03165.10	http://pfam.sanger.ac.uk/family/PF03165
PF01398.15	PF01398				3	9	0.000827427	0.00305103	3.68736	0.000827427				Mov34	Mov34/MPN/PAD-1 family								PF01398.15	http://pfam.sanger.ac.uk/family/PF01398
PF01794.13	PF01794				3	5	0.000827427	0.000981681	1.18643	0.000827427				Ferric_reduct	Ferric reductase like transmembrane component								PF01794.13	http://pfam.sanger.ac.uk/family/PF01794
PF00105.12	PF00105				8	9	0.000806279	-0.000109719	-0.13608	0.000806279				zf-C4	Zinc finger, C4 type (two domains)								PF00105.12	http://pfam.sanger.ac.uk/family/PF00105
PF11732.2	PF11732				1	1	0.000796385	0.000408829	0.513355	0.000796385				Thoc2	Transcription- and export-related complex subunit								PF11732.2	http://pfam.sanger.ac.uk/family/PF11732
PF05026.7	PF05026				1	1	0.000796385	0.000408829	0.513355	0.000796385				DCP2	Dcp2, box A domain								PF05026.7	http://pfam.sanger.ac.uk/family/PF05026
PF12188.2	PF12188				1	4	0.000796385	0.00298123	3.74345	0.000796385				STAT2_C	Signal transducer and activator of transcription 2 C terminal								PF12188.2	http://pfam.sanger.ac.uk/family/PF12188
PF05178.6	PF05178				1	1	0.000796385	0.000408829	0.513355	0.000796385				Kri1	KRI1-like family								PF05178.6	http://pfam.sanger.ac.uk/family/PF05178
PF09070.5	PF09070				1	1	0.000796385	0.000408829	0.513355	0.000796385				PFU	PFU (PLAA family ubiquitin binding)								PF09070.5	http://pfam.sanger.ac.uk/family/PF09070
PF12210.2	PF12210				1	2	0.000796385	0.00115414	1.44922	0.000796385				Hrs_helical	Hepatocyte growth factor-regulated tyrosine kinase substrate								PF12210.2	http://pfam.sanger.ac.uk/family/PF12210
PF00766.13	PF00766				1	1	0.000796385	0.000408829	0.513355	0.000796385				ETF_alpha	Electron transfer flavoprotein FAD-binding domain								PF00766.13	http://pfam.sanger.ac.uk/family/PF00766
PF07574.7	PF07574				1	1	0.000796385	0.000408829	0.513355	0.000796385				SMC_Nse1	Nse1 non-SMC component of SMC5-6 complex								PF07574.7	http://pfam.sanger.ac.uk/family/PF07574
PF09202.5	PF09202				1	1	0.000796385	0.000408829	0.513355	0.000796385				Rio2_N	Rio2, N-terminal								PF09202.5	http://pfam.sanger.ac.uk/family/PF09202
PF09049.4	PF09049				1	2	0.000796385	0.00115414	1.44922	0.000796385				SNN_transmemb	Stannin transmembrane								PF09049.4	http://pfam.sanger.ac.uk/family/PF09049
PF12002.2	PF12002				1	1	0.000796385	0.000408829	0.513355	0.000796385				MgsA_C	MgsA AAA+ ATPase C terminal								PF12002.2	http://pfam.sanger.ac.uk/family/PF12002
PF08629.4	PF08629				1	3	0.000796385	0.00202645	2.54456	0.000796385				PDE8	PDE8 phosphodiesterase								PF08629.4	http://pfam.sanger.ac.uk/family/PF08629
PF08773.5	PF08773				1	1	0.000796385	0.000408829	0.513355	0.000796385				CathepsinC_exc	Cathepsin C exclusion domain								PF08773.5	http://pfam.sanger.ac.uk/family/PF08773
PF09193.4	PF09193				1	1	0.000796385	0.000408829	0.513355	0.000796385				CholecysA-Rec_N	Cholecystokinin A receptor, N-terminal								PF09193.4	http://pfam.sanger.ac.uk/family/PF09193
PF11640.2	PF11640				1	3	0.000796385	0.00202645	2.54456	0.000796385				TAN	Telomere-length maintenance and DNA damage repair								PF11640.2	http://pfam.sanger.ac.uk/family/PF11640
PF09165.4	PF09165				1	2	0.000796385	0.00115414	1.44922	0.000796385				Ubiq-Cytc-red_N	Ubiquinol-cytochrome c reductase 8 kDa, N-terminal								PF09165.4	http://pfam.sanger.ac.uk/family/PF09165
PF10397.3	PF10397				1	1	0.000796385	0.000408829	0.513355	0.000796385				ADSL_C	Adenylosuccinate lyase C-terminus								PF10397.3	http://pfam.sanger.ac.uk/family/PF10397
PF12330.2	PF12330				1	1	0.000796385	0.000408829	0.513355	0.000796385				DUF3635	Domain of unknown function (DUF3635)								PF12330.2	http://pfam.sanger.ac.uk/family/PF12330
PF07837.6	PF07837				1	2	0.000796385	0.00115414	1.44922	0.000796385				FTCD_N	Formiminotransferase domain, N-terminal subdomain								PF07837.6	http://pfam.sanger.ac.uk/family/PF07837
PF12110.2	PF12110				1	1	0.000796385	0.000408829	0.513355	0.000796385				Nup96	Nuclear protein 96								PF12110.2	http://pfam.sanger.ac.uk/family/PF12110
PF12547.2	PF12547				1	1	0.000796385	0.000408829	0.513355	0.000796385				ATXN-1_C	Capicua transcriptional repressor modulator								PF12547.2	http://pfam.sanger.ac.uk/family/PF12547
PF05726.7	PF05726				1	1	0.000796385	0.000408829	0.513355	0.000796385				Pirin_C	Pirin C-terminal cupin domain								PF05726.7	http://pfam.sanger.ac.uk/family/PF05726
PF12009.2	PF12009				1	1	0.000796385	0.000408829	0.513355	0.000796385				Telomerase_RBD	Telomerase ribonucleoprotein complex - RNA binding domain								PF12009.2	http://pfam.sanger.ac.uk/family/PF12009
PF09303.4	PF09303				1	1	0.000796385	0.000408829	0.513355	0.000796385				KcnmB2_inactiv	KCNMB2, ball and chain domain								PF09303.4	http://pfam.sanger.ac.uk/family/PF09303
PF12162.2	PF12162				1	4	0.000796385	0.00298123	3.74345	0.000796385				STAT1_TAZ2bind	STAT1 TAZ2 binding domain								PF12162.2	http://pfam.sanger.ac.uk/family/PF12162
PF01140.13	PF01140				1	1	0.000796385	0.000408829	0.513355	0.000796385				Gag_MA	Matrix protein (MA), p15								PF01140.13	http://pfam.sanger.ac.uk/family/PF01140
PF01967.15	PF01967				1	2	0.000796385	0.00115414	1.44922	0.000796385				MoaC	MoaC family								PF01967.15	http://pfam.sanger.ac.uk/family/PF01967
PF02894.11	PF02894				1	1	0.000796385	0.000408829	0.513355	0.000796385				GFO_IDH_MocA_C	Oxidoreductase family, C-terminal alpha/beta domain								PF02894.11	http://pfam.sanger.ac.uk/family/PF02894
PF08064.7	PF08064				1	3	0.000796385	0.00202645	2.54456	0.000796385				UME	UME (NUC010) domain								PF08064.7	http://pfam.sanger.ac.uk/family/PF08064
PF02734.11	PF02734				1	1	0.000796385	0.000408829	0.513355	0.000796385				Dak2	DAK2 domain								PF02734.11	http://pfam.sanger.ac.uk/family/PF02734
PF11466.2	PF11466				1	1	0.000796385	0.000408829	0.513355	0.000796385				Doppel	Prion-like protein Doppel								PF11466.2	http://pfam.sanger.ac.uk/family/PF11466
PF05495.6	PF05495				1	1	0.000796385	0.000408829	0.513355	0.000796385				zf-CHY	CHY zinc finger								PF05495.6	http://pfam.sanger.ac.uk/family/PF05495
PF11875.2	PF11875				1	1	0.000796385	0.000408829	0.513355	0.000796385				DUF3395	Domain of unknown function (DUF3395)								PF11875.2	http://pfam.sanger.ac.uk/family/PF11875
PF05181.6	PF05181				1	1	0.000796385	0.000408829	0.513355	0.000796385				XPA_C	XPA protein C-terminus								PF05181.6	http://pfam.sanger.ac.uk/family/PF05181
PF12374.2	PF12374				1	1	0.000796385	0.000408829	0.513355	0.000796385				Dmrt1	Double-sex mab3 related transcription factor 1								PF12374.2	http://pfam.sanger.ac.uk/family/PF12374
PF08072.5	PF08072				1	4	0.000796385	0.00298123	3.74345	0.000796385				BDHCT	BDHCT (NUC031) domain								PF08072.5	http://pfam.sanger.ac.uk/family/PF08072
PF10644.3	PF10644				1	1	0.000796385	0.000408829	0.513355	0.000796385				Misat_Myo_SegII	Misato Segment II myosin-like domain								PF10644.3	http://pfam.sanger.ac.uk/family/PF10644
PF10580.3	PF10580				1	1	0.000796385	0.000408829	0.513355	0.000796385				Neuromodulin_N	Gap junction protein N-terminal region								PF10580.3	http://pfam.sanger.ac.uk/family/PF10580
PF08084.5	PF08084				1	7	0.000796385	0.00616796	7.74494	0.000796385				PROCT	PROCT (NUC072) domain								PF08084.5	http://pfam.sanger.ac.uk/family/PF08084
PF06978.5	PF06978				1	1	0.000796385	0.000408829	0.513355	0.000796385				POP1	Ribonucleases P/MRP protein subunit POP1								PF06978.5	http://pfam.sanger.ac.uk/family/PF06978
PF09387.4	PF09387				1	1	0.000796385	0.000408829	0.513355	0.000796385				MRP	Mitochondrial RNA binding protein MRP								PF09387.4	http://pfam.sanger.ac.uk/family/PF09387
PF12580.2	PF12580				1	1	0.000796385	0.000408829	0.513355	0.000796385				TPPII	Tripeptidyl peptidase II								PF12580.2	http://pfam.sanger.ac.uk/family/PF12580
PF01743.14	PF01743				1	1	0.000796385	0.000408829	0.513355	0.000796385				PolyA_pol	Poly A polymerase head domain								PF01743.14	http://pfam.sanger.ac.uk/family/PF01743
PF02978.13	PF02978				1	2	0.000796385	0.00115414	1.44922	0.000796385				SRP_SPB	Signal peptide binding domain								PF02978.13	http://pfam.sanger.ac.uk/family/PF02978
PF04822.7	PF04822				1	2	0.000796385	0.00115414	1.44922	0.000796385				DUF622	Protein of unknown function, DUF622								PF04822.7	http://pfam.sanger.ac.uk/family/PF04822
PF00199.13	PF00199				1	1	0.000796385	0.000408829	0.513355	0.000796385				Catalase	Catalase								PF00199.13	http://pfam.sanger.ac.uk/family/PF00199
PF02870.9	PF02870				1	1	0.000796385	0.000408829	0.513355	0.000796385				Methyltransf_1N	6-O-methylguanine DNA methyltransferase, ribonuclease-like domain								PF02870.9	http://pfam.sanger.ac.uk/family/PF02870
PF12293.2	PF12293				1	1	0.000796385	0.000408829	0.513355	0.000796385				DUF3625	Protein of unknown function (DUF3625)								PF12293.2	http://pfam.sanger.ac.uk/family/PF12293
PF10415.3	PF10415				1	1	0.000796385	0.000408829	0.513355	0.000796385				FumaraseC_C	Fumarase C C-terminus								PF10415.3	http://pfam.sanger.ac.uk/family/PF10415
PF03453.11	PF03453				1	2	0.000796385	0.00115414	1.44922	0.000796385				MoeA_N	MoeA N-terminal region (domain I and II)								PF03453.11	http://pfam.sanger.ac.uk/family/PF03453
PF08564.4	PF08564				1	2	0.000796385	0.00115414	1.44922	0.000796385				CDC37_C	Cdc37 C terminal domain								PF08564.4	http://pfam.sanger.ac.uk/family/PF08564
PF05199.7	PF05199				1	1	0.000796385	0.000408829	0.513355	0.000796385				GMC_oxred_C	GMC oxidoreductase								PF05199.7	http://pfam.sanger.ac.uk/family/PF05199
PF08082.5	PF08082				1	7	0.000796385	0.00616796	7.74494	0.000796385				PRO8NT	PRO8NT (NUC069), PrP8 N-terminal domain								PF08082.5	http://pfam.sanger.ac.uk/family/PF08082
PF12938.1	PF12938				1	1	0.000796385	0.000408829	0.513355	0.000796385				M_domain	M domain of GW182								PF12938.1	http://pfam.sanger.ac.uk/family/PF12938
PF02538.8	PF02538				1	2	0.000796385	0.00115414	1.44922	0.000796385				Hydantoinase_B	Hydantoinase B/oxoprolinase								PF02538.8	http://pfam.sanger.ac.uk/family/PF02538
PF03572.1	PF03572	1	1	M	1	1	0.000796385	0.000408829	0.513355	0.000796385				Peptidase_S41	Peptidase family S41								PF03572.1	http://pfam.sanger.ac.uk/family/PF03572
PF04265.8	PF04265				1	1	0.000796385	0.000408829	0.513355	0.000796385				TPK_B1_binding	Thiamin pyrophosphokinase, vitamin B1 binding domain								PF04265.8	http://pfam.sanger.ac.uk/family/PF04265
PF08666.6	PF08666				1	1	0.000796385	0.000408829	0.513355	0.000796385				SAF	SAF domain								PF08666.6	http://pfam.sanger.ac.uk/family/PF08666
PF12871.1	PF12871				1	1	0.000796385	0.000408829	0.513355	0.000796385				PRP38_assoc	Pre-mRNA-splicing factor 38-associated hydrophilic C-term								PF12871.1	http://pfam.sanger.ac.uk/family/PF12871
PF10442.3	PF10442				1	1	0.000796385	0.000408829	0.513355	0.000796385				FIST_C	FIST C domain								PF10442.3	http://pfam.sanger.ac.uk/family/PF10442
PF04096.8	PF04096				1	1	0.000796385	0.000408829	0.513355	0.000796385				Nucleoporin2	Nucleoporin autopeptidase								PF04096.8	http://pfam.sanger.ac.uk/family/PF04096
PF00889.13	PF00889				1	1	0.000796385	0.000408829	0.513355	0.000796385				EF_TS	Elongation factor TS								PF00889.13	http://pfam.sanger.ac.uk/family/PF00889
PF02920.9	PF02920				1	2	0.000796385	0.00115414	1.44922	0.000796385				Integrase_DNA	DNA binding domain of tn916 integrase								PF02920.9	http://pfam.sanger.ac.uk/family/PF02920
PF12815.1	PF12815				1	3	0.000796385	0.00202645	2.54456	0.000796385				CTD	Spt5 C-terminal nonapeptide repeat binding Spt4								PF12815.1	http://pfam.sanger.ac.uk/family/PF12815
PF09334.5	PF09334				1	1	0.000796385	0.000408829	0.513355	0.000796385				tRNA-synt_1g	tRNA synthetases class I (M)								PF09334.5	http://pfam.sanger.ac.uk/family/PF09334
PF02822.8	PF02822				1	1	0.000796385	0.000408829	0.513355	0.000796385				Antistasin	Antistasin family								PF02822.8	http://pfam.sanger.ac.uk/family/PF02822
PF10405.3	PF10405				1	3	0.000796385	0.00202645	2.54456	0.000796385				BHD_3	Rad4 beta-hairpin domain 3								PF10405.3	http://pfam.sanger.ac.uk/family/PF10405
PF02237.11	PF02237				1	1	0.000796385	0.000408829	0.513355	0.000796385				BPL_C	Biotin protein ligase C terminal domain								PF02237.11	http://pfam.sanger.ac.uk/family/PF02237
PF10430.3	PF10430				1	2	0.000796385	0.00115414	1.44922	0.000796385				Ig_Tie2_1	Tie-2 Ig-like domain 1								PF10430.3	http://pfam.sanger.ac.uk/family/PF10430
PF05187.7	PF05187				1	1	0.000796385	0.000408829	0.513355	0.000796385				ETF_QO	Electron transfer flavoprotein-ubiquinone oxidoreductase								PF05187.7	http://pfam.sanger.ac.uk/family/PF05187
PF09329.5	PF09329				1	1	0.000796385	0.000408829	0.513355	0.000796385				zf-primase	Primase zinc finger								PF09329.5	http://pfam.sanger.ac.uk/family/PF09329
PF04406.8	PF04406				1	1	0.000796385	0.000408829	0.513355	0.000796385				TP6A_N	Type IIB DNA topoisomerase								PF04406.8	http://pfam.sanger.ac.uk/family/PF04406
PF04987.8	PF04987				1	1	0.000796385	0.000408829	0.513355	0.000796385				PigN	Phosphatidylinositolglycan class N (PIG-N)								PF04987.8	http://pfam.sanger.ac.uk/family/PF04987
PF11464.2	PF11464				1	1	0.000796385	0.000408829	0.513355	0.000796385				Rbsn	FYVE-finger-containing Rab5 effector protein rabenosyn-5								PF11464.2	http://pfam.sanger.ac.uk/family/PF11464
PF10406.3	PF10406				1	1	0.000796385	0.000408829	0.513355	0.000796385				TAF8_C	Transcription factor TFIID complex subunit 8 C-term								PF10406.3	http://pfam.sanger.ac.uk/family/PF10406
[truncated: 1,555 more rows]

## Sheet: S9 AvgPromiscuityCompare
Supplementary Spreadsheet S9: Exploring the relationship between domain promiscuity and domain age (origin) across the three defined age categories.
[truncated: 2,287 more rows]
[truncated: 4 more columns]

[truncated: 20 more sheets: S10 ECM 90th Percentile, S11 Hub Analysis, S12 Quantifying Gain and Loss, S13 Sample architecture FBLN2, S14 Sample architecture HGFAC, S15 Sample architecture HSPG2, S16 Sample architecture MMP2, S17 Sample architecture VCAN, S18 Human Domain Pair Cons, S19 Vertebrate Domain Pairs, S20 Domain Pair Origins, S21 Domain Pairs All, S22 Higher Order Patterns, S23 Highly Significant Patterns, S24 Higher Order Conservation, S25 Patterns in Clusters, S26 Proteins in Clusters, S27 Domains in Clusters, S28 EnrichmentMap Groups, S29 Pattern to Protein Mapping]
